# Supplementary material for: Intense Innate Immune Responses and Severe Metabolic Disorders in Chicken Embryonic Visceral Tissues Caused by Infection with Highly Virulent Newcastle Disease Virus Compared to the Avirulent Virus: A Bioinformatics Analysis
Source: Viruses. 2022 Apr 27;14(5):911. doi: 10.3390/v14050911 (PMC9145607; doi:10.3390/v14050911)
Supplement: Supplementary file 1 [file viruses-14-00911-s001.zip › Table S1.xlsx]

## Sheet: 24hpi
mRNA id	MeanTPM (N_a)	MeanTPM (L_a)	log2FoldChange	pValue	qValue	result	GeneID	GeneName	GeneDescription	GO	KEGG	KOG
XM_003641020.5	0.05	23.635	-8.88478	2.47278e-17	1.49216e-14	down	SMAP1	SMAP1	small ArfGAP 1, transcript variant X2	GO:0005096,GO:0005737,GO:0005886,GO:0045648,GO:0046872,GO:2000369	K12486-ko04144 Endocytosis	KOG0703-Predicted GTPase-activating protein[T]
XM_415614.6	3.095	7.39	-1.25563	0.000375259	0.00863754	down	SEC14L1	SEC14L1	SEC14 like lipid binding 1, transcript variant X2	GO:0005737,GO:0005794,GO:0006810,GO:0015871,GO:0016021,GO:0039536,GO:0039552,GO:0045087,GO:0098772	-	KOG1471-Phosphatidylinositol transfer protein SEC14 and related proteins[I]
XM_015286704.3	8.93	0.0001	16.4464	4.38057e-10	7.18941e-08	up	WNK1	WNK1	WNK lysine deficient protein kinase 1, transcript variant X2	GO:0000287,GO:0003084,GO:0004674,GO:0005524,GO:0005737,GO:0005829,GO:0006468,GO:0006811,GO:0010923,GO:0018107,GO:0019869,GO:0019870,GO:0019902,GO:0030291,GO:0032414,GO:0035556,GO:0046777,GO:0048666,GO:0050794,GO:0090188	-	KOG0584-Serine/threonine protein kinase[R]
XM_004947575.4	5.05	0.02	7.98014	8.12763e-22	9.30593e-19	up	TTI2	TTI2	TELO2 interacting protein 2, transcript variant X12	-	-	-
XM_040652745.1	6.425	1.68	1.93524	7.18288e-05	0.00210739	up	ZC3H11A	ZC3H11A	zinc finger CCCH-type containing 11A, transcript variant X7	GO:0000346,GO:0016973,GO:0046872	-	KOG4791-Uncharacterized conserved protein[S]
NM_001001899.1	0.04	9.965	-7.96073	1.63322e-08	1.73642e-06	down	GGNBP2	GGNBP2	gametogenetin binding protein 2, transcript variant X2	GO:0005634,GO:0005737,GO:0007275,GO:0007283,GO:0030154	-	-
XM_040700457.1	0.0001	9.645	-16.5575	1.89054e-10	3.54708e-08	down	VWF	VWF	von Willebrand factor, transcript variant X2	GO:0002020,GO:0005178,GO:0005518,GO:0005576,GO:0005783,GO:0007155,GO:0007596,GO:0007599,GO:0019865,GO:0030168,GO:0031012,GO:0031589,GO:0033093,GO:0042803,GO:0047485,GO:0051087,GO:0051260	K03900-ko04151 PI3K-Akt signaling pathway;ko04512 ECM-receptor interaction;ko04510 Focal adhesion;ko04610 Complement and coagulation cascades;ko04611 Platelet activation	-
XM_004945368.4	49.62	18.04	1.45972	1.0016e-05	0.000376158	up	FAM234A	FAM234A	family with sequence similarity 234 member A, transcript variant X2	GO:0016021	-	-
XM_015298996.3	8.45	3.145	1.42589	9.54117e-05	0.00268802	up	ANKS1A	ANKS1A	ankyrin repeat and sterile alpha motif domain containing 1A, transcript variant X3	GO:0005654,GO:0005737,GO:0006929,GO:0016322,GO:0043005,GO:0046875,GO:0048013,GO:1901187,GO:2000059	-	KOG0507-CASK-interacting adaptor protein (caskin) and related proteins with ankyrin repeats and SAM domain[T]
XM_015298661.3	86.3	40.04	1.10792	6.4803e-06	0.000254504	up	ECM1	ECM1	extracellular matrix protein 1	GO:0001503,GO:0001525,GO:0001938,GO:0001960,GO:0002828,GO:0005615,GO:0006357,GO:0006954,GO:0010466,GO:0030502,GO:0031214,GO:0043123,GO:0045766,GO:0070062,GO:2000404	-	-
XM_015287234.3	2.975	17.055	-2.51923	1.95135e-21	2.08608e-18	down	ATG13	ATG13	autophagy related 13, transcript variant X13	GO:0000045,GO:0000407,GO:0005739,GO:0005829,GO:0098779,GO:1903955,GO:1990316	K08331-ko04140 Regulation of autophagy;ko04211 Longevity regulating pathway - mammal	KOG3874-Uncharacterized conserved protein[S]
XM_025144348.2	0.0001	7.085	-16.1125	2.96514e-15	1.4877e-12	down	ZNF654	ZNF654	zinc finger protein 654, transcript variant X1	GO:0003677,GO:0005634,GO:0006351,GO:0006355,GO:0046872	-	-
XM_040649869.1	30.615	13.62	1.16851	1.01861e-07	8.59826e-06	up	USP36	USP36	ubiquitin specific peptidase 36, transcript variant X5	GO:0004843,GO:0005634,GO:0005730,GO:0006511,GO:0016579,GO:0036459,GO:1903146,GO:1903955	-	KOG1865-Ubiquitin carboxyl-terminal hydrolase[O]
XM_040653316.1	155.25	40.15	1.95112	1.11357e-07	9.2945e-06	up	LOC121107687	LOC121107687	SPARC	GO:0001937,GO:0005509,GO:0005604,GO:0005615,GO:0007165,GO:0009986,GO:0010595,GO:0016363,GO:0016525,GO:0022604,GO:0031092,GO:0050840,GO:0060348,GO:0071363	-	KOG4004-Matricellular protein Osteonectin/SPARC/BM-40[W]
XM_015300878.2	0.035	9.305	-8.05451	4.94023e-30	1.22556e-26	down	CBSL	CBSL	cystathionine-beta-synthase like, transcript variant X4	GO:0001958,GO:0001974,GO:0004122,GO:0004124,GO:0005634,GO:0005737,GO:0005829,GO:0006535,GO:0006563,GO:0006565,GO:0006801,GO:0019343,GO:0019344,GO:0019346,GO:0019448,GO:0019825,GO:0019899,GO:0020037,GO:0021587,GO:0030170,GO:0031625,GO:0042262,GO:0042802,GO:0042803,GO:0043418,GO:0043506,GO:0046872,GO:0050421,GO:0050667,GO:0050880,GO:0051593,GO:0060351,GO:0070025,GO:0070026,GO:0070814,GO:0072341,GO:…	K01697-ko01230 Biosynthesis of amino acids;ko00260 Glycine, serine and threonine metabolism;ko00270 Cysteine and methionine metabolism	KOG1252-Cystathionine beta-synthase and related enzymes[E]
XM_040648138.1	5.255	0.0001	15.6814	1.81476e-07	1.41178e-05	up	LRRC75B	LRRC75B	leucine rich repeat containing 75B, transcript variant X1	-	-	-
XM_004935477.4	5.89	0.0001	15.846	4.43926e-08	4.21768e-06	up	ARID4B	ARID4B	AT-rich interaction domain 4B, transcript variant X1	GO:0003677,GO:0005634,GO:0006351,GO:0006355,GO:0006357,GO:0044212	-	KOG2744-DNA-binding proteins Bright/BRCAA1/RBP1 and related proteins containing BRIGHT domain[K]
XM_040700553.1	0.905	6.595	-2.86538	1.62449e-05	0.000577087	down	GDPD5	GDPD5	glycerophosphodiester phosphodiesterase domain containing 5, transcript variant X5	GO:0006629,GO:0008889,GO:0012505,GO:0016021,GO:0021522,GO:0021895,GO:0030424,GO:0030426,GO:0031175,GO:0043025,GO:0045666,GO:0045746,GO:0045787,GO:0047389,GO:0048471,GO:0048505,GO:0097038	-	KOG2258-Glycerophosphoryl diester phosphodiesterase[C]
XM_004940080.4	9.61	3.48	1.46545	1.07507e-06	6.09214e-05	up	RHPN1	RHPN1	rhophilin Rho GTPase binding protein 1, transcript variant X1	GO:0005829,GO:0007165	-	KOG2220-Predicted signal transduction protein[R]
XM_416005.6	0.0001	5.51	-15.7498	2.76943e-11	6.68466e-09	down	CPED1	CPED1	cadherin-like and PC-esterase domain containing 1, transcript variant X3	GO:0005783	-	-
XM_025150839.2	7.805	0.0001	16.2521	0.000371688	0.00856417	up	CABP2	CABP2	calcium binding protein 2, transcript variant 2	GO:0005509,GO:0005794,GO:0005886,GO:0048471	-	KOG0027-Calmodulin and related proteins (EF-Hand superfamily)[T]
XM_015295931.3	13.91	28.985	-1.05918	2.23069e-05	0.000761746	down	MTMR4	MTMR4	myotubularin related protein 4, transcript variant X1	GO:0004722,GO:0004725,GO:0005615,GO:0005737,GO:0007179,GO:0014894,GO:0016020,GO:0046872	K18082-ko00562 Inositol phosphate metabolism;ko04070 Phosphatidylinositol signaling system	KOG4471-Phosphatidylinositol 3-phosphate 3-phosphatase myotubularin MTM1[IU]
XM_025149192.2	0.0001	7.11	-16.1176	2.16964e-13	8.0736e-11	down	ZYX	ZYX	zyxin, transcript variant X7	GO:0001725,GO:0005623,GO:0005634,GO:0005737,GO:0005913,GO:0005925,GO:0007160,GO:0007179,GO:0007229,GO:0008270,GO:0043149,GO:0051393	K06273-ko04510 Focal adhesion	KOG1701-Focal adhesion adaptor protein Paxillin and related LIM proteins[T]
XM_015299646.3	23.74	8.73	1.44327	1.81913e-05	0.00063611	up	PLEKHH3	PLEKHH3	pleckstrin homology, MyTH4 and FERM domain containing H3, transcript variant X2	GO:0001726,GO:0003774,GO:0005524,GO:0005547,GO:0005615,GO:0005730,GO:0005737,GO:0005829,GO:0005856,GO:0005886,GO:0005938,GO:0007165,GO:0008360,GO:0016459,GO:0022409,GO:0030027,GO:0030175,GO:0030507,GO:0030705,GO:0030898,GO:0031527,GO:0032433,GO:0043005,GO:0043025,GO:0048870,GO:0051015,GO:0051489,GO:0060002	-	KOG0248-Cytoplasmic protein Max-1, contains PH, MyTH4 and FERM domains[Z]
XM_004938105.4	12.76	48.77	-1.93437	4.49121e-11	1.01288e-08	down	A2ML2	A2ML2	alpha-2-macroglobulin-like 2, transcript variant X3	GO:0004866,GO:0004867,GO:0005615,GO:0030414,GO:0052548,GO:0070062	-	KOG1366-Alpha-macroglobulin[O]
XM_015289490.3	3.75	8.325	-1.15056	1.98953e-06	9.563e-05	down	PGAP1	PGAP1	post-GPI attachment to proteins 1, transcript variant X1	GO:0004518,GO:0005783,GO:0005789,GO:0006506,GO:0007605,GO:0009880,GO:0009948,GO:0015031,GO:0015798,GO:0016021,GO:0016788,GO:0021871,GO:0042578,GO:0060322	K05294-ko00563 Glycosylphosphatidylinositol(GPI)-anchor biosynthesis	KOG3724-Negative regulator of COPII vesicle formation[U]
XM_040652670.1	1.77	5.73	-1.69479	0.000425849	0.00957752	down	AGPAT3	AGPAT3	1-acylglycerol-3-phosphate O-acyltransferase 3, transcript variant X9	GO:0000139,GO:0003841,GO:0005635,GO:0005783,GO:0005789,GO:0005886,GO:0006654,GO:0008152,GO:0008654,GO:0016020,GO:0016021,GO:0016024,GO:0019432,GO:0042171	K13523-ko00561 Glycerolipid metabolism;ko00564 Glycerophospholipid metabolism;ko04072 Phospholipase D signaling pathway	KOG1505-Lysophosphatidic acid acyltransferase LPAAT and related acyltransferases[I]
XM_004945114.4	0.045	6.39	-7.14975	6.2454e-12	1.72149e-09	down	PRKAR1B	PRKAR1B	protein kinase cAMP-dependent type I regulatory subunit beta, transcript variant X1	GO:0003091,GO:0004862,GO:0005829,GO:0005886,GO:0005952,GO:0006468,GO:0007596,GO:0007611,GO:0008603,GO:0030552,GO:0034199,GO:0034236,GO:0071377,GO:0097546,GO:2000480	K04739-ko04910 Insulin signaling pathway	KOG1113-cAMP-dependent protein kinase types I and II, regulatory subunit[T]
NM_001030295.1	9.93	24.515	-1.3038	1.62572e-06	8.20279e-05	down	NOTCH1	NOTCH1	notch 1, transcript variant X1	GO:0000122,GO:0000139,GO:0001047,GO:0001669,GO:0001701,GO:0001708,GO:0001837,GO:0001889,GO:0001947,GO:0002040,GO:0002052,GO:0002193,GO:0002437,GO:0003157,GO:0003160,GO:0003162,GO:0003169,GO:0003180,GO:0003181,GO:0003184,GO:0003192,GO:0003198,GO:0003203,GO:0003207,GO:0003208,GO:0003209,GO:0003213,GO:0003214,GO:0003219,GO:0003222,GO:0003241,GO:0003256,GO:0003270,GO:0003273,GO:0003344,GO:0003700,GO:…	K02599-ko04330 Notch signaling pathway;ko04919 Thyroid hormone signaling pathway;ko04320 Dorso-ventral axis formation;ko05206 MicroRNAs in cancer;ko05224 Breast cancer;ko01522 Endocrine resistance	KOG1217-Fibrillins and related proteins containing Ca2+-binding EGF-like domains[T]
XM_015281618.3	2.205	13.885	-2.65468	0.000278079	0.00670482	down	MSRB3	MSRB3	methionine sulfoxide reductase B3, transcript variant X3	GO:0005739,GO:0005783,GO:0006979,GO:0008270,GO:0030091,GO:0033743	-	KOG0856-Predicted pilin-like transcription factor[O]
NM_001389580.1	49.49	22.73	1.12254	2.40678e-08	2.41511e-06	up	DGCR2	DGCR2	DiGeorge syndrome critical region gene 2, transcript variant X2	GO:0007155,GO:0009887,GO:0016021,GO:0030246,GO:0050890	-	-
XM_025153524.2	0.025	10.16	-8.66676	1.50039e-08	1.62223e-06	down	MSL2	MSL2	male-specific lethal 2 homolog (Drosophila), transcript variant X1	GO:0005654,GO:0008270,GO:0016874,GO:0043984,GO:0061630,GO:0072487	-	-
XM_015287539.3	2.38	7.4	-1.63656	9.15034e-05	0.00258771	down	GPHN	GPHN	gephyrin, transcript variant X24	GO:0005102,GO:0005524,GO:0005737,GO:0005856,GO:0006605,GO:0006777,GO:0007416,GO:0015631,GO:0018315,GO:0030054,GO:0030425,GO:0030674,GO:0031234,GO:0032947,GO:0042803,GO:0045184,GO:0045202,GO:0045211,GO:0046872,GO:0051260,GO:0060077,GO:0061598,GO:0061599,GO:0072579,GO:0097112	K15376-ko04727 GABAergic synapse	KOG2371-Molybdopterin biosynthesis protein[H]
XM_003640510.5	3.835	14.855	-1.95365	1.03882e-09	1.53095e-07	down	GK2	GK2	glycerol kinase 2, transcript variant X5	GO:0004370,GO:0005524,GO:0005634,GO:0005739,GO:0005741,GO:0005829,GO:0006071,GO:0006641,GO:0009409,GO:0019217,GO:0019432,GO:0019563,GO:0042493,GO:0042593,GO:0045471,GO:0046167,GO:0070062	K00864-ko00561 Glycerolipid metabolism;ko03320 PPAR signaling pathway;ko04626 Plant-pathogen interaction	KOG2517-Ribulose kinase and related carbohydrate kinases[G]
XM_015285773.3	11.975	2.73	2.13305	1.25582e-10	2.49233e-08	up	ADD1	ADD1	adducin 1	GO:0000902,GO:0001701,GO:0003779,GO:0005198,GO:0005634,GO:0005654,GO:0005829,GO:0005856,GO:0005886,GO:0005925,GO:0006884,GO:0008134,GO:0008290,GO:0020027,GO:0030036,GO:0030218,GO:0030507,GO:0032092,GO:0035264,GO:0036498,GO:0042803,GO:0046982,GO:0048873,GO:0051015,GO:0051016,GO:0051017,GO:0055085	-	KOG3699-Cytoskeletal protein Adducin[TZ]
XM_421067.7	14.61	3.81	1.93909	1.69464e-14	7.41887e-12	up	TNKS1BP1	TNKS1BP1	tankyrase 1 binding protein 1, transcript variant X2	GO:0000289,GO:0005634,GO:0005654,GO:0005724,GO:0005737,GO:0005829,GO:0005856,GO:0005886,GO:0006977,GO:0007004,GO:0019899,GO:0030014,GO:0030506	-	-
XM_015281782.3	1.255	5.05	-2.0086	4.54842e-11	1.02063e-08	down	RBMS3	RBMS3	RNA binding motif single stranded interacting protein 3, transcript variant X1	GO:0000166,GO:0003730,GO:0005737,GO:0045727	-	KOG0145-RNA-binding protein ELAV/HU (RRM superfamily)[A]
XM_420322.7	0.03	10.205	-8.4101	1.20842e-20	1.19912e-17	down	COL4A6	COL4A6	collagen type IV alpha 6 chain, transcript variant X1	GO:0005201,GO:0005576,GO:0005587,GO:0005788,GO:0007155,GO:0030198,GO:0030574,GO:0071230	K06237-ko04151 PI3K-Akt signaling pathway;ko04512 ECM-receptor interaction;ko04510 Focal adhesion;ko04974 Protein digestion and absorption;ko05200 Pathways in cancer;ko05222 Small cell lung cancer;ko04933 AGE-RAGE signaling pathway in diabetic complications;ko05146 Amoebiasis	-
XM_015278980.3	8.175	31.52	-1.94698	1.24421e-17	8.01534e-15	down	TJP1	TJP1	tight junction protein 1, transcript variant X3	GO:0005886,GO:0005911,GO:0005921,GO:0005923,GO:0009986,GO:0031410,GO:0070830,GO:0071277	K05701-ko04520 Adherens junction;ko04530 Tight junction;ko04540 Gap junction;ko05110 Vibrio cholerae infection;ko05120 Epithelial cell signaling in Helicobacter pylori infection;ko05132 Salmonella infection	KOG3580-Tight junction proteins[T]
NM_205298.2	61.155	25.645	1.25379	0.000115828	0.00318877	up	ETS1	ETS1	v-ets avian erythroblastosis virus E26 oncogene homolog 1, transcript variant X2	GO:0000981,GO:0005634,GO:0005654,GO:0005667,GO:0006351,GO:0006357,GO:0006366,GO:0010595,GO:0030154,GO:0030578,GO:0042981,GO:0043565,GO:0045648,GO:0045765,GO:0045786,GO:0045944,GO:0046677,GO:0048870,GO:0050728	K02678-ko04014 Ras signaling pathway;ko04013 MAPK signaling pathway - fly;ko04320 Dorso-ventral axis formation;ko05166 HTLV-I infection	KOG3806-Predicted transcription factor[K]
XM_004937544.3	6.04	0.0001	15.8823	1.89294e-14	8.05021e-12	up	DOCK4	DOCK4	dedicator of cytokinesis 4, transcript variant X1	GO:0005085,GO:0005096,GO:0005622,GO:0005829,GO:0005886,GO:0007264,GO:0016020,GO:0030165,GO:0030971,GO:0032420,GO:0032421,GO:0048365,GO:0060326,GO:1904694,GO:1904754	K17697-ko04015 Rap1 signaling pathway	KOG1998-Signaling protein DOCK180[T]
XM_015291636.3	15.13	6.47	1.22557	7.78611e-05	0.00225588	up	BCHE	BCHE	butyrylcholinesterase, transcript variant X5	GO:0003990,GO:0004104,GO:0005576,GO:0005615,GO:0005641,GO:0005783,GO:0052689,GO:0072562	-	KOG4389-Acetylcholinesterase/Butyrylcholinesterase[T]
XM_040697215.1	5.06	11.89	-1.23254	1.01918e-05	0.000382118	down	PUM2	PUM2	pumilio RNA binding family member 2, transcript variant X8	GO:0003723,GO:0003730,GO:0005737,GO:0010494,GO:0010608,GO:0031965,GO:0034063,GO:0043488,GO:0048471,GO:0051983,GO:0060964,GO:1900246,GO:2000637	-	KOG1488-Translational repressor Pumilio/PUF3 and related RNA-binding proteins (Puf superfamily)[J]
XM_040646558.1	32.175	14.365	1.16338	6.96938e-05	0.00205555	up	ACY1	ACY1	aminoacylase 1, transcript variant X1	GO:0004046,GO:0005737,GO:0006520,GO:0008237,GO:0046872	K14677-ko01210 2-Oxocarboxylic acid metabolism;ko01230 Biosynthesis of amino acids;ko00220 Arginine biosynthesis	KOG2275-Aminoacylase ACY1 and related metalloexopeptidases[E]
XM_040698751.1	0.0001	905.75	-23.1107	3.61195e-10	6.06355e-08	down	ALB	ALB	albumin, transcript variant X2	GO:0001895,GO:0003677,GO:0005504,GO:0005615,GO:0005634,GO:0005783,GO:0005794,GO:0006810,GO:0008144,GO:0009267,GO:0009615,GO:0015643,GO:0019825,GO:0019836,GO:0030170,GO:0033189,GO:0036094,GO:0043066,GO:0043209,GO:0046872,GO:0051659,GO:0060417,GO:0070062,GO:0072562	K16141-ko04918 Thyroid hormone synthesis	-
XM_015278778.3	7.485	1.505	2.31424	1.89997e-05	0.000662297	up	TPM1	TPM1	tropomyosin 1, transcript variant X19	GO:0005737,GO:0005856	K10373-ko04260 Cardiac muscle contraction;ko04261 Adrenergic signaling in cardiomyocytes;ko05206 MicroRNAs in cancer;ko05410 Hypertrophic cardiomyopathy (HCM);ko05414 Dilated cardiomyopathy (DCM)	KOG1003-Actin filament-coating protein tropomyosin[Z]
XM_040685986.1	3.025	8.92	-1.56011	3.34862e-06	0.000143365	down	CD36	CD36	CD36 molecule, transcript variant X9	GO:0000122,GO:0001954,GO:0005041,GO:0005615,GO:0005794,GO:0005829,GO:0006910,GO:0006955,GO:0007155,GO:0007166,GO:0007204,GO:0007263,GO:0008035,GO:0008289,GO:0009897,GO:0010744,GO:0010886,GO:0016020,GO:0016021,GO:0016324,GO:0019915,GO:0019934,GO:0030169,GO:0030194,GO:0030299,GO:0031526,GO:0031623,GO:0032735,GO:0032755,GO:0032760,GO:0033993,GO:0034197,GO:0034383,GO:0035634,GO:0042953,GO:0043123,GO:…	K06259-ko04152 AMPK signaling pathway;ko04512 ECM-receptor interaction;ko04145 Phagosome;ko04640 Hematopoietic cell lineage;ko04920 Adipocytokine signaling pathway;ko03320 PPAR signaling pathway;ko04975 Fat digestion and absorption;ko04931 Insulin resistance;ko05144 Malaria	KOG3776-Plasma membrane glycoprotein CD36 and related membrane receptors[T]
XM_416756.7	16.96	34.1	-1.00764	3.28937e-05	0.0010745	down	AGPAT3	AGPAT3	1-acylglycerol-3-phosphate O-acyltransferase 3, transcript variant X9	GO:0000139,GO:0003841,GO:0005635,GO:0005783,GO:0005789,GO:0005886,GO:0006654,GO:0008152,GO:0008654,GO:0016020,GO:0016021,GO:0016024,GO:0019432,GO:0042171	K13523-ko00561 Glycerolipid metabolism;ko00564 Glycerophospholipid metabolism;ko04072 Phospholipase D signaling pathway	KOG1505-Lysophosphatidic acid acyltransferase LPAAT and related acyltransferases[I]
XM_040676777.1	34.455	7.69	2.16366	9.67696e-28	2.05769e-24	up	COL14A1	COL14A1	collagen type XIV alpha 1 chain, transcript variant X7	GO:0005581,GO:0005615,GO:0007155	K08133-ko04974 Protein digestion and absorption	KOG4221-Receptor mediating netrin-dependent axon guidance[T]
XM_015287145.3	4.7	11.195	-1.25212	0.000191663	0.00489617	down	RESF1	RESF1	retroelement silencing factor 1, transcript variant X1	-	-	-
NM_205054.2	210.54	77.945	1.43357	9.5324e-14	3.63812e-11	up	PGA3	PGA3	pepsinogen 3, group I (pepsinogen A)	GO:0004190,GO:0006508,GO:0007586,GO:0030163	-	KOG1339-Aspartyl protease[O]
XM_025143962.2	31.59	5.82	2.44038	0.000161521	0.00425018	up	SLC4A1	SLC4A1	solute carrier family 4 member 1 (Diego blood group), transcript variant X1	GO:0005452,GO:0005887,GO:0008509,GO:0015106,GO:0015301,GO:0015701,GO:0016021,GO:0016323,GO:0051453,GO:1902476	K06573-ko04966 Collecting duct acid secretion	KOG1172-Na+-independent Cl/HCO3 exchanger AE1 and related transporters (SLC4 family)[P]
XM_015276041.3	38.27	15.07	1.34453	5.67136e-08	5.20018e-06	up	ODC	ODC	ornithine decarboxylase, transcript variant X1	GO:0001822,GO:0004586,GO:0005737,GO:0005829,GO:0008284,GO:0009615,GO:0033387,GO:0042176	K01581-ko00330 Arginine and proline metabolism;ko00480 Glutathione metabolism	KOG0622-Ornithine decarboxylase[E]
XM_015275119.3	6.515	0.05	7.02569	0.000263673	0.006392	up	SPRY2	SPRY2	sprouty RTK signaling antagonist 2	GO:0000132,GO:0005634,GO:0005737,GO:0005829,GO:0005856,GO:0007275,GO:0007605,GO:0008285,GO:0010628,GO:0010801,GO:0016020,GO:0031345,GO:0033138,GO:0034260,GO:0040037,GO:0042127,GO:0042472,GO:0043066,GO:0043407,GO:0043539,GO:0045165,GO:0045595,GO:0046580,GO:0051387,GO:0051897,GO:0060437,GO:0060449,GO:0070373,GO:0070374	K17383-ko04013 MAPK signaling pathway - fly;ko05206 MicroRNAs in cancer	-
XM_015278781.3	155.465	5.54	4.81056	2.92848e-34	1.00591e-30	up	TPM1	TPM1	tropomyosin 1, transcript variant X19	GO:0005737,GO:0005856	K10373-ko04260 Cardiac muscle contraction;ko04261 Adrenergic signaling in cardiomyocytes;ko05206 MicroRNAs in cancer;ko05410 Hypertrophic cardiomyopathy (HCM);ko05414 Dilated cardiomyopathy (DCM)	KOG1003-Actin filament-coating protein tropomyosin[Z]
XM_003643032.5	0.08	7.675	-6.58402	5.52837e-05	0.00167592	down	CARNMT1	CARNMT1	carnosine N-methyltransferase 1, transcript variant X2	GO:0005634,GO:0005829,GO:0030735,GO:0035498	K19787-ko00340 Histidine metabolism	KOG2798-Putative trehalase[G]
XM_421901.7	5.26	2.055	1.35592	0.000292229	0.00697817	up	MYO1B	MYO1B	myosin IB, transcript variant X3	GO:0000146,GO:0005524,GO:0005546,GO:0005547,GO:0005737,GO:0005769,GO:0005884,GO:0005886,GO:0005903,GO:0006892,GO:0007015,GO:0010008,GO:0016459,GO:0030048,GO:0030175,GO:0030898,GO:0032588,GO:0048471,GO:0051015,GO:0051017,GO:0070062,GO:0071944	-	KOG0164-Myosin class I heavy chain[Z]
XM_040705529.1	0.0001	5.995	-15.8715	2.16275e-08	2.20618e-06	down	ATP7B	ATP7B	ATPase copper transporting beta, transcript variant X9	GO:0000139,GO:0004008,GO:0005507,GO:0005524,GO:0005739,GO:0005770,GO:0005802,GO:0005887,GO:0005923,GO:0006825,GO:0006878,GO:0006882,GO:0007595,GO:0007623,GO:0008270,GO:0010043,GO:0015677,GO:0015680,GO:0016020,GO:0016021,GO:0016323,GO:0032588,GO:0034220,GO:0043682,GO:0046688,GO:0048471,GO:0051208,GO:0051591	K17686-ko04016 MAPK signaling pathway - plant;ko01524 Platinum drug resistance	KOG0207-Cation transport ATPase[P]
XM_015297424.3	30.2	14.64	1.04463	7.84233e-09	9.21557e-07	up	ADGRA2	ADGRA2	adhesion G protein-coupled receptor A2, transcript variant X4	GO:0001525,GO:0002040,GO:0004930,GO:0005886,GO:0007166,GO:0007417,GO:0009986,GO:0010595,GO:0016021,GO:0030175,GO:0043542,GO:0045765,GO:0050920,GO:0090210,GO:1900747	-	-
XM_040653516.1	22.795	1.03	4.468	1.39326e-34	5.18455e-31	up	HNRNPM	HNRNPM	heterogeneous nuclear ribonucleoprotein M, transcript variant X3	GO:0000166,GO:0000380,GO:0000398,GO:0003723,GO:0005654,GO:0005681,GO:0005730,GO:0005887,GO:0008543,GO:0009986,GO:0010467,GO:0016020,GO:0016363,GO:0019904,GO:0031012,GO:0042382,GO:0070062,GO:0071013,GO:0071222,GO:1900182,GO:1904591,GO:1990831	K12887-ko03040 Spliceosome	KOG4212-RNA-binding protein hnRNP-M[A]
XM_040657209.1	6.14	0.0001	15.906	1.20937e-06	6.52999e-05	up	GPS2	GPS2	G protein pathway suppressor 2, transcript variant X2	GO:0000122,GO:0000188,GO:0003714,GO:0005095,GO:0005654,GO:0007049,GO:0007254,GO:0017053,GO:0046329	K15307-ko05166 HTLV-I infection	-
XM_015280875.3	8.34	1.995	2.06366	0.000279689	0.00673637	up	INTS4	INTS4	integrator complex subunit 4, transcript variant X3	GO:0016180,GO:0032039	-	KOG2259-Uncharacterized conserved protein[S]
XM_040700517.1	19.825	0.0001	17.597	0.000175417	0.00453827	up	RAB6A	RAB6A	RAB6A, member RAS oncogene family, transcript variant X3	GO:0000139,GO:0005525,GO:0005794,GO:0005829,GO:0006890,GO:0006891,GO:0007264,GO:0042147	-	KOG0094-GTPase Rab6/YPT6/Ryh1, small G protein superfamily[U]
XM_040704020.1	0.495	9.005	-4.18523	1.02687e-17	6.84387e-15	down	MYO1B	MYO1B	myosin IB, transcript variant X3	GO:0000146,GO:0005524,GO:0005546,GO:0005547,GO:0005737,GO:0005769,GO:0005884,GO:0005886,GO:0005903,GO:0006892,GO:0007015,GO:0010008,GO:0016459,GO:0030048,GO:0030175,GO:0030898,GO:0032588,GO:0048471,GO:0051015,GO:0051017,GO:0070062,GO:0071944	-	KOG0164-Myosin class I heavy chain[Z]
XM_040648108.1	0.655	11.72	-4.16133	1.96209e-21	2.08608e-18	down	LOC416924	LOC416924	thyroid adenoma-associated protein homolog, transcript variant X3	-	-	KOG1810-Cell cycle-associated protein[D]
NM_001031510.1	0.0001	19.18	-17.5492	1.57716e-08	1.69295e-06	down	GARS	GARS	glycyl-tRNA synthetase, transcript variant X1	GO:0004820,GO:0005524,GO:0005654,GO:0005737,GO:0005739,GO:0006426,GO:0015966,GO:0030141,GO:0030424,GO:0046983,GO:0070062	K01880-ko00970 Aminoacyl-tRNA biosynthesis	KOG2298-Glycyl-tRNA synthetase and related class II tRNA synthetase[J]
XM_040695736.1	7.94	2.27	1.80645	0.000286508	0.00686727	up	SEMA5A	SEMA5A	semaphorin 5A, transcript variant X10	GO:0001755,GO:0001938,GO:0002043,GO:0005886,GO:0007155,GO:0007162,GO:0007267,GO:0007399,GO:0007413,GO:0016020,GO:0016021,GO:0021536,GO:0030215,GO:0030335,GO:0030836,GO:0035373,GO:0043395,GO:0045499,GO:0045545,GO:0045766,GO:0048842,GO:0048843,GO:0050918,GO:0051897,GO:0060326,GO:0070062,GO:0071526,GO:1990256,GO:2000352,GO:2001028	K06841-ko04360 Axon guidance	KOG3611-Semaphorins[T]
XM_015276771.3	29.155	11.27	1.37126	2.38969e-05	0.000809629	up	LOC107051813	LOC107051813	prostaglandin D2 receptor-like	GO:0001785,GO:0004930,GO:0004956,GO:0005886,GO:0006954,GO:0016021,GO:0030238,GO:0030431,GO:0046085,GO:0071799	K04332-ko04080 Neuroactive ligand-receptor interaction	-
XM_040651188.1	72.66	0.52	7.12651	1.50102e-05	0.000537546	up	NAP1L1	NAP1L1	nucleosome assembly protein 1 like 1, transcript variant X1	GO:0005634,GO:0006260,GO:0006334,GO:0008284,GO:0016020,GO:0042470	-	KOG1507-Nucleosome assembly protein NAP-1[BD]
XM_015291436.3	9.69	0.0001	16.5642	6.39417e-20	5.82705e-17	up	LPP	LPP	LIM domain containing preferred translocation partner in lipoma, transcript variant X2	GO:0005634,GO:0005737,GO:0005925,GO:0007155,GO:0008270	K16676-ko04391 Hippo signaling pathway -fly	KOG1701-Focal adhesion adaptor protein Paxillin and related LIM proteins[T]
NM_204137.1	173.99	67.11	1.3744	3.14863e-06	0.000135844	up	NKX3-2	NKX3-2	NK3 homeobox 2	GO:0000122,GO:0000978,GO:0001078,GO:0001501,GO:0005634,GO:0006351,GO:0006355,GO:0007368,GO:0031016,GO:0032331,GO:0042474,GO:0043066,GO:0043565,GO:0048513,GO:0048536,GO:0048645,GO:0048705,GO:0048706,GO:0055123,GO:0060576	-	KOG0842-Transcription factor tinman/NKX2-3, contains HOX domain[K]
XM_414678.7	5.115	0.03	7.41363	0.000307608	0.00726385	up	CPEB4	CPEB4	cytoplasmic polyadenylation element binding protein 4, transcript variant X1	GO:0000166,GO:0000900,GO:0002931,GO:0003730,GO:0005634,GO:0005737,GO:0005783,GO:0008135,GO:0014069,GO:0030425,GO:0035235,GO:0036294,GO:0042149,GO:0043005,GO:0043022,GO:0043524,GO:0045202,GO:0071230,GO:1990124,GO:2000766	K02602-ko04114 Oocyte meiosis;ko04914 Progesterone-mediated oocyte maturation;ko04320 Dorso-ventral axis formation	KOG0129-Predicted RNA-binding protein (RRM superfamily)[J]
XM_419660.5	11.515	2.455	2.22972	0.000194984	0.00497248	up	TAB2	TAB2	TGF-beta activated kinase 1/MAP3K7 binding protein 2, transcript variant X3	GO:0005654,GO:0005829,GO:0007507,GO:0008270,GO:0043123,GO:0045860,GO:0070530	K04404-ko04010 MAPK signaling pathway;ko04013 MAPK signaling pathway - fly;ko04064 NF-kappa B signaling pathway;ko04668 TNF signaling pathway;ko04214 Apoptosis - fly;ko04620 Toll-like receptor signaling pathway;ko04624 Toll and Imd signaling pathway;ko04621 NOD-like receptor signaling pathway;ko04380 Osteoclast differentiation;ko05162 Measles;ko05168 Herpes simplex infection;ko05169 Epstein-Barr …	-
XM_421099.7	0.34	5.91	-4.11955	1.47772e-21	1.64966e-18	down	PRDM11	PRDM11	PR/SET domain 11, transcript variant X1	GO:0005634,GO:0005737,GO:0006351,GO:0006355,GO:0008168	-	KOG2461-Transcription factor BLIMP-1/PRDI-BF1, contains C2H2-type Zn-finger and SET domains[K]
XM_040686048.1	0.0001	5.905	-15.8496	2.51125e-10	4.5035e-08	down	PFKP	PFKP	phosphofructokinase, platelet, transcript variant X2	GO:0003872,GO:0005524,GO:0005634,GO:0005737,GO:0005829,GO:0006002,GO:0016020,GO:0046872,GO:0061621,GO:0070062,GO:0098779	K00850-ko01200 Carbon metabolism;ko01230 Biosynthesis of amino acids;ko00010 Glycolysis / Gluconeogenesis;ko00030 Pentose phosphate pathway;ko00051 Fructose and mannose metabolism;ko00052 Galactose metabolism;ko00680 Methane metabolism;ko03018 RNA degradation;ko04152 AMPK signaling pathway;ko05230 Central carbon metabolism in cancer	KOG2440-Pyrophosphate-dependent phosphofructo-1-kinase[G]
XM_040650420.1	8.285	1.03	3.00786	0.000122695	0.00335301	up	RAB34	RAB34	RAB34, member RAS oncogene family, transcript variant X2	GO:0005525,GO:0005622,GO:0005794,GO:0005795,GO:0007264,GO:0017160,GO:0019882,GO:0030670,GO:0031982,GO:0031985,GO:0032418,GO:0043001,GO:0045335,GO:0048471,GO:0070062,GO:0072659,GO:0090382,GO:0090385	-	KOG0094-GTPase Rab6/YPT6/Ryh1, small G protein superfamily[U]
XM_040653618.1	14.225	0.06	7.88925	5.46599e-10	8.68607e-08	up	KANK3	KANK3	KN motif and ankyrin repeat domains 3, transcript variant X1	GO:0005737,GO:0051497	-	KOG0514-Ankyrin repeat protein[R]
XM_040655343.1	11.28	0.0001	16.7834	8.56079e-08	7.36558e-06	up	ALDH1A1	ALDH1A1	aldehyde dehydrogenase 1 family member A1, transcript variant X2	GO:0001758,GO:0004029,GO:0005737,GO:0018479,GO:0042572,GO:0070062	K07249-ko00830 Retinol metabolism	KOG2450-Aldehyde dehydrogenase[C]
XM_040697210.1	5.72	0.19	4.91194	2.04821e-11	5.10954e-09	up	PUM2	PUM2	pumilio RNA binding family member 2, transcript variant X8	GO:0003723,GO:0003730,GO:0005737,GO:0010494,GO:0010608,GO:0031965,GO:0034063,GO:0043488,GO:0048471,GO:0051983,GO:0060964,GO:1900246,GO:2000637	-	KOG1488-Translational repressor Pumilio/PUF3 and related RNA-binding proteins (Puf superfamily)[J]
XM_025154018.2	39.28	104.31	-1.40901	1.50045e-07	1.19859e-05	down	LIPC	LIPC	lipase C, hepatic type, transcript variant X2	GO:0004806,GO:0005615,GO:0006633,GO:0008201,GO:0008203,GO:0016042,GO:0019433,GO:0030301,GO:0034364,GO:0034372,GO:0034374,GO:0034375,GO:0042632,GO:0070328	-	-
XM_025147462.2	1.58	9.085	-2.52356	1.65968e-06	8.32125e-05	down	BRD1	BRD1	bromodomain containing 1, transcript variant X5	GO:0005634,GO:0005654,GO:0008270,GO:0030425,GO:0035902,GO:0042393,GO:0043204,GO:0043966,GO:0051602,GO:0070776	-	KOG0955-PHD finger protein BR140/LIN-49[R]
XM_015296089.3	20.165	3.21	2.65121	1.69728e-07	1.33669e-05	up	RAB34	RAB34	RAB34, member RAS oncogene family, transcript variant X2	GO:0005525,GO:0005622,GO:0005794,GO:0005795,GO:0007264,GO:0017160,GO:0019882,GO:0030670,GO:0031982,GO:0031985,GO:0032418,GO:0043001,GO:0045335,GO:0048471,GO:0070062,GO:0072659,GO:0090382,GO:0090385	-	KOG0094-GTPase Rab6/YPT6/Ryh1, small G protein superfamily[U]
XM_040653411.1	2.125	19.8	-3.21997	2.94877e-06	0.000128213	down	ACBD4	ACBD4	acyl-CoA binding domain containing 4, transcript variant X2	GO:0000062,GO:0008289	-	KOG0817-Acyl-CoA-binding protein[I]
XM_040700565.1	0.0001	6.06	-15.887	1.36417e-10	2.6485e-08	down	DPF3	DPF3	double PHD fingers 3, transcript variant X11	GO:0005634,GO:0006351,GO:0006355,GO:0007399,GO:0008270,GO:0071565	-	KOG1244-Predicted transcription factor Requiem/NEURO-D4[K]
XM_015289959.3	1.02	5.195	-2.34855	2.30614e-05	0.000785494	down	PPARA	PPARA	peroxisome proliferator activated receptor alpha, transcript variant X1	GO:0000122,GO:0000978,GO:0001077,GO:0001078,GO:0001103,GO:0001666,GO:0003677,GO:0003700,GO:0003707,GO:0004879,GO:0005634,GO:0005654,GO:0006367,GO:0006629,GO:0006631,GO:0007507,GO:0008144,GO:0008270,GO:0008289,GO:0008544,GO:0010745,GO:0010871,GO:0010887,GO:0010891,GO:0015908,GO:0031624,GO:0032000,GO:0032091,GO:0032099,GO:0032868,GO:0032922,GO:0035095,GO:0042060,GO:0042157,GO:0042752,GO:0043565,GO:…	-	KOG4846-Nuclear receptor[T]
XM_040647146.1	8.535	1.875	2.1865	5.84102e-09	7.22507e-07	up	NEURL1B	NEURL1B	neuralized E3 ubiquitin protein ligase 1B, transcript variant X2	GO:0005769,GO:0007219,GO:0008270,GO:0016567,GO:0016874,GO:0070086	-	KOG4625-Notch signaling protein Neuralized, Nuez domain[T]
XM_040706380.1	5.445	0.0001	15.7326	5.1531e-07	3.3939e-05	up	KIF23	KIF23	kinesin family member 23, transcript variant X1	GO:0000022,GO:0000281,GO:0000910,GO:0000915,GO:0003777,GO:0005524,GO:0005634,GO:0005654,GO:0005813,GO:0005819,GO:0005829,GO:0005871,GO:0005874,GO:0005925,GO:0006890,GO:0007018,GO:0008017,GO:0016887,GO:0019886,GO:0030496,GO:0032467,GO:0045171,GO:0051256,GO:0072383,GO:0072686,GO:0097149	K17387-ko05206 MicroRNAs in cancer	KOG0247-Kinesin-like protein[Z]
XM_004945812.3	6.595	14.41	-1.12763	4.09982e-07	2.83395e-05	down	SLC25A25	SLC25A25	solute carrier family 25 member 25, transcript variant X2	GO:0002021,GO:0003735,GO:0005509,GO:0005743,GO:0006412,GO:0014823,GO:0016021,GO:0032094,GO:0035264,GO:0043010,GO:0045333,GO:0046034,GO:0060612,GO:0070062,GO:0070588	-	KOG0036-Predicted mitochondrial carrier protein[F]
XM_015295801.3	0.0001	20.26	-17.6283	2.44239e-17	1.49216e-14	down	VEZF1	VEZF1	vascular endothelial zinc finger 1, transcript variant X5	GO:0001525,GO:0001885,GO:0003676,GO:0003677,GO:0005634,GO:0005654,GO:0005730,GO:0006357,GO:0006366,GO:0006968,GO:0043231,GO:0046872	-	KOG2462-C2H2-type Zn-finger protein[K]
NM_001145227.1	1.26	8.785	-2.80162	0.000203978	0.00517526	down	SLC23A2	SLC23A2	solute carrier family 23 member 2, transcript variant X2	GO:0005737,GO:0005886,GO:0005887,GO:0006139,GO:0006979,GO:0008520,GO:0008523,GO:0009925,GO:0015205,GO:0015229,GO:0015851,GO:0015882,GO:0016020,GO:0016021,GO:0016323,GO:0016324,GO:0019852,GO:0043292,GO:0048741,GO:0070890,GO:0070904	-	KOG1292-Xanthine/uracil transporters[F]
XM_040653513.1	28.225	4.615	2.61257	2.43955e-14	1.01809e-11	up	MVP	MVP	major vault protein, transcript variant X2	GO:0005634,GO:0005737,GO:0005856,GO:0016020,GO:0023057,GO:0031953,GO:0038127,GO:0048471,GO:0061099,GO:0070062	-	-
XM_040705395.1	11.705	0.0001	16.8368	4.88876e-15	2.39893e-12	up	POMGNT1	POMGNT1	protein O-linked mannose N-acetylglucosaminyltransferase 1 (beta 1,2-), transcript variant X1	GO:0000139,GO:0006493,GO:0016021,GO:0047223	K09666-ko00514 Other types of O-glycan biosynthesis	KOG1413-N-acetylglucosaminyltransferase I[G]
XM_015288350.3	8.335	0.955	3.12561	1.18333e-15	6.29053e-13	up	CXCL12	CXCL12	C-X-C motif chemokine ligand 12, transcript variant X1	GO:0005615,GO:0005623,GO:0006955,GO:0007186,GO:0007204,GO:0007509,GO:0008009,GO:0045785,GO:0060326,GO:0070062,GO:0070098,GO:0090026,GO:1902230,GO:1903237,GO:2000107,GO:2000406	K10031-ko04064 NF-kappa B signaling pathway;ko04060 Cytokine-cytokine receptor interaction;ko04670 Leukocyte transendothelial migration;ko04672 Intestinal immune network for IgA production;ko04062 Chemokine signaling pathway;ko04360 Axon guidance;ko05200 Pathways in cancer;ko05323 Rheumatoid arthritis	-
XM_015282185.3	11.64	2.71	2.10273	1.1693e-05	0.000430808	up	FOXQ1	FOXQ1	forkhead box Q1	GO:0000981,GO:0003700,GO:0005634,GO:0006351,GO:0043565	-	KOG3562-Forkhead/HNF-3-related transcription factor[K]
XM_040650097.1	20.095	0.545	5.20444	3.48353e-10	5.91181e-08	up	VEZF1	VEZF1	vascular endothelial zinc finger 1, transcript variant X5	GO:0001525,GO:0001885,GO:0003676,GO:0003677,GO:0005634,GO:0005654,GO:0005730,GO:0006357,GO:0006366,GO:0006968,GO:0043231,GO:0046872	-	KOG2462-C2H2-type Zn-finger protein[K]
XM_015282492.3	5.035	0.5	3.33199	4.45845e-06	0.000183322	up	RALBP1	RALBP1	ralA binding protein 1, transcript variant X1	GO:0005096,GO:0005622,GO:0005829,GO:0006810,GO:0006897,GO:0006935,GO:0007165,GO:0007264,GO:0016020,GO:0016887,GO:0017160,GO:0022857,GO:0043087,GO:0043492,GO:0043547,GO:0048365,GO:0051056,GO:0055085	K08773-ko04014 Ras signaling pathway;ko05200 Pathways in cancer;ko05212 Pancreatic cancer	KOG4370-Ral-GTPase effector RLIP76[T]
XM_040647533.1	10.33	1.21	3.09376	1.87508e-14	8.05021e-12	up	MPRIP	MPRIP	myosin phosphatase Rho interacting protein, transcript variant X2	GO:0001725,GO:0001934,GO:0005737,GO:0032507,GO:0035509	-	KOG4807-F-actin binding protein, regulates actin cytoskeletal organization[Z]
XM_416743.5	467.24	168.855	1.46838	2.11733e-06	9.97336e-05	up	TFF3	TFF3	trefoil factor 3	GO:0005576	-	-
XM_015276448.2	55.78	19.865	1.48952	7.40578e-08	6.49701e-06	up	IGFBP7	IGFBP7	insulin like growth factor binding protein 7, transcript variant X2	GO:0001558,GO:0005615,GO:0007155,GO:0031012,GO:0048839,GO:0070062	-	KOG4194-Membrane glycoprotein LIG-1[T]
XM_015284185.3	21.17	60.725	-1.52027	6.51025e-06	0.000255456	down	IL20RA	IL20RA	interleukin 20 receptor subunit alpha, transcript variant X1	GO:0004896,GO:0005886,GO:0016021,GO:0019221,GO:0042015,GO:0045124,GO:2001244	K05136-ko04630 Jak-STAT signaling pathway;ko04060 Cytokine-cytokine receptor interaction	-
XM_025153596.2	20.91	0.0001	17.6738	6.04187e-14	2.34603e-11	up	GOLIM4	GOLIM4	golgi integral membrane protein 4, transcript variant X4	GO:0000139,GO:0005654,GO:0005794,GO:0005796,GO:0005801,GO:0006810,GO:0010008,GO:0016020,GO:0016021,GO:0030133,GO:0030139,GO:0032580	-	-
XM_015282844.3	0.275	5.93	-4.43053	2.35343e-07	1.76254e-05	down	SLC7A7	SLC7A7	solute carrier family 7 member 7, transcript variant X2	GO:0005887,GO:0015179,GO:0015297,GO:0016323	-	KOG1287-Amino acid transporters[E]
XM_040696277.1	6.885	22.535	-1.71064	5.31429e-09	6.61015e-07	down	RBMS3	RBMS3	RNA binding motif single stranded interacting protein 3, transcript variant X1	GO:0000166,GO:0003730,GO:0005737,GO:0045727	-	KOG0145-RNA-binding protein ELAV/HU (RRM superfamily)[A]
XM_040704925.1	5.33	11.4	-1.09683	0.000384322	0.00879958	down	IVNS1ABP	IVNS1ABP	influenza virus NS1A binding protein, transcript variant X6	GO:0005634,GO:0005737,GO:0015629,GO:2001243	K15046-ko05164 Influenza A	KOG4441-Proteins containing BTB/POZ and Kelch domains, involved in regulatory/signal transduction processes[TR]
NM_205472.1	8.655	1.155	2.90564	1.05884e-07	8.87085e-06	up	POU2F1	POU2F1	POU class 2 homeobox 1, transcript variant X1	GO:0003700,GO:0005634,GO:0006351,GO:0043565,GO:0045892	-	KOG3802-Transcription factor OCT-1, contains POU and HOX domains[K]
XM_025147970.2	8.705	1.11	2.97128	0.000115249	0.00317871	up	IMPAD1	IMPAD1	inositol monophosphatase domain containing 1, transcript variant X2	GO:0000287,GO:0001958,GO:0002063,GO:0005737,GO:0005794,GO:0006021,GO:0008254,GO:0008441,GO:0008934,GO:0009791,GO:0016020,GO:0016021,GO:0030204,GO:0042733,GO:0046854,GO:0052832,GO:0052833	K15759-ko00562 Inositol phosphate metabolism;ko00920 Sulfur metabolism;ko04070 Phosphatidylinositol signaling system	KOG3853-Inositol monophosphatase[T]
XM_015297409.3	5.355	0.0001	15.7086	2.7487e-13	1.00607e-10	up	WHSC1L1	WHSC1L1	Wolf-Hirschhorn syndrome candidate 1-like 1, transcript variant X6	GO:0005634,GO:0005654,GO:0005694,GO:0006351,GO:0006355,GO:0008270,GO:0016571,GO:0018024	K11425-ko00310 Lysine degradation	KOG1081-Transcription factor NSD1 and related SET domain proteins[K]
XM_025147201.2	122.055	32.41	1.91302	1.68763e-05	0.000595255	up	HNRNPA2B1	HNRNPA2B1	heterogeneous nuclear ribonucleoprotein A2/B1, transcript variant X6	GO:0000122,GO:0000166,GO:0000398,GO:0003723,GO:0003730,GO:0005634,GO:0005654,GO:0005681,GO:0005737,GO:0006397,GO:0006406,GO:0016020,GO:0031053,GO:0035198,GO:0043047,GO:0048025,GO:0050658,GO:0070062,GO:0071013,GO:0097157,GO:1990247,GO:1990428	-	KOG4205-RNA-binding protein musashi/mRNA cleavage and polyadenylation factor I complex, subunit HRP1[A]
XM_004938848.4	16.23	6.035	1.42724	4.97985e-09	6.26395e-07	up	AMOTL1	AMOTL1	angiomotin like 1, transcript variant X1	GO:0003365,GO:0005737,GO:0005829,GO:0005923,GO:0008180,GO:0016055,GO:0016324,GO:0030027,GO:0030054,GO:0031410,GO:0035329,GO:0042802,GO:0043536	K06104-ko04530 Tight junction	-
XM_040703538.1	8.505	0.0001	16.376	5.48922e-08	5.09596e-06	up	CHN1	CHN1	chimerin 1	GO:0005070,GO:0005096,GO:0005737,GO:0005829,GO:0008045,GO:0035556,GO:0043087,GO:0046872,GO:0048013,GO:0050770,GO:0051056	-	KOG1453-Chimaerin and related Rho GTPase activating proteins[T]
NM_205159.1	4.34	236.89	-5.77038	1.62524e-08	1.73207e-06	down	MYL3	MYL3	myosin, light chain 3, alkali; ventricular, skeletal, slow	GO:0002026,GO:0005509,GO:0006942,GO:0016459,GO:0031672,GO:0031674,GO:0055010,GO:0060048	K12749-ko04260 Cardiac muscle contraction;ko04261 Adrenergic signaling in cardiomyocytes;ko05410 Hypertrophic cardiomyopathy (HCM);ko05414 Dilated cardiomyopathy (DCM)	KOG0030-Myosin essential light chain, EF-Hand protein superfamily[Z]
XM_040696840.1	23.77	88.31	-1.89343	2.05556e-06	9.8032e-05	down	SULT	SULT	sulfotransferase	GO:0005737,GO:0008146	-	KOG1584-Sulfotransferase[R]
XM_415266.7	45.88	16.735	1.455	4.50779e-05	0.0014096	up	POP5	POP5	POP5 homolog, ribonuclease P/MRP subunit, transcript variant X1	GO:0004526,GO:0005655,GO:0005730,GO:0008033,GO:0009249	K03537-ko03013 RNA transport;ko03008 Ribosome biogenesis in eukaryotes	KOG4639-RNase P/RNase MRP subunit POP5[J]
NM_001277620.1	5.415	21.535	-1.99165	0.000169566	0.00440989	down	NQO1	NQO1	NAD(P)H quinone dehydrogenase 1, transcript variant 3	GO:0003955,GO:0005737,GO:0006979,GO:0043086,GO:0070062	K00355-ko00130 Ubiquinone and other terpenoid-quinone biosynthesis	-
XM_015293433.3	11.045	42.045	-1.92854	3.83038e-06	0.000160905	down	FAM120C	FAM120C	family with sequence similarity 120C, transcript variant X2	GO:0003723,GO:0005634,GO:0005737,GO:0005886	-	-
XM_015279036.3	11.6	0.0001	16.8238	5.15535e-10	8.31073e-08	up	ISLR	ISLR	immunoglobulin superfamily containing leucine rich repeat, transcript variant X2	GO:0070062	-	KOG4237-Extracellular matrix protein slit, contains leucine-rich and EGF-like repeats[WT]
NM_001005616.1	2.52	18.735	-2.89424	1.15126e-08	1.27564e-06	down	PROX1	PROX1	prospero homeobox 1, transcript variant X1	GO:0000122,GO:0001046,GO:0001078,GO:0001709,GO:0001822,GO:0001889,GO:0001938,GO:0001945,GO:0001946,GO:0002088,GO:0002194,GO:0003677,GO:0003705,GO:0003714,GO:0005623,GO:0005634,GO:0005737,GO:0006351,GO:0007507,GO:0007623,GO:0008285,GO:0010595,GO:0021516,GO:0021542,GO:0021707,GO:0021915,GO:0030182,GO:0030240,GO:0030324,GO:0030910,GO:0031016,GO:0042752,GO:0043049,GO:0043433,GO:0045071,GO:0045737,GO:…	K20211-ko04013 MAPK signaling pathway - fly	KOG3779-Homeobox transcription factor prospero[K]
XM_040647177.1	0.0001	7.34	-16.1635	4.90158e-08	4.62739e-06	down	NDST1	NDST1	N-deacetylase and N-sulfotransferase 1, transcript variant X3	GO:0000139,GO:0000165,GO:0000271,GO:0003279,GO:0005622,GO:0006024,GO:0006477,GO:0006954,GO:0007224,GO:0007585,GO:0008543,GO:0015012,GO:0015016,GO:0016021,GO:0019213,GO:0030203,GO:0030210,GO:0030900,GO:0030901,GO:0035904,GO:0048702,GO:0048703,GO:0050119,GO:0060976	K02576-ko00534 Glycosaminoglycan biosynthesis - heparan sulfate / heparin	KOG3703-Heparan sulfate N-deacetylase/N-sulfotransferase[O]
NM_001006560.1	25.85	82.6	-1.67598	1.23315e-05	0.000451722	down	HP1BP3	HP1BP3	heterochromatin protein 1 binding protein 3, transcript variant X6	GO:0000786,GO:0003677,GO:0003682,GO:0005634,GO:0006334,GO:0006355,GO:0042127,GO:0070828,GO:0071456,GO:0097298	-	KOG4012-Histone H1[B]
XM_421724.7	102.175	50.54	1.01554	0.000371017	0.00855312	up	KAZALD1	KAZALD1	Kazal type serine peptidase inhibitor domain 1	GO:0001503,GO:0001558,GO:0005614,GO:0007275,GO:0030154,GO:0030198	-	KOG4194-Membrane glycoprotein LIG-1[T]
XM_004940910.4	0.665	5.83	-3.13207	3.31379e-07	2.35151e-05	down	RAPGEF2	RAPGEF2	Rap guanine nucleotide exchange factor 2, transcript variant X3	GO:0000165,GO:0001568,GO:0001764,GO:0005088,GO:0005096,GO:0005509,GO:0005737,GO:0005770,GO:0005829,GO:0005886,GO:0005887,GO:0005911,GO:0005923,GO:0007186,GO:0007218,GO:0007264,GO:0008285,GO:0010976,GO:0016020,GO:0016324,GO:0017034,GO:0019933,GO:0019992,GO:0021591,GO:0021884,GO:0030033,GO:0030139,GO:0030165,GO:0030552,GO:0031175,GO:0031547,GO:0031697,GO:0032092,GO:0032486,GO:0035556,GO:0038180,GO:…	K08018-ko04015 Rap1 signaling pathway;ko04010 MAPK signaling pathway	KOG3542-cAMP-regulated guanine nucleotide exchange factor[T]
NM_204193.1	1201.38	379.94	1.66084	1.25068e-12	3.92483e-10	up	BARX1	BARX1	BARX homeobox 1	GO:0000977,GO:0001228,GO:0005634,GO:0006355,GO:0006357,GO:0009888,GO:0043565,GO:0048513,GO:0055123	-	KOG0488-Transcription factor BarH and related HOX domain proteins[R]
XM_015296091.3	8.38	40.815	-2.28408	5.15388e-09	6.42853e-07	down	RAB34	RAB34	RAB34, member RAS oncogene family, transcript variant X2	GO:0005525,GO:0005622,GO:0005794,GO:0005795,GO:0007264,GO:0017160,GO:0019882,GO:0030670,GO:0031982,GO:0031985,GO:0032418,GO:0043001,GO:0045335,GO:0048471,GO:0070062,GO:0072659,GO:0090382,GO:0090385	-	KOG0094-GTPase Rab6/YPT6/Ryh1, small G protein superfamily[U]
NM_001277492.1	183.45	387.61	-1.07922	0.000107909	0.00300597	down	SPIA4	SPIA4	serpin peptidase inhibitor, clade A (alpha-1 antiproteinase, antitrypsin), member 4	GO:0004867,GO:0005615,GO:0006953	-	KOG2392-Serpin[V]
XM_015290663.3	11.515	3.915	1.55643	1.14555e-07	9.50808e-06	up	LRRC8C	LRRC8C	leucine rich repeat containing 8 family member C, transcript variant X2	GO:0005225,GO:0005737,GO:0005783,GO:0005789,GO:0005886,GO:0005887,GO:0016021,GO:0045444,GO:0098656	-	KOG0444-Cytoskeletal regulator Flightless-I (contains leucine-rich and gelsolin repeats)[Z]
XM_040655199.1	6.715	0.0001	16.0351	6.19909e-10	9.6116e-08	up	LOC100859467	LOC100859467	ras GTPase-activating protein 1-like, transcript variant X2	GO:0000281,GO:0001570,GO:0001934,GO:0001953,GO:0005096,GO:0005161,GO:0005829,GO:0005886,GO:0007155,GO:0007162,GO:0007165,GO:0008134,GO:0009790,GO:0016020,GO:0019900,GO:0030036,GO:0030539,GO:0030833,GO:0030971,GO:0031235,GO:0031965,GO:0032868,GO:0036120,GO:0042493,GO:0043422,GO:0043524,GO:0043547,GO:0044325,GO:0044344,GO:0046326,GO:0046580,GO:0048146,GO:0050731,GO:0071364,GO:0090630,GO:1990782	K04352-ko04014 Ras signaling pathway;ko04010 MAPK signaling pathway;ko04013 MAPK signaling pathway - fly;ko04360 Axon guidance	KOG3508-GTPase-activating protein[R]
XM_040653783.1	201.64	100.375	1.00638	1.75704e-06	8.71763e-05	up	JUND	JUND	JunD proto-oncogene, AP-1 transcription factor subunit	GO:0000122,GO:0000790,GO:0000978,GO:0000981,GO:0002076,GO:0003700,GO:0003713,GO:0005634,GO:0005667,GO:0006351,GO:0008134,GO:0009314,GO:0009612,GO:0010941,GO:0032496,GO:0032870,GO:0034097,GO:0042127,GO:0042493,GO:0045597,GO:0045669,GO:0045944,GO:0051591,GO:0051726,GO:0071277	K04449-ko04010 MAPK signaling pathway;ko04380 Osteoclast differentiation	KOG0837-Transcriptional activator of the JUN family[K]
XM_040653581.1	23.78	2.6	3.19317	5.29173e-28	1.18148e-24	up	DPP9	DPP9	dipeptidyl peptidase 9, transcript variant X3	GO:0004177,GO:0005634,GO:0005737,GO:0005829,GO:0008236,GO:0042802	-	KOG2281-Dipeptidyl aminopeptidases/acylaminoacyl-peptidases[O]
XM_015294624.3	4.745	14.35	-1.59657	8.42039e-11	1.76528e-08	down	CREBBP	CREBBP	CREB binding protein, transcript variant X4	GO:0000123,GO:0000790,GO:0000987,GO:0001046,GO:0001078,GO:0003682,GO:0003684,GO:0003713,GO:0004402,GO:0005634,GO:0005667,GO:0005737,GO:0006351,GO:0006355,GO:0008270,GO:0008283,GO:0009408,GO:0016407,GO:0016573,GO:0016604,GO:0018076,GO:0033613,GO:0034644,GO:0042975,GO:0043426,GO:0045893,GO:0045944,GO:0046332,GO:0048511,GO:0060355,GO:0070555,GO:0098609,GO:1900087,GO:1901224	K04498-ko04310 Wnt signaling pathway;ko04330 Notch signaling pathway;ko04350 TGF-beta signaling pathway;ko04630 Jak-STAT signaling pathway;ko04066 HIF-1 signaling pathway;ko04068 FoxO signaling pathway;ko04024 cAMP signaling pathway;ko04110 Cell cycle;ko04520 Adherens junction;ko04922 Glucagon signaling pathway;ko04919 Thyroid hormone signaling pathway;ko04916 Melanogenesis;ko04720 Long-term pote…	KOG1778-CREB binding protein/P300 and related TAZ Zn-finger proteins[K]
XM_015295659.3	2.255	14.055	-2.63988	6.85852e-22	8.05948e-19	down	PAFAH1B1	PAFAH1B1	platelet activating factor acetylhydrolase 1b regulatory subunit 1, transcript variant X2	GO:0000132,GO:0000235,GO:0000776,GO:0001667,GO:0001675,GO:0001764,GO:0001961,GO:0005635,GO:0005737,GO:0005813,GO:0005815,GO:0005874,GO:0005875,GO:0005938,GO:0006810,GO:0007097,GO:0007268,GO:0007281,GO:0007399,GO:0007405,GO:0007611,GO:0008017,GO:0008090,GO:0008344,GO:0009306,GO:0019226,GO:0021540,GO:0021766,GO:0021819,GO:0022008,GO:0030036,GO:0030154,GO:0031023,GO:0031252,GO:0036035,GO:0040019,GO:…	K16794-ko00565 Ether lipid metabolism	KOG0295-WD40 repeat-containing protein[S]
NM_001001293.1	50.955	104.15	-1.03137	2.67509e-07	1.96793e-05	down	GHR	GHR	growth hormone receptor	GO:0004896,GO:0005886,GO:0006897,GO:0016021	K05080-ko04630 Jak-STAT signaling pathway;ko04151 PI3K-Akt signaling pathway;ko04080 Neuroactive ligand-receptor interaction;ko04060 Cytokine-cytokine receptor interaction	-
NM_204821.1	50.685	23.305	1.12092	2.81388e-05	0.000939799	up	SHH	SHH	sonic hedgehog	GO:0001569,GO:0001570,GO:0001658,GO:0001709,GO:0001755,GO:0001895,GO:0001947,GO:0002052,GO:0002076,GO:0002320,GO:0003140,GO:0003406,GO:0003408,GO:0003430,GO:0005509,GO:0005539,GO:0005576,GO:0005615,GO:0005622,GO:0005886,GO:0006897,GO:0007228,GO:0007267,GO:0007398,GO:0007405,GO:0007442,GO:0007596,GO:0008209,GO:0008233,GO:0008270,GO:0009880,GO:0009888,GO:0009949,GO:0009951,GO:0009952,GO:0009986,GO:…	K11988-ko04340 Hedgehog signaling pathway;ko04360 Axon guidance;ko05200 Pathways in cancer;ko05205 Proteoglycans in cancer;ko05217 Basal cell carcinoma	KOG3638-Sonic hedgehog and related proteins[T]
XM_025147347.2	0.79	9.42	-3.5758	5.40373e-13	1.81427e-10	down	ZNF706	ZNF706	zinc finger protein 706, transcript variant X1	GO:0005634,GO:0005737,GO:0006417,GO:0045892,GO:0046872,GO:1902455	-	KOG4118-Uncharacterized conserved protein[S]
XM_015284315.3	0.0001	8.08	-16.3021	1.72032e-09	2.44647e-07	down	WTAP	WTAP	Wilms tumor 1 associated protein, transcript variant X5	GO:0000381,GO:0005634,GO:0005654,GO:0006397,GO:0007049,GO:0007275,GO:0008380,GO:0016607,GO:0031965,GO:0036396,GO:0080009	-	KOG2991-Splicing regulator[A]
XM_015279209.3	3.96	14.245	-1.84688	1.16508e-19	1.02011e-16	down	MET	MET	MET proto-oncogene, receptor tyrosine kinase	GO:0004714,GO:0005524,GO:0007169,GO:0016021,GO:0050918,GO:0071526,GO:2001028	K05099-ko04014 Ras signaling pathway;ko04015 Rap1 signaling pathway;ko04151 PI3K-Akt signaling pathway;ko04060 Cytokine-cytokine receptor interaction;ko04144 Endocytosis;ko04510 Focal adhesion;ko04520 Adherens junction;ko04360 Axon guidance;ko05200 Pathways in cancer;ko05230 Central carbon metabolism in cancer;ko05202 Transcriptional misregulation in cancers;ko05206 MicroRNAs in cancer;ko05205 Pr…	KOG1095-Protein tyrosine kinase[T]
XM_040652161.1	33.87	0.035	9.91844	5.9582e-09	7.32941e-07	up	ARHGEF12	ARHGEF12	Rho guanine nucleotide exchange factor 12, transcript variant X3	GO:0001664,GO:0005085,GO:0005089,GO:0005096,GO:0005737,GO:0005829,GO:0007186,GO:0016020,GO:0035023,GO:0035556,GO:0043065,GO:0051056,GO:0070062	K07532-ko04810 Regulation of actin cytoskeleton;ko04611 Platelet activation;ko04270 Vascular smooth muscle contraction;ko04360 Axon guidance;ko05200 Pathways in cancer;ko05205 Proteoglycans in cancer;ko05152 Tuberculosis	KOG3520-Predicted guanine nucleotide exchange factor[T]
XM_015282680.3	6.27	0.0001	15.9362	5.59851e-05	0.00169489	up	FAM110B	FAM110B	family with sequence similarity 110 member B, transcript variant X2	GO:0005739,GO:0005815	-	-
XM_015279635.3	14.39	0.28	5.6835	0.000103563	0.00289575	up	RNF208	RNF208	ring finger protein 208, transcript variant X1	GO:0004842,GO:0005654,GO:0005737,GO:0008270,GO:0051865	-	-
XM_040653562.1	0.0001	8	-16.2877	6.41988e-08	5.7797e-06	down	HAUS8	HAUS8	HAUS augmin like complex subunit 8	GO:0000922,GO:0005737,GO:0005813,GO:0005815,GO:0005874,GO:0051225,GO:0051301,GO:0070652	-	-
XM_015276068.3	0.005	6.715	-10.3912	4.31982e-16	2.41122e-13	down	KIDINS220	KIDINS220	kinase D-interacting substrate 220kDa, transcript variant X12	GO:0000186,GO:0001701,GO:0005770,GO:0005829,GO:0010976,GO:0016020,GO:0016021,GO:0019887,GO:0030165,GO:0038180,GO:0045859,GO:0048813,GO:1990090	K12460-ko04722 Neurotrophin signaling pathway	KOG4177-Ankyrin[M]
XM_040701112.1	2.34	6.995	-1.57982	0.000337938	0.00788005	down	GPHN	GPHN	gephyrin, transcript variant X24	GO:0005102,GO:0005524,GO:0005737,GO:0005856,GO:0006605,GO:0006777,GO:0007416,GO:0015631,GO:0018315,GO:0030054,GO:0030425,GO:0030674,GO:0031234,GO:0032947,GO:0042803,GO:0045184,GO:0045202,GO:0045211,GO:0046872,GO:0051260,GO:0060077,GO:0061598,GO:0061599,GO:0072579,GO:0097112	K15376-ko04727 GABAergic synapse	KOG2371-Molybdopterin biosynthesis protein[H]
XM_015287767.3	14.185	87.26	-2.62095	0.000147235	0.0039275	down	SERPINA10	SERPINA10	serpin family A member 10, transcript variant X1	GO:0004867,GO:0005615,GO:0007596,GO:0008201,GO:0008218,GO:0070062	-	KOG2392-Serpin[V]
XM_015287582.3	9.25	3.6	1.36146	0.000148994	0.00396731	up	SMOC1	SMOC1	SPARC related modular calcium binding 1, transcript variant X4	GO:0001654,GO:0005509,GO:0005604,GO:0007165,GO:0010811,GO:0030154,GO:0030198,GO:0045667,GO:0050840,GO:0060173	-	KOG4578-Uncharacterized conserved protein, contains KAZAL and TY domains[R]
XM_040701836.1	63.92	31.42	1.02458	2.92421e-09	3.87471e-07	up	FERMT2	FERMT2	fermitin family member 2, transcript variant X6	GO:0001725,GO:0005547,GO:0005634,GO:0005654,GO:0005737,GO:0005829,GO:0005925,GO:0005938,GO:0007160,GO:0007179,GO:0007229,GO:0008360,GO:0009986,GO:0016055,GO:0031234,GO:0031258,GO:0031674,GO:0031941,GO:0033622,GO:0034329,GO:0034446,GO:0048041,GO:0072657	-	KOG3727-Mitogen inducible gene product (contains ERM and PH domains)[D]
XM_015278426.3	0.13	6.275	-5.59303	2.08247e-11	5.16614e-09	down	SLC7A3	SLC7A3	solute carrier family 7 member 3, transcript variant X2	GO:0000064,GO:0005886,GO:0005887,GO:0006865,GO:0015171,GO:0015181,GO:0015189,GO:0015297,GO:0032006,GO:1903352	-	KOG1286-Amino acid transporters[E]
XM_001232766.6	199.28	467.705	-1.2308	1.09354e-06	6.14122e-05	down	SERPIND1	SERPIND1	serpin family D member 1, transcript variant X1	GO:0004867,GO:0005615,GO:0007596,GO:0008201,GO:0070062	K03912-ko04610 Complement and coagulation cascades	KOG2392-Serpin[V]
XM_025141424.2	3.29	24.505	-2.89692	5.85413e-05	0.00176152	down	MAMDC4	MAMDC4	MAM domain containing 4, transcript variant X4	GO:0015031,GO:0016021	-	-
XM_015279407.3	1.425	6.89	-2.27354	7.89917e-09	9.23437e-07	down	GAPVD1	GAPVD1	GTPase activating protein and VPS9 domains 1, transcript variant X1	GO:0005085,GO:0005096,GO:0005768,GO:0005829,GO:0006897,GO:0007165,GO:0016020,GO:0032794,GO:0051223	-	KOG2319-Vacuolar assembly/sorting protein VPS9[U]
XM_015283622.3	15.66	33.855	-1.11228	8.67836e-19	6.92006e-16	down	PROX1	PROX1	prospero homeobox 1, transcript variant X1	GO:0000122,GO:0001046,GO:0001078,GO:0001709,GO:0001822,GO:0001889,GO:0001938,GO:0001945,GO:0001946,GO:0002088,GO:0002194,GO:0003677,GO:0003705,GO:0003714,GO:0005623,GO:0005634,GO:0005737,GO:0006351,GO:0007507,GO:0007623,GO:0008285,GO:0010595,GO:0021516,GO:0021542,GO:0021707,GO:0021915,GO:0030182,GO:0030240,GO:0030324,GO:0030910,GO:0031016,GO:0042752,GO:0043049,GO:0043433,GO:0045071,GO:0045737,GO:…	K20211-ko04013 MAPK signaling pathway - fly	KOG3779-Homeobox transcription factor prospero[K]
NM_001004406.1	112.135	52.235	1.10215	0.000247651	0.00607283	up	CFL2	CFL2	cofilin 2, transcript variant X2	GO:0005615,GO:0005634,GO:0015629,GO:0016363,GO:0030042,GO:0030836,GO:0031674,GO:0045214,GO:0046716,GO:0070062	K05765-ko04810 Regulation of actin cytoskeleton;ko04666 Fc gamma R-mediated phagocytosis;ko04360 Axon guidance;ko05133 Pertussis	KOG1735-Actin depolymerizing factor[Z]
NM_001389249.1	11.715	24.71	-1.07674	0.000234923	0.00584089	down	CXCL12	CXCL12	C-X-C motif chemokine ligand 12, transcript variant X1	GO:0005615,GO:0005623,GO:0006955,GO:0007186,GO:0007204,GO:0007509,GO:0008009,GO:0045785,GO:0060326,GO:0070062,GO:0070098,GO:0090026,GO:1902230,GO:1903237,GO:2000107,GO:2000406	K10031-ko04064 NF-kappa B signaling pathway;ko04060 Cytokine-cytokine receptor interaction;ko04670 Leukocyte transendothelial migration;ko04672 Intestinal immune network for IgA production;ko04062 Chemokine signaling pathway;ko04360 Axon guidance;ko05200 Pathways in cancer;ko05323 Rheumatoid arthritis	-
XM_025148355.2	24.13	3.025	2.99582	7.99421e-20	7.13947e-17	up	SVIL	SVIL	supervillin, transcript variant X15	GO:0002102,GO:0005634,GO:0005737,GO:0005886,GO:0005925,GO:0007010,GO:0007519,GO:0015629,GO:0030496,GO:0032154,GO:0032467,GO:0036449,GO:0043034,GO:0051015,GO:0071437	-	KOG0445-Actin regulatory protein supervillin (gelsolin/villin family)[Z]
XM_015277109.3	6.205	0.0001	15.9211	9.56978e-06	0.000359704	up	KLHL30	KLHL30	kelch like family member 30, transcript variant X1	GO:0016567,GO:0031463	-	KOG4441-Proteins containing BTB/POZ and Kelch domains, involved in regulatory/signal transduction processes[TR]
XM_015287886.3	7.685	26.23	-1.7711	1.69103e-07	1.33412e-05	down	SYNE2	SYNE2	spectrin repeat containing nuclear envelope protein 2, transcript variant X7	GO:0003779,GO:0005634,GO:0005635,GO:0005640,GO:0005654,GO:0005737,GO:0005739,GO:0005925,GO:0006998,GO:0007097,GO:0007163,GO:0010761,GO:0016021,GO:0016235,GO:0016529,GO:0030018,GO:0030335,GO:0031022,GO:0031258,GO:0031527,GO:0031965,GO:0031981,GO:0033017,GO:0034504,GO:0034993,GO:0045111,GO:0051642,GO:0070062,GO:0090286	-	KOG0517-Beta-spectrin[Z]
XM_040657192.1	45.47	20.08	1.17916	0.000330659	0.00773456	up	LOC121108907	LOC121108907	guanine nucleotide-binding protein G(s) subunit alpha isoforms XLas-like	-	-	-
XM_015288968.3	0.0001	7.425	-16.1801	1.68913e-14	7.41887e-12	down	GPAM	GPAM	glycerol-3-phosphate acyltransferase, mitochondrial, transcript variant X5	GO:0004366,GO:0005741,GO:0005743,GO:0005886,GO:0006631,GO:0006637,GO:0006650,GO:0006654,GO:0008654,GO:0009749,GO:0009750,GO:0010867,GO:0014823,GO:0016021,GO:0016024,GO:0019432,GO:0031667,GO:0032869,GO:0040018,GO:0042104,GO:0046686,GO:0050707,GO:0051607,GO:0055089,GO:0055091,GO:0070236,GO:0070970	K00629-ko00561 Glycerolipid metabolism;ko00564 Glycerophospholipid metabolism	KOG3729-Mitochondrial glycerol-3-phosphate acyltransferase GPAT[I]
XM_040706141.1	6.52	15.89	-1.28518	4.91029e-06	0.000199876	down	VPS8	VPS8	VPS8 subunit of CORVET complex, transcript variant X1	GO:0005769,GO:0008270,GO:0033263,GO:0034058	-	KOG2079-Vacuolar assembly/sorting protein VPS8[U]
XM_004937313.4	8.665	18.02	-1.05633	1.91582e-06	9.28896e-05	down	PIK3R1	PIK3R1	phosphoinositide-3-kinase regulatory subunit 1, transcript variant X4	GO:0001678,GO:0001953,GO:0005068,GO:0005158,GO:0005159,GO:0005634,GO:0005801,GO:0005829,GO:0005911,GO:0005942,GO:0005943,GO:0006468,GO:0008286,GO:0008625,GO:0008630,GO:0014065,GO:0030183,GO:0030335,GO:0032760,GO:0032869,GO:0033120,GO:0034644,GO:0034976,GO:0035014,GO:0043066,GO:0043125,GO:0043548,GO:0043551,GO:0043560,GO:0045671,GO:0045944,GO:0046326,GO:0046854,GO:0046935,GO:0048009,GO:0050821,GO:…	K02649-ko04014 Ras signaling pathway;ko04015 Rap1 signaling pathway;ko04012 ErbB signaling pathway;ko04370 VEGF signaling pathway;ko04630 Jak-STAT signaling pathway;ko04668 TNF signaling pathway;ko04066 HIF-1 signaling pathway;ko04068 FoxO signaling pathway;ko04070 Phosphatidylinositol signaling system;ko04072 Phospholipase D signaling pathway;ko04071 Sphingolipid signaling pathway;ko04024 cAMP s…	KOG4637-Adaptor for phosphoinositide 3-kinase[T]
NM_001001757.1	6.835	20.555	-1.58848	5.14448e-05	0.00158429	down	CYP2C23b	CYP2C23b	cytochrome P450, family 2, subfamily C, polypeptide 23b	GO:0004497,GO:0005506,GO:0005623,GO:0005789,GO:0008392,GO:0008395,GO:0016705,GO:0019373,GO:0020037,GO:0042493,GO:0070330	-	KOG0156-Cytochrome P450 CYP2 subfamily[Q]
XM_015275800.3	5.115	0.0001	15.6424	3.15908e-08	3.08677e-06	up	KIF21A	KIF21A	kinesin family member 21A, transcript variant X8	GO:0003777,GO:0005524,GO:0005737,GO:0005871,GO:0005874,GO:0007018,GO:0016887	-	KOG0244-Kinesin-like protein[Z]
XM_015284164.3	3.61	7.465	-1.04814	5.65323e-05	0.00170798	down	NUDT4	NUDT4	nudix hydrolase 4, transcript variant X1	GO:0005737,GO:0008486,GO:0016787,GO:0030515,GO:0046872,GO:0052840,GO:0052843,GO:0052844,GO:0052845,GO:0052846,GO:0052847,GO:0052848	-	KOG2839-Diadenosine and diphosphoinositol polyphosphate phosphohydrolase[T]
NM_001277408.1	322.85	876.715	-1.44124	7.33689e-06	0.000284147	down	FETUB	FETUB	fetuin B	GO:0004869,GO:0005576,GO:0005615,GO:0007338,GO:0007339,GO:0008191,GO:0010951,GO:0070062	-	-
XM_015294626.3	5.055	17.41	-1.78413	1.46724e-07	1.17838e-05	down	CREBBP	CREBBP	CREB binding protein, transcript variant X4	GO:0000123,GO:0000790,GO:0000987,GO:0001046,GO:0001078,GO:0003682,GO:0003684,GO:0003713,GO:0004402,GO:0005634,GO:0005667,GO:0005737,GO:0006351,GO:0006355,GO:0008270,GO:0008283,GO:0009408,GO:0016407,GO:0016573,GO:0016604,GO:0018076,GO:0033613,GO:0034644,GO:0042975,GO:0043426,GO:0045893,GO:0045944,GO:0046332,GO:0048511,GO:0060355,GO:0070555,GO:0098609,GO:1900087,GO:1901224	K04498-ko04310 Wnt signaling pathway;ko04330 Notch signaling pathway;ko04350 TGF-beta signaling pathway;ko04630 Jak-STAT signaling pathway;ko04066 HIF-1 signaling pathway;ko04068 FoxO signaling pathway;ko04024 cAMP signaling pathway;ko04110 Cell cycle;ko04520 Adherens junction;ko04922 Glucagon signaling pathway;ko04919 Thyroid hormone signaling pathway;ko04916 Melanogenesis;ko04720 Long-term pote…	KOG1778-CREB binding protein/P300 and related TAZ Zn-finger proteins[K]
XM_040649883.1	6.34	0.0001	15.9522	5.8958e-08	5.36194e-06	up	LOC769329	LOC769329	ankyrin repeat domain-containing protein 40-like, transcript variant X4	-	-	KOG4177-Ankyrin[M]
XM_004936763.3	4.8	14.065	-1.551	3.34571e-07	2.36766e-05	down	POMGNT1	POMGNT1	protein O-linked mannose N-acetylglucosaminyltransferase 1 (beta 1,2-), transcript variant X1	GO:0000139,GO:0006493,GO:0016021,GO:0047223	K09666-ko00514 Other types of O-glycan biosynthesis	KOG1413-N-acetylglucosaminyltransferase I[G]
XM_015272626.2	0.0001	8.015	-16.2904	1.99038e-08	2.05262e-06	down	KDM2A	KDM2A	lysine (K)-specific demethylase 2A, transcript variant X1	GO:0003677,GO:0005634,GO:0005654,GO:0005730,GO:0006303,GO:0006351,GO:0006355,GO:0008270,GO:0032452,GO:0051864,GO:0070544	-	KOG1633-F-box protein JEMMA and related proteins with JmjC, PHD, F-box and LRR domains[B]
XM_004937347.4	3.57	10.23	-1.51881	2.65356e-07	1.95855e-05	down	COL4A3BP	COL4A3BP	collagen type IV alpha 3 binding protein, transcript variant X1	GO:0000902,GO:0001701,GO:0003007,GO:0004672,GO:0005654,GO:0005739,GO:0005789,GO:0005794,GO:0005829,GO:0006468,GO:0006672,GO:0006936,GO:0006955,GO:0007029,GO:0007165,GO:0008283,GO:0016301,GO:0030148,GO:0034976,GO:0035620,GO:0035621,GO:0048471,GO:0055088,GO:0070273,GO:0070584,GO:0097001	-	KOG1739-Serine/threonine protein kinase GPBP[TV]
XM_040676831.1	1.095	6.605	-2.59263	4.20672e-09	5.38243e-07	down	COL14A1	COL14A1	collagen type XIV alpha 1 chain, transcript variant X7	GO:0005581,GO:0005615,GO:0007155	K08133-ko04974 Protein digestion and absorption	KOG4221-Receptor mediating netrin-dependent axon guidance[T]
XM_040648110.1	5.38	0.0001	15.7153	4.50368e-09	5.71327e-07	up	LOC416924	LOC416924	thyroid adenoma-associated protein homolog, transcript variant X3	-	-	KOG1810-Cell cycle-associated protein[D]
XM_040648427.1	5.12	0.955	2.42257	6.45979e-06	0.000253922	up	TCTN1	TCTN1	tectonic family member 1, transcript variant X3	GO:0001701,GO:0001841,GO:0005615,GO:0005829,GO:0005856,GO:0008589,GO:0016020,GO:0021523,GO:0021537,GO:0021904,GO:0021956,GO:0036038,GO:0060271	-	-
XM_004934868.4	17.47	8.555	1.03004	0.000103975	0.00290544	up	LMOD1	LMOD1	leiomodin 1	GO:0005523,GO:0005737,GO:0005829,GO:0005865,GO:0006936,GO:0007015,GO:0016020,GO:0030239,GO:0051694	-	KOG3735-Tropomodulin and leiomodulin[Z]
XM_015277291.3	91.545	12.78	2.84059	5.24731e-15	2.47434e-12	up	RPL17	RPL17	ribosomal protein L17	GO:0003735,GO:0005634,GO:0005844,GO:0006412,GO:0015934,GO:0022625,GO:0031672,GO:0034198,GO:0070180,GO:1900087,GO:1990928	K02880-ko03010 Ribosome	KOG3353-60S ribosomal protein L22[J]
XM_040705587.1	0.0001	11.27	-16.7821	0.000256355	0.00625214	down	SCHIP1	SCHIP1	schwannomin interacting protein 1	GO:0001553,GO:0001822,GO:0005737,GO:0006807,GO:0008210,GO:0008585,GO:0009791,GO:0010761,GO:0042802,GO:0042803,GO:0048008,GO:0048705,GO:0048745,GO:0060021,GO:0060325	-	KOG4847-Coiled coil protein involved in linking membrane proteins to cytoskeleton[R]
XM_040698854.1	2.435	20.91	-3.1022	1.12237e-06	6.25526e-05	down	VBP1	VBP1	VHL binding protein 1	GO:0005634,GO:0005737,GO:0005844,GO:0006457,GO:0007017,GO:0007021,GO:0015631,GO:0016272,GO:0043231	-	KOG3313-Molecular chaperone Prefoldin, subunit 3[O]
XM_015290801.3	0.865	13.27	-3.93932	0.000125866	0.00342847	down	COL11A1	COL11A1	collagen type XI alpha 1 chain, transcript variant X5	GO:0001502,GO:0001503,GO:0002063,GO:0003007,GO:0005201,GO:0005581,GO:0005592,GO:0006029,GO:0007601,GO:0007605,GO:0030199,GO:0035987,GO:0035989,GO:0042472,GO:0046872,GO:0048704,GO:0048705,GO:0050910,GO:0051216,GO:0055010	K19721-ko04974 Protein digestion and absorption	KOG3546-Collagens (type XV)[W]
XM_015295423.3	17.6	6.91	1.34882	6.11968e-05	0.00183156	up	CANT1	CANT1	calcium activated nucleotidase 1, transcript variant X4	GO:0004382,GO:0005509,GO:0005789,GO:0016021,GO:0030166,GO:0032580,GO:0043123,GO:0045134,GO:0070062	K12304-ko00230 Purine metabolism;ko00240 Pyrimidine metabolism	KOG4494-Cell surface ATP diphosphohydrolase Apyrase[F]
NM_204971.2	55.88	27.14	1.04191	1.38049e-05	0.000499548	up	CTSK	CTSK	cathepsin K	GO:0004197,GO:0005615,GO:0005764,GO:0030574,GO:0051603,GO:1903146,GO:1903955	K01371-ko04142 Lysosome;ko04210 Apoptosis;ko04620 Toll-like receptor signaling pathway;ko04380 Osteoclast differentiation;ko05323 Rheumatoid arthritis	KOG1543-Cysteine proteinase Cathepsin L[O]
XM_004938106.4	0.0001	5.245	-15.6787	1.93668e-06	9.35936e-05	down	A2ML2	A2ML2	alpha-2-macroglobulin-like 2, transcript variant X3	GO:0004866,GO:0004867,GO:0005615,GO:0030414,GO:0052548,GO:0070062	-	KOG1366-Alpha-macroglobulin[O]
XM_015284316.3	26.005	4.495	2.5324	0.000355095	0.0082371	up	WTAP	WTAP	Wilms tumor 1 associated protein, transcript variant X5	GO:0000381,GO:0005634,GO:0005654,GO:0006397,GO:0007049,GO:0007275,GO:0008380,GO:0016607,GO:0031965,GO:0036396,GO:0080009	-	KOG2991-Splicing regulator[A]
XM_015282902.3	10.05	2.04	2.30055	1.20043e-06	6.50605e-05	up	SULF1	SULF1	sulfatase 1, transcript variant X6	GO:0001502,GO:0001822,GO:0001937,GO:0002063,GO:0003094,GO:0004065,GO:0005509,GO:0005615,GO:0005783,GO:0005794,GO:0005795,GO:0005886,GO:0007155,GO:0008449,GO:0009986,GO:0010575,GO:0014846,GO:0016525,GO:0030177,GO:0030201,GO:0030336,GO:0030513,GO:0032836,GO:0035860,GO:0036022,GO:0040037,GO:0045121,GO:0048010,GO:0048661,GO:0048706,GO:0051216,GO:0060070,GO:0060348,GO:0060384,GO:0060686	-	KOG3731-Sulfatases[G]
XM_040700506.1	1.41	8.695	-2.62449	7.8855e-06	0.000303551	down	WT1	WT1	Wilms tumor 1, transcript variant X4	GO:0001077,GO:0001570,GO:0001657,GO:0001658,GO:0003156,GO:0003676,GO:0003700,GO:0003723,GO:0005634,GO:0005654,GO:0005737,GO:0006355,GO:0006357,GO:0007281,GO:0007356,GO:0007507,GO:0007530,GO:0008270,GO:0008380,GO:0008406,GO:0009888,GO:0016607,GO:0017148,GO:0030308,GO:0030325,GO:0030539,GO:0030855,GO:0032835,GO:0035802,GO:0043010,GO:0043065,GO:0043066,GO:0044212,GO:0045892,GO:0045893,GO:0046872,GO:…	K09234-ko05202 Transcriptional misregulation in cancers	-
XM_425223.6	32.92	16.215	1.02164	5.19932e-05	0.00159897	up	METRN	METRN	meteorin, glial cell differentiation regulator	GO:0005615,GO:0010001,GO:0050772	-	-
XM_015280973.3	0.57	11.96	-4.39111	0.000428245	0.00961915	down	RAB6A	RAB6A	RAB6A, member RAS oncogene family, transcript variant X3	GO:0000139,GO:0005525,GO:0005794,GO:0005829,GO:0006890,GO:0006891,GO:0007264,GO:0042147	-	KOG0094-GTPase Rab6/YPT6/Ryh1, small G protein superfamily[U]
NM_205030.1	6.21	51.035	-3.03882	0.000125917	0.00342847	down	AMH	AMH	anti-Mullerian hormone	GO:0001655,GO:0001880,GO:0005179,GO:0005576,GO:0005615,GO:0007267,GO:0007506,GO:0008406,GO:0030154	K04665-ko04350 TGF-beta signaling pathway;ko04390 Hippo signaling pathway;ko04024 cAMP signaling pathway;ko04060 Cytokine-cytokine receptor interaction	KOG3900-Transforming growth factor beta, bone morphogenetic protein and related proteins[T]
XM_015277628.3	1.41	6.105	-2.1143	8.44557e-05	0.00241749	down	PAPD4	PAPD4	poly(A) RNA polymerase D4, non-canonical, transcript variant X2	GO:0002244,GO:0004652,GO:0005524,GO:0005634,GO:0005737,GO:0006397,GO:0043631,GO:0046872,GO:0071044	-	KOG2277-S-M checkpoint control protein CID1 and related nucleotidyltransferases[D]
XM_040676810.1	0.42	8.92	-4.40858	3.6251e-13	1.27461e-10	down	COL14A1	COL14A1	collagen type XIV alpha 1 chain, transcript variant X7	GO:0005581,GO:0005615,GO:0007155	K08133-ko04974 Protein digestion and absorption	KOG4221-Receptor mediating netrin-dependent axon guidance[T]
XM_040707112.1	0.0001	6.02	-15.8775	1.55619e-06	7.93267e-05	down	GDAP2	GDAP2	ganglioside induced differentiation associated protein 2, transcript variant X1	GO:0005765,GO:0032526	-	KOG2633-Hismacro and SEC14 domain-containing proteins[BK]
XM_015287880.3	2.77	8.14	-1.55514	9.07908e-05	0.00257245	down	PPP1R36	PPP1R36	protein phosphatase 1 regulatory subunit 36, transcript variant X8	GO:0000122,GO:0002711,GO:0003677,GO:0005634,GO:0005654,GO:0006281,GO:0006338,GO:0006974,GO:0016604,GO:0019985,GO:0030183,GO:0032825,GO:0033077,GO:0034644,GO:0042789,GO:0042803,GO:0045087,GO:0045582,GO:0046872,GO:0046982,GO:0048538,GO:0051260,GO:0070530,GO:2000176	-	KOG4441-Proteins containing BTB/POZ and Kelch domains, involved in regulatory/signal transduction processes[TR]
XM_015298999.3	8.625	1.95	2.14505	6.07302e-06	0.000240412	up	ANKS1A	ANKS1A	ankyrin repeat and sterile alpha motif domain containing 1A, transcript variant X3	GO:0005654,GO:0005737,GO:0006929,GO:0016322,GO:0043005,GO:0046875,GO:0048013,GO:1901187,GO:2000059	-	KOG0507-CASK-interacting adaptor protein (caskin) and related proteins with ankyrin repeats and SAM domain[T]
XM_015290194.3	0.74	12.12	-4.03372	3.78403e-10	6.28149e-08	down	GPD2	GPD2	glycerol-3-phosphate dehydrogenase 2, transcript variant X2	GO:0004368,GO:0005509,GO:0005743,GO:0006072,GO:0006094,GO:0009331,GO:0019563,GO:0035264,GO:0043010,GO:0044255,GO:0052591	K00111-ko00564 Glycerophospholipid metabolism	KOG0042-Glycerol-3-phosphate dehydrogenase[C]
XM_004949889.4	4.525	23.375	-2.36898	2.46936e-13	9.11294e-11	down	TRMT1L	TRMT1L	tRNA methyltransferase 1 like, transcript variant X3	GO:0000049,GO:0007610,GO:0008033,GO:0008168,GO:0046872	-	KOG1253-tRNA methyltransferase[J]
XM_003642954.5	14.36	33.54	-1.22383	0.000340932	0.00794156	down	DMGDH	DMGDH	dimethylglycine dehydrogenase, transcript variant X1	GO:0005739,GO:0005759,GO:0006544,GO:0006579,GO:0009055,GO:0019695,GO:0042426,GO:0047865	K00315-ko00260 Glycine, serine and threonine metabolism	KOG2844-Dimethylglycine dehydrogenase precursor[E]
XM_040653414.1	36.7	1.935	4.24537	1.65307e-09	2.3659e-07	up	ACBD4	ACBD4	acyl-CoA binding domain containing 4, transcript variant X2	GO:0000062,GO:0008289	-	KOG0817-Acyl-CoA-binding protein[I]
XM_040650644.1	0.0001	7.82	-16.2549	2.01994e-17	1.25275e-14	down	ERC1	ERC1	ELKS/RAB6-interacting/CAST family member 1, transcript variant X1	GO:0000139,GO:0005737,GO:0006355,GO:0007252,GO:0007275,GO:0008385,GO:0015031,GO:0017137,GO:0030165,GO:0042147,GO:0042734,GO:0043522,GO:0045202,GO:0048786,GO:0051092	K16072-ko04064 NF-kappa B signaling pathway	KOG4809-Rab6 GTPase-interacting protein involved in endosome-to-TGN transport[U]
XM_004949458.4	1.09	9.625	-3.14246	5.85707e-08	5.33758e-06	down	SSBP2	SSBP2	single stranded DNA binding protein 2, transcript variant X1	GO:0003697,GO:0005634,GO:0005737,GO:0006355	-	KOG4594-Sequence-specific single-stranded-DNA-binding protein[LKR]
XM_015284526.3	6.485	2.835	1.19376	2.87469e-05	0.000957245	up	BRAF	BRAF	B-Raf proto-oncogene, serine/threonine kinase, transcript variant X1	GO:0000165,GO:0002318,GO:0004672,GO:0004674,GO:0004709,GO:0005509,GO:0005524,GO:0005622,GO:0005634,GO:0005737,GO:0005739,GO:0005829,GO:0005886,GO:0006468,GO:0008542,GO:0009887,GO:0010628,GO:0010764,GO:0030878,GO:0033138,GO:0035019,GO:0035556,GO:0035690,GO:0042127,GO:0042802,GO:0043005,GO:0043066,GO:0043231,GO:0043367,GO:0043368,GO:0043434,GO:0043524,GO:0044297,GO:0046872,GO:0048538,GO:0048680,GO:…	K04365-ko04015 Rap1 signaling pathway;ko04010 MAPK signaling pathway;ko04013 MAPK signaling pathway - fly;ko04012 ErbB signaling pathway;ko04068 FoxO signaling pathway;ko04024 cAMP signaling pathway;ko04150 mTOR signaling pathway;ko04810 Regulation of actin cytoskeleton;ko04214 Apoptosis - fly;ko04510 Focal adhesion;ko04650 Natural killer cell mediated cytotoxicity;ko04062 Chemokine signaling pat…	KOG0193-Serine/threonine protein kinase RAF[T]
XM_040648089.1	11.105	5.005	1.14977	0.000309443	0.00729946	up	MTMR3	MTMR3	myotubularin related protein 3	GO:0004438,GO:0004722,GO:0004725,GO:0005654,GO:0005737,GO:0005829,GO:0006470,GO:0006661,GO:0016020,GO:0016236,GO:0019898,GO:0042149,GO:0046856,GO:0046872,GO:0052629,GO:1904562,GO:2000785	K18082-ko00562 Inositol phosphate metabolism;ko04070 Phosphatidylinositol signaling system	KOG4471-Phosphatidylinositol 3-phosphate 3-phosphatase myotubularin MTM1[IU]
XM_004942567.4	5.02	13.155	-1.38985	0.000285996	0.00685868	down	KMO	KMO	kynurenine 3-monooxygenase, transcript variant X1	GO:0004502,GO:0005741,GO:0005743,GO:0005829,GO:0006569,GO:0009651,GO:0016021,GO:0016174,GO:0019441,GO:0019674,GO:0019805,GO:0034354,GO:0043420,GO:0044550,GO:0050660,GO:0070062,GO:0070189,GO:0071949	K00486-ko00380 Tryptophan metabolism	KOG2614-Kynurenine 3-monooxygenase and related flavoprotein monooxygenases[CR]
XM_015283793.3	0.105	5.51	-5.71359	4.24937e-11	9.63802e-09	down	CMTR1	CMTR1	cap methyltransferase 1, transcript variant X1	GO:0003676,GO:0004483,GO:0005634,GO:0005654,GO:0005737,GO:0006370,GO:0080009,GO:0097309	-	KOG3673-FtsJ-like RNA methyltransferase[A]
XM_040698749.1	1584.25	8013.43	-2.33862	1.10541e-15	5.94709e-13	down	ALB	ALB	albumin, transcript variant X2	GO:0001895,GO:0003677,GO:0005504,GO:0005615,GO:0005634,GO:0005783,GO:0005794,GO:0006810,GO:0008144,GO:0009267,GO:0009615,GO:0015643,GO:0019825,GO:0019836,GO:0030170,GO:0033189,GO:0036094,GO:0043066,GO:0043209,GO:0046872,GO:0051659,GO:0060417,GO:0070062,GO:0072562	K16141-ko04918 Thyroid hormone synthesis	-
XM_040656467.1	0.0001	30.185	-18.2035	7.28964e-21	7.39799e-18	down	RBFOX2	RBFOX2	RNA binding fox-1 homolog 2, transcript variant X40	GO:0000166,GO:0000381,GO:0003714,GO:0003723,GO:0003729,GO:0005634,GO:0005654,GO:0005737,GO:0006397,GO:0007399,GO:0008134,GO:0008380,GO:0010724,GO:0021942,GO:0030520,GO:0043484,GO:0045892,GO:0048813,GO:0050885	-	KOG0125-Ataxin 2-binding protein (RRM superfamily)[R]
XM_040657292.1	222.055	109.505	1.01992	9.60511e-11	1.97653e-08	up	LOC121108941	LOC121108941	lysine-specific demethylase 5C-like, transcript variant X1	GO:0003677,GO:0005634,GO:0005654,GO:0006351,GO:0008270,GO:0016706,GO:0032452,GO:0032453,GO:0034720,GO:0045892,GO:0048511	-	KOG1246-DNA-binding protein jumonji/RBP2/SMCY, contains JmjC domain[R]
XM_015291605.3	0.0001	7.34	-16.1635	8.34294e-11	1.75729e-08	down	DLG1	DLG1	discs large MAGUK scaffold protein 1, transcript variant X11	GO:0000122,GO:0001657,GO:0001658,GO:0001771,GO:0001772,GO:0001935,GO:0002088,GO:0002369,GO:0004385,GO:0005634,GO:0005737,GO:0005783,GO:0005789,GO:0005794,GO:0005829,GO:0005874,GO:0005886,GO:0005902,GO:0005911,GO:0005913,GO:0005923,GO:0007015,GO:0007268,GO:0007399,GO:0008022,GO:0008104,GO:0008284,GO:0008360,GO:0009898,GO:0014069,GO:0015459,GO:0016323,GO:0016328,GO:0019900,GO:0019901,GO:0019902,GO:…	K12076-ko04390 Hippo signaling pathway;ko04391 Hippo signaling pathway -fly;ko04660 T cell receptor signaling pathway;ko05203 Viral carcinogenesis;ko05166 HTLV-I infection	KOG0708-Membrane-associated guanylate kinase MAGUK (contains PDZ, SH3, HOOK and GUK domains)[F]
XM_025154732.2	8.745	1.295	2.75551	1.41823e-10	2.74154e-08	up	FGD3	FGD3	FYVE, RhoGEF and PH domain containing 3, transcript variant X4	GO:0005089,GO:0005737,GO:0005856,GO:0035023,GO:0046872	K05722-ko04810 Regulation of actin cytoskeleton	KOG4424-Predicted Rho/Rac guanine nucleotide exchange factor/faciogenital dysplasia protein 3[T]
XM_015297297.3	7.165	0.06	6.89986	2.05707e-07	1.57091e-05	up	DPYSL2	DPYSL2	dihydropyrimidinase like 2, transcript variant X2	GO:0005737,GO:0007010,GO:0007411,GO:0007420,GO:0016810,GO:0030516	K07528-ko04360 Axon guidance	KOG2584-Dihydroorotase and related enzymes[F]
NM_204149.4	179.71	87.195	1.04335	7.67873e-05	0.0022366	up	NBL1	NBL1	neuroblastoma 1, DAN family BMP antagonist	GO:0005576,GO:0016015,GO:0035582,GO:0045666,GO:0048263,GO:0048812,GO:0090027	K19558-ko04350 TGF-beta signaling pathway	-
XM_015296679.3	9.56	3.88	1.30095	0.000407396	0.00920176	up	ZNFX1	ZNFX1	zinc finger NFX1-type containing 1, transcript variant X1	GO:0003700,GO:0005634,GO:0008270	-	KOG1807-Helicases[L]
XM_001232417.6	7.225	14.61	-1.01589	0.000427896	0.00961615	down	ERAP1	ERAP1	endoplasmic reticulum aminopeptidase 1	GO:0001525,GO:0002250,GO:0002474,GO:0004175,GO:0004177,GO:0005138,GO:0005151,GO:0005576,GO:0005615,GO:0005783,GO:0005788,GO:0005789,GO:0005829,GO:0005886,GO:0006508,GO:0006509,GO:0008217,GO:0008235,GO:0008270,GO:0009617,GO:0016020,GO:0016021,GO:0019885,GO:0042277,GO:0043171,GO:0045088,GO:0045444,GO:0045766,GO:0070006,GO:0070062	-	KOG1046-Puromycin-sensitive aminopeptidase and related aminopeptidases[EO]
XM_040655575.1	0.875	18.495	-4.40171	7.72033e-12	2.0399e-09	down	PTGR1	PTGR1	Prostaglandin reductase 1	GO:0005829,GO:0006691,GO:0008270,GO:0016491,GO:0032440,GO:0036132,GO:0036185,GO:0047522,GO:0070062,GO:0097257,GO:2001300	-	KOG1196-Predicted NAD-dependent oxidoreductase[R]
XM_015298974.3	7.245	1.885	1.94242	1.65391e-05	0.000585676	up	FRS3	FRS3	fibroblast growth factor receptor substrate 3, transcript variant X11	GO:0000165,GO:0005088,GO:0005104,GO:0005622,GO:0005886,GO:0007165,GO:0008543,GO:0042802	-	KOG4047-Docking protein 1 (p62dok)[T]
XM_025152951.2	0.005	5.21	-10.0251	0.00023659	0.00587254	down	DPYD	DPYD	dihydropyrimidine dehydrogenase, transcript variant X5	GO:0005737,GO:0005829,GO:0006145,GO:0006208,GO:0006210,GO:0006212,GO:0006214,GO:0017113,GO:0019483,GO:0042803,GO:0046135,GO:0046872,GO:0050660,GO:0050661,GO:0051536,GO:0051539	K00207-ko00240 Pyrimidine metabolism;ko00410 beta-Alanine metabolism;ko00770 Pantothenate and CoA biosynthesis;ko00983 Drug metabolism - other enzymes	-
XM_040698158.1	12.465	25.185	-1.01468	7.62405e-06	0.000294502	down	WTAP	WTAP	Wilms tumor 1 associated protein, transcript variant X5	GO:0000381,GO:0005634,GO:0005654,GO:0006397,GO:0007049,GO:0007275,GO:0008380,GO:0016607,GO:0031965,GO:0036396,GO:0080009	-	KOG2991-Splicing regulator[A]
XM_419834.6	0.0001	5.595	-15.7719	5.26408e-15	2.47434e-12	down	CASP8AP2	CASP8AP2	caspase 8 associated protein 2, transcript variant X4	GO:0003677,GO:0003714,GO:0005123,GO:0005634,GO:0005737,GO:0005739,GO:0006351,GO:0006355,GO:0006919,GO:0007049,GO:0007165,GO:0008625,GO:0008656,GO:0016505,GO:0016605,GO:0032184,GO:0036337,GO:0071260,GO:0097190	-	-
XM_015279821.2	4.965	11.25	-1.18006	3.86141e-05	0.0012387	down	DAB2IP	DAB2IP	DAB2 interacting protein, transcript variant X5	GO:0000122,GO:0000185,GO:0001525,GO:0001933,GO:0005096,GO:0005123,GO:0005737,GO:0005886,GO:0006954,GO:0006986,GO:0007049,GO:0007252,GO:0007257,GO:0008285,GO:0008625,GO:0010596,GO:0010633,GO:0010719,GO:0010976,GO:0014067,GO:0016525,GO:0017124,GO:0019900,GO:0019901,GO:0021814,GO:0021819,GO:0030139,GO:0030424,GO:0030425,GO:0030948,GO:0031235,GO:0031434,GO:0031435,GO:0032088,GO:0032266,GO:0032809,GO:…	K19901-ko04668 TNF signaling pathway;ko04210 Apoptosis	KOG3508-GTPase-activating protein[R]
XM_040650551.1	5.495	0.63	3.1247	1.12693e-11	2.92569e-09	up	CUEDC1	CUEDC1	CUE domain containing 1, transcript variant X1	-	-	KOG4588-Predicted ubiquitin-conjugating enzyme[O]
NM_001030993.1	2.83	26.055	-3.20269	6.35037e-06	0.000250503	down	PDCD6IP	PDCD6IP	programmed cell death 6 interacting protein, transcript variant X2	GO:0000920,GO:0001772,GO:0005737,GO:0005815,GO:0005829,GO:0005925,GO:0006915,GO:0007049,GO:0010824,GO:0015031,GO:0016020,GO:0019058,GO:0031871,GO:0036258,GO:0039702,GO:0042470,GO:0042803,GO:0043209,GO:0048306,GO:0070062,GO:0070971,GO:0090611,GO:1903543,GO:1903551,GO:1903553,GO:1903561	K12200-ko04144 Endocytosis	KOG2220-Predicted signal transduction protein[R]
XM_025147348.2	0.75	15.1	-4.33151	5.40816e-05	0.00164619	down	ZNF706	ZNF706	zinc finger protein 706, transcript variant X1	GO:0005634,GO:0005737,GO:0006417,GO:0045892,GO:0046872,GO:1902455	-	KOG4118-Uncharacterized conserved protein[S]
NM_001272018.1	41.265	93.395	-1.17843	0.00010699	0.00298276	down	CFI	CFI	complement factor I	GO:0004252,GO:0005044,GO:0005576,GO:0005615,GO:0006958,GO:0016020,GO:0030449,GO:0045087,GO:0046872,GO:0070062	K01333-ko04610 Complement and coagulation cascades;ko05150 Staphylococcus aureus infection	KOG3627-Trypsin[E]
XM_025149397.2	14.775	37.845	-1.35694	2.2477e-06	0.000104009	down	PTPRK	PTPRK	protein tyrosine phosphatase, receptor type K, transcript variant X10	GO:0001750,GO:0004725,GO:0005001,GO:0005887,GO:0005911,GO:0005912,GO:0006470,GO:0007155,GO:0007165,GO:0007179,GO:0008013,GO:0008285,GO:0009986,GO:0010839,GO:0016021,GO:0016477,GO:0019901,GO:0030336,GO:0030424,GO:0030425,GO:0031175,GO:0031256,GO:0034394,GO:0034614,GO:0034644,GO:0043025,GO:0045295,GO:0045786,GO:0045892,GO:0048041	-	KOG4228-Protein tyrosine phosphatase[T]
XM_040707012.1	0.0001	13.025	-16.9909	3.81929e-08	3.65979e-06	down	CTCF	CTCF	CCCTC-binding factor	GO:0000775,GO:0000793,GO:0000978,GO:0001078,GO:0001228,GO:0003677,GO:0005634,GO:0005654,GO:0005730,GO:0006306,GO:0006349,GO:0006351,GO:0006355,GO:0010216,GO:0016584,GO:0031060,GO:0035065,GO:0040030,GO:0043035,GO:0046872	-	KOG2462-C2H2-type Zn-finger protein[K]
XM_015277267.3	25.7	0.17	7.24009	4.25597e-17	2.53395e-14	up	TPM2	TPM2	tropomyosin 2, transcript variant X1	GO:0005737,GO:0005856,GO:0005903,GO:0007420	-	KOG1003-Actin filament-coating protein tropomyosin[Z]
XM_040653070.1	5.505	11.655	-1.08213	5.98006e-05	0.00179458	down	ACLY	ACLY	ATP citrate lyase, transcript variant X4	GO:0003878,GO:0005524,GO:0005654,GO:0005737,GO:0005829,GO:0005886,GO:0006085,GO:0006101,GO:0006107,GO:0006629,GO:0006633,GO:0006695,GO:0008610,GO:0016020,GO:0031325,GO:0035338,GO:0046872,GO:0048037,GO:0070062	K01648-ko00020 Citrate cycle (TCA cycle);ko00720 Carbon fixation pathways in prokaryotes	KOG1254-ATP-citrate lyase[C]
XM_015292320.2	12.3	3.975	1.62963	1.47929e-05	0.000531124	up	KIFC2	KIFC2	kinesin family member C2, transcript variant X1	GO:0003777,GO:0005524,GO:0005794,GO:0005813,GO:0005871,GO:0005874,GO:0005915,GO:0007018,GO:0007030,GO:0007601,GO:0008569,GO:0016887,GO:0030659,GO:0045218,GO:0070062,GO:0090136	-	KOG0239-Kinesin (KAR3 subfamily)[Z]
XM_015287635.2	14.915	3.445	2.11419	0.000189377	0.00484611	up	STRN3	STRN3	striatin 3, transcript variant X1	GO:0000122,GO:0000159,GO:0003700,GO:0005654,GO:0005737,GO:0005794,GO:0005886,GO:0045892,GO:0045944	K17608-ko04013 MAPK signaling pathway - fly	KOG0642-Cell-cycle nuclear protein, contains WD-40 repeats[D]
XM_015281254.3	0.62	11.665	-4.23377	7.78331e-05	0.00225588	down	AHR1A	AHR1A	aryl hydrocarbon receptor 1 alpha, transcript variant X1	GO:0001046,GO:0003700,GO:0004874,GO:0005634,GO:0005667,GO:0005737,GO:0006351,GO:0007049,GO:0009410,GO:0014070,GO:0032922,GO:0034751,GO:0043425,GO:0045892,GO:0045893,GO:0046982,GO:0070888	-	KOG3560-Aryl-hydrocarbon receptor[K]
XM_040703136.1	10.12	1.995	2.34275	2.74037e-07	2.00933e-05	up	CNNM1	CNNM1	cyclin and CBS domain divalent metal cation transport mediator 1, transcript variant X5	GO:0005886,GO:0006811,GO:0016021	-	KOG2118-Predicted membrane protein, contains two CBS domains[S]
XM_025143814.2	0.0001	5.5	-15.7471	2.34922e-06	0.000107043	down	IRF6	IRF6	interferon regulatory factor 6, transcript variant X1	GO:0003677,GO:0003700,GO:0005634,GO:0005737,GO:0006351,GO:0007050,GO:0008285,GO:0030216,GO:0043588,GO:0043616,GO:0045893,GO:0048468,GO:0060644,GO:0070062	-	-
XM_040646226.1	18.42	2.505	2.87839	8.4497e-14	3.2527e-11	up	SLC26A6	SLC26A6	solute carrier family 26 member 6, transcript variant X2	GO:0005254,GO:0005622,GO:0005783,GO:0005886,GO:0005887,GO:0006821,GO:0008271,GO:0008272,GO:0012506,GO:0015106,GO:0015108,GO:0015116,GO:0015301,GO:0015499,GO:0015562,GO:0015660,GO:0015701,GO:0015724,GO:0015797,GO:0016020,GO:0016021,GO:0016323,GO:0016324,GO:0019531,GO:0019532,GO:0030165,GO:0030321,GO:0030659,GO:0031526,GO:0034707,GO:0038166,GO:0042045,GO:0042391,GO:0046724,GO:0048240,GO:0050892,GO:…	K14704-ko04978 Mineral absorption	KOG0236-Sulfate/bicarbonate/oxalate exchanger SAT-1 and related transporters (SLC26 family)[P]
XM_015288120.3	18.68	5	1.90149	8.70332e-06	0.000332738	up	ARID5B	ARID5B	AT-rich interaction domain 5B, transcript variant X6	GO:0000977,GO:0001227,GO:0001822,GO:0003713,GO:0005634,GO:0006351,GO:0006357,GO:0006807,GO:0008584,GO:0008585,GO:0009791,GO:0010761,GO:0030325,GO:0035264,GO:0044212,GO:0045444,GO:0048008,GO:0048468,GO:0048644,GO:0048705,GO:0051091,GO:0060021,GO:0060325,GO:0060612,GO:0060613	-	KOG2744-DNA-binding proteins Bright/BRCAA1/RBP1 and related proteins containing BRIGHT domain[K]
XM_025153623.2	2.64	6.06	-1.19878	0.000148322	0.00395413	down	MUC4L	MUC4L	mucin 4 like, transcript variant X1	GO:0002244,GO:0005576,GO:0007160,GO:0016021	-	KOG1214-Nidogen and related basement membrane protein proteins[MW]
XM_040682136.1	6.21	0.0001	15.9223	1.7642e-10	3.32398e-08	up	HACL1	HACL1	2-hydroxyacyl-CoA lyase 1, transcript variant X1	GO:0000287,GO:0001561,GO:0005102,GO:0005777,GO:0006629,GO:0016021,GO:0016829,GO:0016830,GO:0030976,GO:0042802,GO:0048037,GO:0051259	K12261-ko04146 Peroxisome	KOG1185-Thiamine pyrophosphate-requiring enzyme[EH]
NM_001030735.2	1.565	7.31	-2.22371	1.19274e-06	6.50428e-05	down	DNAJB9	DNAJB9	DnaJ heat shock protein family (Hsp40) member B9, transcript variant 1	GO:0005730,GO:0005783,GO:0005788,GO:0030433,GO:0051787,GO:0070062	-	KOG0713-Molecular chaperone (DnaJ superfamily)[O]
NM_001012592.1	26.825	98.255	-1.87295	2.60732e-14	1.07803e-11	down	HNRNPH3	HNRNPH3	heterogeneous nuclear ribonucleoprotein H3	GO:0000166,GO:0000398,GO:0003723,GO:0005634,GO:0005654,GO:0005681,GO:0006396,GO:0008380,GO:0030855	-	KOG4211-Splicing factor hnRNP-F and related RNA-binding proteins[A]
XM_015295164.3	5.3	16.385	-1.62831	6.36032e-06	0.000250674	down	ACOX1	ACOX1	acyl-CoA oxidase 1	GO:0000038,GO:0000062,GO:0003995,GO:0003997,GO:0005102,GO:0005634,GO:0005654,GO:0005730,GO:0005739,GO:0005777,GO:0005778,GO:0005782,GO:0005886,GO:0006091,GO:0006629,GO:0006693,GO:0007283,GO:0009055,GO:0016020,GO:0016401,GO:0016559,GO:0019395,GO:0030165,GO:0033539,GO:0033540,GO:0036109,GO:0043231,GO:0047485,GO:0050660,GO:0052890,GO:0055088,GO:0071949	K00232-ko01212 Fatty acid metabolism;ko00071 Fatty acid degradation;ko00592 alpha-Linolenic acid metabolism;ko01040 Biosynthesis of unsaturated fatty acids;ko04024 cAMP signaling pathway;ko04146 Peroxisome;ko03320 PPAR signaling pathway	KOG0136-Acyl-CoA oxidase[I]
XM_015288524.3	0.005	5.17	-10.014	1.49003e-10	2.8434e-08	down	LOC423752	LOC423752	uncharacterized LOC423752, transcript variant X2	-	-	-
XM_040704333.1	0.0001	13.38	-17.0297	8.42283e-10	1.25371e-07	down	MAP3K20	MAP3K20	mitogen-activated protein kinase kinase kinase 20, transcript variant X7	GO:0000075,GO:0000077,GO:0000186,GO:0000287,GO:0004674,GO:0004709,GO:0005524,GO:0005634,GO:0005737,GO:0006468,GO:0006950,GO:0007010,GO:0007050,GO:0007257,GO:0008219,GO:0008283,GO:0009314,GO:0030154,GO:0035556,GO:0043065	K04424-ko04010 MAPK signaling pathway;ko04530 Tight junction	KOG0192-Tyrosine kinase specific for activated (GTP-bound) p21cdc42Hs[T]
XM_015275471.3	11.13	3.09	1.84877	7.50163e-05	0.0021894	up	LOC416924	LOC416924	thyroid adenoma-associated protein homolog, transcript variant X3	-	-	KOG1810-Cell cycle-associated protein[D]
XM_004947584.4	0.205	7.36	-5.16601	1.30705e-20	1.26881e-17	down	ADGRA2	ADGRA2	adhesion G protein-coupled receptor A2, transcript variant X4	GO:0001525,GO:0002040,GO:0004930,GO:0005886,GO:0007166,GO:0007417,GO:0009986,GO:0010595,GO:0016021,GO:0030175,GO:0043542,GO:0045765,GO:0050920,GO:0090210,GO:1900747	-	-
XM_417574.7	12.355	1.55	2.99475	2.37173e-19	2.03668e-16	up	VWA1	VWA1	von Willebrand factor A domain containing 1, transcript variant X1	GO:0003735,GO:0005604,GO:0005614,GO:0005615,GO:0005840,GO:0006412,GO:0030198,GO:0048266,GO:0070062	-	KOG4221-Receptor mediating netrin-dependent axon guidance[T]
XM_015295424.3	8.245	185.89	-4.49479	1.51003e-76	2.24763e-72	down	ARHGDIA	ARHGDIA	Rho GDP dissociation inhibitor alpha, transcript variant X1	GO:0001772,GO:0005094,GO:0005096,GO:0005504,GO:0005615,GO:0005634,GO:0005737,GO:0005829,GO:0007266,GO:0008360,GO:0016020,GO:0017048,GO:0019901,GO:0030336,GO:0032880,GO:0051879,GO:0071260,GO:0071407,GO:0071461,GO:0071526	K12462-ko04962 Vasopressin-regulated water reabsorption;ko04722 Neurotrophin signaling pathway	KOG3205-Rho GDP-dissociation inhibitor[T]
XM_015273657.3	68.72	33.045	1.0563	2.44344e-05	0.000824711	up	LOC107049862	LOC107049862	uncharacterized LOC107049862	GO:0005634,GO:0005737,GO:0006919,GO:0006977,GO:0071260,GO:2001235	-	-
NM_204590.2	307.91	149.27	1.04458	0.000156655	0.00414657	up	ID1	ID1	inhibitor of DNA binding 1, HLH protein	GO:0000122,GO:0001525,GO:0001886,GO:0003700,GO:0005634,GO:0005654,GO:0005794,GO:0005813,GO:0006351,GO:0007179,GO:0007420,GO:0007507,GO:0007623,GO:0010621,GO:0010628,GO:0030182,GO:0030509,GO:0031648,GO:0032233,GO:0032963,GO:0036164,GO:0043066,GO:0043392,GO:0043408,GO:0043433,GO:0043534,GO:0045602,GO:0045668,GO:0045765,GO:0045892,GO:0046677,GO:0048514,GO:0050679,GO:0050774,GO:0060317,GO:0060425,GO:…	K04680-ko04015 Rap1 signaling pathway;ko04350 TGF-beta signaling pathway;ko04390 Hippo signaling pathway;ko04550 Signaling pathways regulating pluripotency of stem cells	-
XM_040652315.1	14.26	5.345	1.41571	6.06822e-05	0.00181859	up	SHC1	SHC1	SHC adaptor protein 1, transcript variant X9	GO:0000165,GO:0000187,GO:0001525,GO:0005622,GO:0005737,GO:0005886,GO:0007173,GO:0007507,GO:0008286,GO:0030971,GO:0031532,GO:0035556,GO:0040008,GO:0042127,GO:0071363	K06279-ko04014 Ras signaling pathway;ko04013 MAPK signaling pathway - fly;ko04012 ErbB signaling pathway;ko04072 Phospholipase D signaling pathway;ko04510 Focal adhesion;ko04650 Natural killer cell mediated cytotoxicity;ko04062 Chemokine signaling pathway;ko04910 Insulin signaling pathway;ko04915 Estrogen signaling pathway;ko04917 Prolactin signaling pathway;ko04722 Neurotrophin signaling pathway…	KOG3697-Adaptor protein SHC and related proteins[T]
XM_015300883.3	0.0001	9.3	-16.5049	1.51819e-15	7.79234e-13	down	CBSL	CBSL	cystathionine-beta-synthase like, transcript variant X4	GO:0001958,GO:0001974,GO:0004122,GO:0004124,GO:0005634,GO:0005737,GO:0005829,GO:0006535,GO:0006563,GO:0006565,GO:0006801,GO:0019343,GO:0019344,GO:0019346,GO:0019448,GO:0019825,GO:0019899,GO:0020037,GO:0021587,GO:0030170,GO:0031625,GO:0042262,GO:0042802,GO:0042803,GO:0043418,GO:0043506,GO:0046872,GO:0050421,GO:0050667,GO:0050880,GO:0051593,GO:0060351,GO:0070025,GO:0070026,GO:0070814,GO:0072341,GO:…	K01697-ko01230 Biosynthesis of amino acids;ko00260 Glycine, serine and threonine metabolism;ko00270 Cysteine and methionine metabolism	KOG1252-Cystathionine beta-synthase and related enzymes[E]
XM_015288100.3	0.015	6.92	-8.84967	0.000361524	0.00836885	down	JMJD1C	JMJD1C	jumonji domain containing 1C, transcript variant X1	GO:0005622,GO:0005654,GO:0006351,GO:0006355,GO:0007596,GO:0032454,GO:0046872,GO:0046966,GO:0051213	K11449-ko05202 Transcriptional misregulation in cancers	KOG1356-Putative transcription factor 5qNCA, contains JmjC domain[K]
XM_015288392.3	0.0001	6.52	-15.9926	1.11838e-06	6.24253e-05	down	ACTA2	ACTA2	actin, alpha 2, smooth muscle, aorta, transcript variant X2	GO:0005524,GO:0005737,GO:0006936,GO:0010628,GO:0015629,GO:0030027,GO:0030175,GO:0044297,GO:0090131	K12313-ko04270 Vascular smooth muscle contraction	KOG0676-Actin and related proteins[Z]
XM_015276010.3	2.095	6.205	-1.56648	1.55835e-05	0.000556692	down	PRPF4B	PRPF4B	pre-mRNA processing factor 4B, transcript variant X2	GO:0000398,GO:0004672,GO:0004674,GO:0005524,GO:0005654,GO:0005694,GO:0006468,GO:0008380,GO:0071013	-	KOG0670-U4/U6-associated splicing factor PRP4[A]
XM_025147954.2	5.875	0.0001	15.8423	7.38495e-07	4.57357e-05	up	LOC421106	LOC421106	KIAA0146, transcript variant X5	GO:0000228,GO:0000724,GO:0005654,GO:0006974,GO:0010569,GO:0031334,GO:0070202,GO:0071479,GO:0072711,GO:0072757,GO:2000781	-	-
NM_001008683.1	3.69	11.31	-1.61591	3.65144e-05	0.00118239	down	DCLRE1A	DCLRE1A	DNA cross-link repair 1A	GO:0000715,GO:0000784,GO:0003684,GO:0005654,GO:0005730,GO:0006281,GO:0006303,GO:0031848,GO:0035312,GO:0036297	-	KOG1361-Predicted hydrolase involved in interstrand cross-link repair[L]
NM_001080879.1	87.56	30.99	1.49847	3.62453e-06	0.000154169	up	FXYD6	FXYD6	FXYD domain containing ion transport regulator 6, transcript variant X1	GO:0005216,GO:0016021	-	-
NM_001006275.1	0.0001	12.26	-16.9036	1.01544e-12	3.26211e-10	down	SUPT20H	SUPT20H	SPT20 homolog, SAGA complex component, transcript variant X22	GO:0000124,GO:0003712,GO:0007369	-	-
XM_015295370.3	15.365	4.745	1.69517	8.82466e-07	5.26019e-05	up	MCRIP1	MCRIP1	MAPK regulated corepressor interacting protein 1, transcript variant 2	GO:0005634,GO:0010717	-	-
XM_015297829.3	49.36	16.29	1.59936	0.000429524	0.00963333	up	COL16A1	COL16A1	collagen type XVI alpha 1 chain, transcript variant X3	GO:0005178,GO:0005581,GO:0007155,GO:0033622,GO:0033627,GO:0051894,GO:0071230	-	-
XM_015299070.3	26.735	9.105	1.554	0.00011225	0.00311131	up	CTSE	CTSE	cathepsin E, transcript variant X1	GO:0004190,GO:0005768,GO:0006508,GO:0007586,GO:0016540,GO:0019886,GO:0030163,GO:0070062	K01382-ko04142 Lysosome	KOG1339-Aspartyl protease[O]
XM_040701777.1	1.65	12.085	-2.87268	1.36185e-12	4.22305e-10	down	PPFIA1	PPFIA1	PTPRF interacting protein alpha 1, transcript variant X4	GO:0005737,GO:0005829,GO:0005925,GO:0007160,GO:0007165,GO:0007269,GO:0014047,GO:0048786,GO:0051497	-	KOG0249-LAR-interacting protein and related proteins[R]
XM_015281733.3	8.25	1.19	2.79343	1.06459e-08	1.20046e-06	up	CPSF6	CPSF6	cleavage and polyadenylation specific factor 6, transcript variant X2	GO:0000166,GO:0003676,GO:0003729,GO:0005634,GO:0005849,GO:0006378	K14398-ko03015 mRNA surveillance pathway	KOG4849-mRNA cleavage factor I subunit/CPSF subunit[A]
XM_004934490.4	4.64	16.5	-1.83027	3.83904e-06	0.000161117	down	CATSPER4	CATSPER4	cation channel sperm associated 4, transcript variant X6	GO:0005216,GO:0005245,GO:0005764,GO:0005765,GO:0005768,GO:0005886,GO:0010008,GO:0010508,GO:0016021,GO:0034220,GO:0042802,GO:0072345,GO:0086010	-	KOG2301-Voltage-gated Ca2+ channels, alpha1 subunits[PT]
XM_025149469.2	105.525	38.925	1.43882	0.00014475	0.00387045	up	GJB1	GJB1	gap junction protein beta 1, transcript variant X1	GO:0005243,GO:0005737,GO:0005783,GO:0005886,GO:0005921,GO:0005922,GO:0007154,GO:0015868,GO:0016021,GO:0051259	-	-
XM_025148682.2	10.435	1.82	2.51942	4.65364e-08	4.40262e-06	up	MCFD2	MCFD2	multiple coagulation factor deficiency 2, transcript variant X1	GO:0005509,GO:0005783,GO:0005793,GO:0005794,GO:0015031,GO:0016192	-	KOG4065-Uncharacterized conserved protein[S]
XM_040699668.1	9.28	0.01	9.85798	1.49446e-29	3.5123e-26	up	AFF2	AFF2	AF4/FMR2 family member 2, transcript variant X8	GO:0002151,GO:0006397,GO:0007611,GO:0008380,GO:0016607,GO:0043484	-	-
XM_040652391.1	8.48	2.14	1.98645	9.02355e-05	0.00255833	up	MEF2D	MEF2D	myocyte enhancer factor 2D, transcript variant X24	GO:0000977,GO:0000978,GO:0000981,GO:0001077,GO:0001649,GO:0001958,GO:0002062,GO:0003677,GO:0003700,GO:0005634,GO:0005654,GO:0005737,GO:0006351,GO:0006355,GO:0006915,GO:0007399,GO:0007512,GO:0019899,GO:0033613,GO:0035914,GO:0042803,GO:0042826,GO:0043231,GO:0045893,GO:0045944,GO:0046982	K09262-ko04022 cGMP - PKG signaling pathway	KOG0014-MADS box transcription factor[K]
XM_415925.6	292.885	138.38	1.0817	4.38645e-05	0.00137744	up	TXNDC17	TXNDC17	thioredoxin domain containing 17	GO:0004601,GO:0005829,GO:0033209,GO:0047134,GO:0070062	-	KOG3425-Uncharacterized conserved protein[S]
XM_015281784.3	1.305	5.255	-2.00964	3.25706e-08	3.16864e-06	down	RBMS3	RBMS3	RNA binding motif single stranded interacting protein 3, transcript variant X1	GO:0000166,GO:0003730,GO:0005737,GO:0045727	-	KOG0145-RNA-binding protein ELAV/HU (RRM superfamily)[A]
NM_001389345.1	109.285	286.35	-1.38968	7.16789e-05	0.00210437	down	SPP2	SPP2	secreted phosphoprotein 2, transcript variant 1	GO:0005576,GO:0046849	-	-
XM_015278681.3	11.28	2.31	2.2878	0.000293418	0.00699534	up	HNRNPH3	HNRNPH3	heterogeneous nuclear ribonucleoprotein H3	GO:0000166,GO:0000398,GO:0003723,GO:0005634,GO:0005654,GO:0005681,GO:0006396,GO:0008380,GO:0030855	-	KOG4211-Splicing factor hnRNP-F and related RNA-binding proteins[A]
XM_040703676.1	0.0001	6.685	-16.0286	2.38834e-09	3.25149e-07	down	RAPH1	RAPH1	Ras association (RalGDS/AF-6) and pleckstrin homology domains 1, transcript variant X2	GO:0005737,GO:0005856,GO:0005886,GO:0007165,GO:0030027,GO:0030175,GO:0031252,GO:0048675	-	KOG3751-Growth factor receptor-bound proteins (GRB7, GRB10, GRB14)[T]
NM_204677.1	0.0001	17.695	-17.433	3.72036e-18	2.72343e-15	down	BAZ2B	BAZ2B	bromodomain adjacent to zinc finger domain 2B, transcript variant X22	GO:0003677,GO:0005634,GO:0006351,GO:0006355,GO:0008270	-	KOG1245-Chromatin remodeling complex WSTF-ISWI, large subunit (contains heterochromatin localization, PHD and BROMO domains)[B]
NM_001080889.1	30.125	9.965	1.59602	6.12105e-10	9.52367e-08	up	SYTL1	SYTL1	synaptotagmin like 1	GO:0005509,GO:0005544,GO:0005622,GO:0005886,GO:0006886,GO:0006887,GO:0006906,GO:0016020,GO:0016192,GO:0017158,GO:0019897,GO:0019905,GO:0030276,GO:0042043,GO:0042470,GO:0048791,GO:0070062,GO:0070382,GO:0098793	-	KOG1028-Ca2+-dependent phospholipid-binding protein Synaptotagmin, required for synaptic vesicle and secretory granule exocytosis[TU]
NM_001198601.3	18.98	1.96	3.27555	3.63607e-10	6.08109e-08	up	PAPOLB	PAPOLB	poly(A) polymerase beta, transcript variant X3	GO:0000287,GO:0003723,GO:0004652,GO:0005524,GO:0005634,GO:0005654,GO:0005737,GO:0006378,GO:0030145,GO:0031440,GO:0043631	K14376-ko03015 mRNA surveillance pathway	KOG2245-Poly(A) polymerase and related nucleotidyltransferases[A]
XM_417083.7	156.95	68.895	1.18783	3.01923e-09	3.98878e-07	up	LHFPL1	LHFPL1	lipoma HMGIC fusion partner-like 1, transcript variant X1	GO:0016021	-	KOG4026-Uncharacterized conserved protein[S]
XM_015291435.3	6.735	36.545	-2.43992	1.82684e-05	0.000638309	down	LPP	LPP	LIM domain containing preferred translocation partner in lipoma, transcript variant X2	GO:0005634,GO:0005737,GO:0005925,GO:0007155,GO:0008270	K16676-ko04391 Hippo signaling pathway -fly	KOG1701-Focal adhesion adaptor protein Paxillin and related LIM proteins[T]
XM_040707245.1	11.98	1.1	3.44505	3.90491e-05	0.00124996	up	ZDHHC7	ZDHHC7	zinc finger DHHC-type containing 7, transcript variant X1	GO:0000139,GO:0005634,GO:0005654,GO:0005730,GO:0005794,GO:0008270,GO:0016021,GO:0016409,GO:0018230,GO:0018345,GO:0019706,GO:0043231	-	KOG1315-Predicted DHHC-type Zn-finger protein[R]
XM_004946106.4	18.345	7.05	1.37969	1.12609e-05	0.00041695	up	SEC14L1	SEC14L1	SEC14 like lipid binding 1, transcript variant X2	GO:0005737,GO:0005794,GO:0006810,GO:0015871,GO:0016021,GO:0039536,GO:0039552,GO:0045087,GO:0098772	-	KOG1471-Phosphatidylinositol transfer protein SEC14 and related proteins[I]
XM_040650673.1	1.49	8.995	-2.59381	3.59456e-05	0.00116566	down	YWHAB	YWHAB	tyrosine 3-monooxygenase/tryptophan 5-monooxygenase activation protein beta, transcript variant X2	GO:0005925,GO:0006605,GO:0016020,GO:0035308,GO:0043085,GO:0048471,GO:0051220,GO:0070062	K16197-ko04013 MAPK signaling pathway - fly;ko04390 Hippo signaling pathway;ko04391 Hippo signaling pathway -fly;ko04151 PI3K-Akt signaling pathway;ko04110 Cell cycle;ko04114 Oocyte meiosis;ko04212 Longevity regulating pathway - worm;ko05203 Viral carcinogenesis;ko05161 Hepatitis B;ko05169 Epstein-Barr virus infection	KOG0841-Multifunctional chaperone (14-3-3 family)[O]
XM_040657224.1	51.975	19.695	1.39999	0.00033088	0.00773567	up	LOC121108916	LOC121108916	multifunctional procollagen lysine hydroxylase and glycosyltransferase LH3-like, transcript variant X1	-	-	-
XM_003643231.5	49.7	13.04	1.9303	1.01437e-12	3.26211e-10	up	BCL7B	BCL7B	BCL tumor suppressor 7B, transcript variant X2	GO:0003779,GO:0006915,GO:0016055,GO:0030154	-	KOG4095-Uncharacterized conserved protein (tumor-specific protein BCL7 in humans)[R]
XM_040649231.1	7.87	0.65	3.59785	1.27047e-05	0.000463493	up	AASS	AASS	aminoadipate-semialdehyde synthase, transcript variant X2	GO:0005739,GO:0019477,GO:0033512,GO:0047130,GO:0047131	K14157-ko00310 Lysine degradation	KOG0172-Lysine-ketoglutarate reductase/saccharopine dehydrogenase[E]
XM_004944662.4	13.41	3.625	1.88726	0.000296545	0.0070586	up	PRICKLE2	PRICKLE2	prickle planar cell polarity protein 2, transcript variant X1	GO:0005737,GO:0008270,GO:0031965,GO:0060071	K04511-ko04310 Wnt signaling pathway	KOG1703-Adaptor protein Enigma and related PDZ-LIM proteins[TZ]
XM_040699733.1	6.555	0.55	3.57509	0.000252277	0.00617947	up	WBP4	WBP4	WW domain binding protein 4, transcript variant X1	GO:0003676,GO:0005681,GO:0005886,GO:0006397,GO:0008270,GO:0008380,GO:0016607,GO:0045292	-	KOG0150-Spliceosomal protein FBP21[A]
XM_004947404.4	1.295	11.595	-3.16248	6.34729e-22	7.8731e-19	down	VWA1	VWA1	von Willebrand factor A domain containing 1, transcript variant X1	GO:0003735,GO:0005604,GO:0005614,GO:0005615,GO:0005840,GO:0006412,GO:0030198,GO:0048266,GO:0070062	-	KOG4221-Receptor mediating netrin-dependent axon guidance[T]
XM_040704924.1	8.84	0.045	7.61798	8.60995e-19	6.92006e-16	up	TRMT1L	TRMT1L	tRNA methyltransferase 1 like, transcript variant X3	GO:0000049,GO:0007610,GO:0008033,GO:0008168,GO:0046872	-	KOG1253-tRNA methyltransferase[J]
XM_025152403.2	1.58	39.43	-4.6413	1.20056e-06	6.50605e-05	down	IDH1	IDH1	isocitrate dehydrogenase (NADP(+)) 1, cytosolic, transcript variant X5	GO:0000287,GO:0004450,GO:0005737,GO:0005739,GO:0005777,GO:0005829,GO:0006097,GO:0006099,GO:0006102,GO:0006103,GO:0006749,GO:0006979,GO:0051287,GO:0060696,GO:0070062,GO:0071071	K00031-ko01200 Carbon metabolism;ko01210 2-Oxocarboxylic acid metabolism;ko01230 Biosynthesis of amino acids;ko00020 Citrate cycle (TCA cycle);ko00720 Carbon fixation pathways in prokaryotes;ko00480 Glutathione metabolism;ko04146 Peroxisome	KOG1526-NADP-dependent isocitrate dehydrogenase[C]
XM_015293906.3	1.23	10.84	-3.13963	3.09909e-27	5.32257e-24	down	SGCD	SGCD	sarcoglycan delta, transcript variant X9	GO:0005737,GO:0005856,GO:0016012,GO:0016021,GO:0042383	K12563-ko05410 Hypertrophic cardiomyopathy (HCM);ko05412 Arrhythmogenic right ventricular cardiomyopathy (ARVC);ko05414 Dilated cardiomyopathy (DCM);ko05416 Viral myocarditis	KOG3950-Gamma/delta sarcoglycan[Z]
NM_001006425.2	134.135	51.165	1.39046	7.40513e-07	4.57357e-05	up	HN1	HN1	hematological and neurological expressed 1, transcript variant X2	GO:0005730,GO:0031965	-	-
XM_025145727.2	25.475	6.02	2.08125	5.93026e-23	7.78853e-20	up	WIZ	WIZ	WIZ zinc finger, transcript variant X6	GO:0003676,GO:0005634,GO:0010571,GO:0046872,GO:0050821,GO:0070062,GO:0070208	-	-
XM_015295680.3	18.98	7.19	1.40042	7.07086e-06	0.000275757	up	HIC1	HIC1	HIC ZBTB transcriptional repressor 1	GO:0000122,GO:0003700,GO:0005654,GO:0005737,GO:0006351,GO:0007275,GO:0008630,GO:0030178,GO:0043565,GO:0046872	-	KOG2462-C2H2-type Zn-finger protein[K]
XM_004942693.4	2.16	7.585	-1.81212	1.9675e-05	0.000684307	down	ZNF385B	ZNF385B	zinc finger protein 385B, transcript variant X1	GO:0002039,GO:0003723,GO:0005634,GO:0008270,GO:0072332	-	-
XM_040699934.1	1.595	6.92	-2.11722	6.09706e-09	7.43875e-07	down	SORBS2	SORBS2	sorbin and SH3 domain containing 2, transcript variant X47	GO:0005925,GO:0007015,GO:0007155,GO:0014069,GO:0016324,GO:0016477,GO:0030027,GO:0030425,GO:0043025,GO:0046872,GO:0048471,GO:0061049	-	KOG4225-Sorbin and SH3 domain-containing protein[T]
XM_025143038.2	38.575	7.13	2.43569	2.90818e-11	6.98182e-09	up	AHDC1	AHDC1	AT-hook DNA binding motif containing 1, transcript variant X4	GO:0003677	-	-
XM_015281694.3	6.41	22.16	-1.78956	4.84337e-07	3.25384e-05	down	RAP1B	RAP1B	RAP1B, member of RAS oncogene family, transcript variant X1	GO:0003924,GO:0005525,GO:0005811,GO:0005829,GO:0005886,GO:0005911,GO:0008283,GO:0016020,GO:0019003,GO:0032486,GO:0061028,GO:0070062,GO:0070374,GO:0071320,GO:1901888,GO:2000114,GO:2000301	K07836-ko04014 Ras signaling pathway;ko04015 Rap1 signaling pathway;ko04010 MAPK signaling pathway;ko04024 cAMP signaling pathway;ko04510 Focal adhesion;ko04611 Platelet activation;ko04670 Leukocyte transendothelial migration;ko04062 Chemokine signaling pathway;ko04972 Pancreatic secretion;ko04720 Long-term potentiation;ko04722 Neurotrophin signaling pathway;ko05211 Renal cell carcinoma	KOG0395-Ras-related GTPase[R]
XM_025142401.2	0.21	10.875	-5.69448	0.000151295	0.00402138	down	PLAGL2	PLAGL2	PLAG1 like zinc finger 2, transcript variant X1	GO:0000981,GO:0001077,GO:0003700,GO:0005634,GO:0006629,GO:0009791,GO:0034378,GO:0043565,GO:0046872,GO:1903955,GO:2001244	-	KOG3608-Zn finger proteins[R]
NM_001001616.1	23.135	52.67	-1.1869	5.15074e-05	0.00158512	down	CYP2C23a	CYP2C23a	cytochrome P450, family 2, subfamily C, polypeptide 23a	GO:0004497,GO:0005506,GO:0005623,GO:0005789,GO:0008392,GO:0008395,GO:0016705,GO:0019373,GO:0020037,GO:0042493,GO:0070330	-	KOG0156-Cytochrome P450 CYP2 subfamily[Q]
XM_015278733.3	0.0001	5.535	-15.7563	4.25708e-13	1.45111e-10	down	PAN3	PAN3	PAN3 poly(A) specific ribonuclease subunit, transcript variant X11	GO:0000289,GO:0000290,GO:0000932,GO:0004535,GO:0004672,GO:0005524,GO:0006397,GO:0006605,GO:0010606,GO:0031251,GO:0046872,GO:0090503	K12572-ko03018 RNA degradation	KOG3741-Poly(A) ribonuclease subunit[A]
XM_004941037.4	0.3	14.12	-5.55663	3.82914e-23	5.34332e-20	down	CCSER1	CCSER1	coiled-coil serine rich protein 1, transcript variant X1	-	-	-
XM_025145695.2	11.275	0.375	4.91009	3.50264e-06	0.000149386	up	EML3	EML3	EMAP like 3, transcript variant X1	GO:0005737,GO:0005874,GO:0016021	-	KOG2106-Uncharacterized conserved protein, contains HELP and WD40 domains[S]
XM_015287226.3	5.26	0.82	2.68137	6.87872e-05	0.00203419	up	ATG13	ATG13	autophagy related 13, transcript variant X13	GO:0000045,GO:0000407,GO:0005739,GO:0005829,GO:0098779,GO:1903955,GO:1990316	K08331-ko04140 Regulation of autophagy;ko04211 Longevity regulating pathway - mammal	KOG3874-Uncharacterized conserved protein[S]
XM_040648289.1	4.7	46.51	-3.30681	1.36071e-18	1.06599e-15	down	SERPIND1	SERPIND1	serpin family D member 1, transcript variant X1	GO:0004867,GO:0005615,GO:0007596,GO:0008201,GO:0070062	K03912-ko04610 Complement and coagulation cascades	KOG2392-Serpin[V]
XM_426694.7	7.07	0.0001	16.1094	6.79337e-09	8.17658e-07	up	VPS8	VPS8	VPS8 subunit of CORVET complex, transcript variant X1	GO:0005769,GO:0008270,GO:0033263,GO:0034058	-	KOG2079-Vacuolar assembly/sorting protein VPS8[U]
XM_040652110.1	0.0001	8.07	-16.3003	6.39174e-07	4.07156e-05	down	GLB1L2	GLB1L2	galactosidase beta 1 like 2, transcript variant X2	GO:0004565,GO:0005576,GO:0005773,GO:0005975	-	KOG0496-Beta-galactosidase[G]
XM_025146577.2	0.03	7.32	-7.93074	9.41196e-15	4.24527e-12	down	RPS6KA3	RPS6KA3	ribosomal protein S6 kinase A3, transcript variant X1	GO:0000287,GO:0002224,GO:0004674,GO:0005524,GO:0005622,GO:0005634,GO:0005737,GO:0007049,GO:0019901,GO:0032496,GO:0035556,GO:0043027,GO:0043154,GO:0045944	K04373-ko04010 MAPK signaling pathway;ko04150 mTOR signaling pathway;ko04114 Oocyte meiosis;ko04914 Progesterone-mediated oocyte maturation;ko04720 Long-term potentiation;ko04722 Neurotrophin signaling pathway;ko04931 Insulin resistance	KOG0603-Ribosomal protein S6 kinase[T]
XM_417425.7	33.13	14.3	1.21212	0.00037093	0.00855312	up	TCEA2	TCEA2	transcription elongation factor A2, transcript variant X5	GO:0003677,GO:0005654,GO:0005813,GO:0006351,GO:0006354,GO:0006357,GO:0008023,GO:0008270,GO:0032784,GO:0045944	-	KOG1105-Transcription elongation factor TFIIS/Cofactor of enhancer-binding protein Sp1[K]
NM_001271947.1	0.0001	5.075	-15.6311	4.56025e-12	1.31906e-09	down	ZCCHC6	ZCCHC6	zinc finger CCHC-type containing 6, transcript variant X1	GO:0005737,GO:0008270,GO:0031123,GO:0050265	-	KOG2277-S-M checkpoint control protein CID1 and related nucleotidyltransferases[D]
XM_015297197.3	17.52	7.695	1.18701	4.0796e-05	0.00129659	up	KAZN	KAZN	kazrin, periplakin interacting protein, transcript variant X3	GO:0001533,GO:0005634,GO:0005737,GO:0005856,GO:0030057,GO:0031424	-	KOG0249-LAR-interacting protein and related proteins[R]
XM_025154802.2	22.695	0.185	6.93871	5.72039e-21	5.94043e-18	up	ANXA6	ANXA6	annexin A6, transcript variant X4	GO:0001755,GO:0005262,GO:0005509,GO:0005525,GO:0005544,GO:0005739,GO:0005765,GO:0005925,GO:0006816,GO:0006937,GO:0015276,GO:0015485,GO:0031902,GO:0031982,GO:0034704,GO:0042470,GO:0048471,GO:0051260,GO:0051560,GO:0055074,GO:0070062,GO:0097190	-	KOG0819-Annexin[U]
XM_015280059.3	5.455	0.275	4.31008	2.85354e-19	2.40419e-16	up	JAK2	JAK2	Janus kinase 2, transcript variant X1	GO:0004713,GO:0004715,GO:0005102,GO:0005524,GO:0005634,GO:0005856,GO:0006954,GO:0007165,GO:0007169,GO:0007260,GO:0012505,GO:0016020,GO:0016477,GO:0019221,GO:0020037,GO:0030218,GO:0031234,GO:0035401,GO:0035409,GO:0035556,GO:0038083,GO:0042127,GO:0042393,GO:0042981,GO:0045087,GO:0046777,GO:0060397	K04447-ko04630 Jak-STAT signaling pathway;ko04151 PI3K-Akt signaling pathway;ko04550 Signaling pathways regulating pluripotency of stem cells;ko04062 Chemokine signaling pathway;ko04920 Adipocytokine signaling pathway;ko04917 Prolactin signaling pathway;ko04725 Cholinergic synapse;ko04933 AGE-RAGE signaling pathway in diabetic complications;ko05152 Tuberculosis;ko05162 Measles;ko05164 Influenza A…	KOG0197-Tyrosine kinases[T]
XM_040650612.1	8.755	0.0001	16.4178	5.64935e-10	8.88514e-08	up	WNK1	WNK1	WNK lysine deficient protein kinase 1, transcript variant X2	GO:0000287,GO:0003084,GO:0004674,GO:0005524,GO:0005737,GO:0005829,GO:0006468,GO:0006811,GO:0010923,GO:0018107,GO:0019869,GO:0019870,GO:0019902,GO:0030291,GO:0032414,GO:0035556,GO:0046777,GO:0048666,GO:0050794,GO:0090188	-	KOG0584-Serine/threonine protein kinase[R]
NM_001006296.1	1.03	21.835	-4.40593	8.99634e-06	0.000341601	down	VAPB	VAPB	VAMP associated protein B and C, transcript variant X6	GO:0000139,GO:0005783,GO:0005789,GO:0005794,GO:0006874,GO:0007029,GO:0016021,GO:0019048,GO:0019899,GO:0030968,GO:0042803,GO:0044790,GO:0044791,GO:0044828,GO:0044829,GO:0045070,GO:0046725,GO:0046982,GO:0048487,GO:0090114	-	KOG0439-VAMP-associated protein involved in inositol metabolism[U]
XM_015291168.3	4.075	15.825	-1.95733	9.3164e-07	5.47387e-05	down	FGGY	FGGY	FGGY carbohydrate kinase domain containing, transcript variant X13	GO:0005737,GO:0005975,GO:0016301,GO:0016310,GO:0016773,GO:0070050	-	KOG2517-Ribulose kinase and related carbohydrate kinases[G]
XM_015288409.3	0.0001	5.315	-15.6978	1.01382e-06	5.81141e-05	down	PANK1	PANK1	pantothenate kinase 1, transcript variant X5	GO:0004594,GO:0005524,GO:0005634,GO:0005829,GO:0009108,GO:0015937,GO:0030118,GO:0055037,GO:0071944	K09680-ko00770 Pantothenate and CoA biosynthesis	KOG2201-Pantothenate kinase PanK and related proteins[H]
XM_004936766.4	7.71	15.92	-1.04604	0.00019887	0.00506292	down	LOC429098	LOC429098	fatty-acid amide hydrolase 1-like, transcript variant X5	GO:0004040,GO:0005739,GO:0005743,GO:0016884	K15528-ko04723 Retrograde endocannabinoid signaling	KOG1212-Amidases[JIT]
XM_004938847.3	1.895	5.83	-1.6213	9.02247e-06	0.000342302	down	AMOTL1	AMOTL1	angiomotin like 1, transcript variant X1	GO:0003365,GO:0005737,GO:0005829,GO:0005923,GO:0008180,GO:0016055,GO:0016324,GO:0030027,GO:0030054,GO:0031410,GO:0035329,GO:0042802,GO:0043536	K06104-ko04530 Tight junction	-
XM_015275335.3	10.415	1.26	3.04717	1.05823e-06	6.00437e-05	up	PRKAB1	PRKAB1	protein kinase AMP-activated non-catalytic subunit beta 1, transcript variant X1	GO:0004672,GO:0005634,GO:0006633,GO:0007165,GO:0010628,GO:0031588,GO:0045859	K07199-ko04068 FoxO signaling pathway;ko04152 AMPK signaling pathway;ko04910 Insulin signaling pathway;ko04922 Glucagon signaling pathway;ko04920 Adipocytokine signaling pathway;ko04921 Oxytocin signaling pathway;ko04211 Longevity regulating pathway - mammal;ko04213 Longevity regulating pathway - multiple species;ko04710 Circadian rhythm;ko05410 Hypertrophic cardiomyopathy (HCM);ko04932 Non-alcoh…	KOG1616-Protein involved in Snf1 protein kinase complex assembly[G]
XM_004949107.4	5.81	0.76	2.93447	1.0277e-05	0.000384669	up	CCDC171	CCDC171	coiled-coil domain containing 171, transcript variant X9	-	-	-
XM_015280312.3	0.645	5.44	-3.07624	7.5327e-07	4.63313e-05	down	NAA35	NAA35	N(alpha)-acetyltransferase 35, NatC auxiliary subunit, transcript variant X1	GO:0005737,GO:0005844,GO:0031417,GO:0043066,GO:0048659	-	KOG2343-Glucose-repressible protein and related proteins[R]
XM_015297970.3	91.87	43.775	1.06949	0.000174558	0.0045213	up	TAGLN	TAGLN	transgelin, transcript variant X1	GO:0005737,GO:0030855	-	KOG2046-Calponin[Z]
XM_040654990.1	11.875	25.165	-1.08349	2.9737e-05	0.000985802	down	PSME1	PSME1	proteasome activator subunit 1, transcript variant X2	GO:0000502,GO:0005737,GO:0008537,GO:0019884,GO:0061133,GO:0061136,GO:0070062,GO:2000045	K06696-ko03050 Proteasome;ko04612 Antigen processing and presentation	KOG4470-Proteasome activator subunit[O]
XM_040656841.1	63.14	9.88	2.67597	2.25335e-14	9.49255e-12	up	LOC121108729	LOC121108729	eukaryotic translation initiation factor 3 subunit C-like, transcript variant X3	GO:0001731,GO:0003743,GO:0005852,GO:0006413,GO:0006446,GO:0016282,GO:0031369,GO:0033290,GO:0043022,GO:0071541	K03252-ko03013 RNA transport	KOG1076-Translation initiation factor 3, subunit c (eIF-3c)[J]
NM_205236.1	240.66	0.0001	21.1986	1.65864e-27	3.08604e-24	up	HIC1	HIC1	HIC ZBTB transcriptional repressor 1	GO:0000122,GO:0003700,GO:0005654,GO:0005737,GO:0006351,GO:0007275,GO:0008630,GO:0030178,GO:0043565,GO:0046872	-	KOG2462-C2H2-type Zn-finger protein[K]
XM_422303.7	43.155	9.94	2.11821	3.30089e-06	0.000141865	up	COL11A1	COL11A1	collagen type XI alpha 1 chain, transcript variant X5	GO:0001502,GO:0001503,GO:0002063,GO:0003007,GO:0005201,GO:0005581,GO:0005592,GO:0006029,GO:0007601,GO:0007605,GO:0030199,GO:0035987,GO:0035989,GO:0042472,GO:0046872,GO:0048704,GO:0048705,GO:0050910,GO:0051216,GO:0055010	K19721-ko04974 Protein digestion and absorption	KOG3546-Collagens (type XV)[W]
XM_015277264.3	14.1	1.135	3.63493	1.10004e-05	0.000409002	up	TPM2	TPM2	tropomyosin 2, transcript variant X1	GO:0005737,GO:0005856,GO:0005903,GO:0007420	-	KOG1003-Actin filament-coating protein tropomyosin[Z]
XM_025153515.2	0.0001	7.925	-16.2741	1.93774e-09	2.69557e-07	down	SNED1	SNED1	sushi, nidogen and EGF like domains 1, transcript variant X10	GO:0005509,GO:0007160,GO:0070062	-	KOG4291-Mucin/alpha-tectorin[W]
XM_040647090.1	1.25	5.82	-2.21909	0.000205304	0.00519414	down	PCF11	PCF11	PCF11 cleavage and polyadenylation factor subunit, transcript variant X1	GO:0000398,GO:0000993,GO:0003729,GO:0005654,GO:0005737,GO:0005849,GO:0006369,GO:0006378,GO:0006379,GO:0031124	K14400-ko03015 mRNA surveillance pathway	KOG2071-mRNA cleavage and polyadenylation factor I/II complex, subunit Pcf11[A]
XM_040654987.1	18.04	0.0001	17.4608	3.40273e-11	8.01829e-09	up	PSMB5	PSMB5	proteasome subunit beta 5, transcript variant X2	GO:0004298,GO:0005634,GO:0005737,GO:0005839,GO:0051603	K02737-ko03050 Proteasome	KOG0175-20S proteasome, regulatory subunit beta type PSMB5/PSMB8/PRE2[O]
XM_004940360.4	2.4	5.77	-1.26554	0.000141465	0.00379397	down	FBXL4	FBXL4	F-box and leucine rich repeat protein 4, transcript variant X6	GO:0000151,GO:0000209,GO:0004842,GO:0005654,GO:0005758,GO:0005829,GO:0006511	-	KOG4341-F-box protein containing LRR[R]
XM_015297415.3	2.825	10.97	-1.95724	1.19297e-07	9.86502e-06	down	WHSC1L1	WHSC1L1	Wolf-Hirschhorn syndrome candidate 1-like 1, transcript variant X6	GO:0005634,GO:0005654,GO:0005694,GO:0006351,GO:0006355,GO:0008270,GO:0016571,GO:0018024	K11425-ko00310 Lysine degradation	KOG1081-Transcription factor NSD1 and related SET domain proteins[K]
XM_004937580.3	10.315	2.4	2.10364	8.75153e-05	0.00249388	up	NAP1L1	NAP1L1	nucleosome assembly protein 1 like 1, transcript variant X1	GO:0005634,GO:0006260,GO:0006334,GO:0008284,GO:0016020,GO:0042470	-	KOG1507-Nucleosome assembly protein NAP-1[BD]
XM_004942566.4	5.83	19.96	-1.77554	0.000173827	0.00450759	down	KMO	KMO	kynurenine 3-monooxygenase, transcript variant X1	GO:0004502,GO:0005741,GO:0005743,GO:0005829,GO:0006569,GO:0009651,GO:0016021,GO:0016174,GO:0019441,GO:0019674,GO:0019805,GO:0034354,GO:0043420,GO:0044550,GO:0050660,GO:0070062,GO:0070189,GO:0071949	K00486-ko00380 Tryptophan metabolism	KOG2614-Kynurenine 3-monooxygenase and related flavoprotein monooxygenases[CR]
XM_040653114.1	5.815	21.33	-1.87503	3.41506e-06	0.000145871	down	STAT5A	STAT5A	signal transducer and activator of transcription 5A, transcript variant X5	GO:0000255,GO:0000979,GO:0001077,GO:0001553,GO:0001666,GO:0001779,GO:0001889,GO:0003677,GO:0003682,GO:0003700,GO:0004713,GO:0005634,GO:0005654,GO:0005737,GO:0005829,GO:0006101,GO:0006103,GO:0006105,GO:0006107,GO:0006351,GO:0006357,GO:0006549,GO:0006573,GO:0006600,GO:0006631,GO:0006953,GO:0007259,GO:0007565,GO:0007595,GO:0019218,GO:0019530,GO:0019915,GO:0030856,GO:0032355,GO:0032496,GO:0032819,GO:…	K11224-ko04012 ErbB signaling pathway;ko04630 Jak-STAT signaling pathway;ko04062 Chemokine signaling pathway;ko04917 Prolactin signaling pathway;ko05200 Pathways in cancer;ko05203 Viral carcinogenesis;ko05221 Acute myeloid leukemia;ko05220 Chronic myeloid leukemia;ko04933 AGE-RAGE signaling pathway in diabetic complications;ko05166 HTLV-I infection;ko05162 Measles;ko05161 Hepatitis B	KOG3667-STAT protein[KT]
NM_001302199.1	26.94	73.765	-1.45319	0.00039519	0.00897143	down	C8orf22	C8orf22	C8orf22 homolog	GO:0001708,GO:0031017	-	-
XM_416629.5	14.46	44.75	-1.62982	3.21524e-09	4.21037e-07	down	LOC418414	LOC418414	uncharacterized LOC418414	-	-	-
XM_040646248.1	6.515	1.515	2.10445	0.000209998	0.00530088	up	SETD5	SETD5	SET domain containing 5, transcript variant X5	-	-	KOG4442-Clathrin coat binding protein/Huntingtin interacting protein HIP1, involved in regulation of endocytosis[U]
XM_015287288.3	4.095	37.2	-3.18337	2.2791e-11	5.60778e-09	down	PAPOLB	PAPOLB	poly(A) polymerase beta, transcript variant X3	GO:0000287,GO:0003723,GO:0004652,GO:0005524,GO:0005634,GO:0005654,GO:0005737,GO:0006378,GO:0030145,GO:0031440,GO:0043631	K14376-ko03015 mRNA surveillance pathway	KOG2245-Poly(A) polymerase and related nucleotidyltransferases[A]
NM_001006132.1	14.44	38.37	-1.40991	1.09617e-10	2.20488e-08	down	AP1G1	AP1G1	adaptor related protein complex 1 gamma 1 subunit, transcript variant X3	GO:0000139,GO:0005215,GO:0005737,GO:0005765,GO:0005794,GO:0005829,GO:0006886,GO:0008565,GO:0016020,GO:0016192,GO:0017137,GO:0019886,GO:0019894,GO:0030119,GO:0030131,GO:0030136,GO:0030659,GO:0030665,GO:0030669,GO:0030742,GO:0032438,GO:0032588,GO:0035646,GO:0043231,GO:0043323,GO:0045954,GO:0050690,GO:0055037,GO:0090160	K12391-ko04142 Lysosome	KOG1062-Vesicle coat complex AP-1, gamma subunit[U]
XM_040698723.1	29.86	0.515	5.8575	1.5389e-06	7.85349e-05	up	HAND2	HAND2	heart and neural crest derivatives expressed 2, transcript variant X1	GO:0000790,GO:0000977,GO:0001077,GO:0001525,GO:0001947,GO:0003219,GO:0003253,GO:0003266,GO:0003278,GO:0003677,GO:0003680,GO:0003713,GO:0005634,GO:0005667,GO:0006351,GO:0006355,GO:0007507,GO:0007512,GO:0008134,GO:0010463,GO:0010667,GO:0030154,GO:0033613,GO:0042733,GO:0043392,GO:0043433,GO:0043586,GO:0045668,GO:0048485,GO:0048538,GO:0048935,GO:0060021,GO:0060536,GO:0060982,GO:0061032,GO:0061325,GO:…	-	KOG4029-Transcription factor HAND2/Transcription factor TAL1/TAL2/LYL1[K]
NM_001293238.1	20.375	67.255	-1.72284	1.64837e-05	0.00058464	down	AQP9	AQP9	aquaporin 9, transcript variant X1	GO:0005275,GO:0005345,GO:0005350,GO:0005372,GO:0005886,GO:0005887,GO:0006810,GO:0006833,GO:0006863,GO:0006955,GO:0006970,GO:0007588,GO:0008152,GO:0009992,GO:0010033,GO:0015166,GO:0015204,GO:0015250,GO:0015254,GO:0015265,GO:0015288,GO:0015722,GO:0015791,GO:0015793,GO:0015837,GO:0015855,GO:0016021,GO:0016323,GO:0030104,GO:0034220,GO:0043231,GO:0046689,GO:0046942,GO:0046943,GO:0071320,GO:0071918	K09877-ko04976 Bile secretion	KOG0224-Aquaporin (major intrinsic protein family)[G]
XM_421897.7	10.79	23.42	-1.11805	0.000373348	0.00859799	down	KMO	KMO	kynurenine 3-monooxygenase, transcript variant X1	GO:0004502,GO:0005741,GO:0005743,GO:0005829,GO:0006569,GO:0009651,GO:0016021,GO:0016174,GO:0019441,GO:0019674,GO:0019805,GO:0034354,GO:0043420,GO:0044550,GO:0050660,GO:0070062,GO:0070189,GO:0071949	K00486-ko00380 Tryptophan metabolism	KOG2614-Kynurenine 3-monooxygenase and related flavoprotein monooxygenases[CR]
XM_040650583.1	5.395	0.53	3.34756	1.01342e-10	2.06635e-08	up	CLIP2	CLIP2	CAP-GLY domain containing linker protein 2, transcript variant X3	GO:0005875,GO:0005881,GO:0035371,GO:0042599,GO:1901588	-	KOG4568-Cytoskeleton-associated protein and related proteins[ZR]
XM_424882.7	53.75	140.91	-1.39044	1.08251e-12	3.45274e-10	down	NIPSNAP3A	NIPSNAP3A	nipsnap homolog 3A	GO:0005634,GO:0005829	-	KOG2883-NIPSNAP1 protein[S]
XM_040706366.1	5.175	1.9	1.44556	0.000192185	0.0049067	up	LRRK1	LRRK1	leucine rich repeat kinase 1, transcript variant X3	GO:0004672,GO:0004674,GO:0005524,GO:0005525,GO:0005737,GO:0005739,GO:0007264,GO:0036035,GO:0042802,GO:0045453,GO:0046872,GO:0050731,GO:0050732,GO:0090263,GO:1902533	-	KOG0192-Tyrosine kinase specific for activated (GTP-bound) p21cdc42Hs[T]
XM_015290042.3	18.335	2.725	2.75027	5.59556e-10	8.86044e-08	up	MAP3K2	MAP3K2	mitogen-activated protein kinase kinase kinase 2, transcript variant X2	GO:0000187,GO:0004672,GO:0004674,GO:0004709,GO:0005524,GO:0005654,GO:0005737,GO:0005829,GO:0006468,GO:0007257,GO:0019901,GO:0045893,GO:0046872,GO:0071260	K04420-ko04010 MAPK signaling pathway;ko04540 Gap junction;ko04912 GnRH signaling pathway	KOG0198-MEKK and related serine/threonine protein kinases[T]
XM_040698196.1	0.01	7.755	-9.59898	6.07989e-08	5.51812e-06	down	RBKS	RBKS	ribokinase, transcript variant X3	GO:0004747,GO:0005524,GO:0005634,GO:0005737,GO:0006014,GO:0019303,GO:0046872,GO:0070062	K00852-ko00030 Pentose phosphate pathway	KOG2855-Ribokinase[G]
XM_040697082.1	5.08	0.0001	15.6325	7.34508e-07	4.55538e-05	up	AARS2	AARS2	alanyl-tRNA synthetase 2, mitochondrial	GO:0000049,GO:0004813,GO:0005524,GO:0005739,GO:0006400,GO:0008270,GO:0016597,GO:0033108,GO:0070143	K01872-ko00970 Aminoacyl-tRNA biosynthesis	KOG0188-Alanyl-tRNA synthetase[J]
XM_004938536.4	5.7	2.085	1.45091	3.62515e-06	0.000154169	up	MYO16	MYO16	myosin XVI, transcript variant X2	GO:0003774,GO:0005524,GO:0005654,GO:0005737,GO:0005886,GO:0008285,GO:0016459,GO:0021549,GO:0048471,GO:0051015,GO:2000134	-	KOG0161-Myosin class II heavy chain[Z]
XM_040648225.1	80.315	33.575	1.25828	1.09634e-09	1.60245e-07	up	SCARF2	SCARF2	scavenger receptor class F, member 2, transcript variant X2	GO:0005044,GO:0005925,GO:0007157,GO:0016021	-	KOG0994-Extracellular matrix glycoprotein Laminin subunit beta[W]
XM_040696870.1	0.0001	22.72	-17.7936	2.92272e-10	5.09808e-08	down	LBR	LBR	lamin B receptor, transcript variant X3	GO:0003677,GO:0005639,GO:0016021,GO:0016126,GO:0016627,GO:0016628,GO:0031965	-	KOG1435-Sterol reductase/lamin B receptor[IT]
XM_040700140.1	5.875	0.025	7.87652	2.72542e-16	1.58053e-13	up	PAK3	PAK3	p21 (RAC1) activated kinase 3, transcript variant X2	GO:0004674,GO:0005524,GO:0005737,GO:0007050,GO:0007406,GO:0021990,GO:0045666,GO:0046872,GO:0071158,GO:0071570,GO:0090017	K05733-ko04014 Ras signaling pathway;ko04012 ErbB signaling pathway;ko04810 Regulation of actin cytoskeleton;ko04510 Focal adhesion;ko04660 T cell receptor signaling pathway;ko04360 Axon guidance;ko05211 Renal cell carcinoma	KOG0578-p21-activated serine/threonine protein kinase[T]
XM_015281724.3	7.665	1.23	2.63963	6.46193e-07	4.11041e-05	up	CPSF6	CPSF6	cleavage and polyadenylation specific factor 6, transcript variant X2	GO:0000166,GO:0003676,GO:0003729,GO:0005634,GO:0005849,GO:0006378	K14398-ko03015 mRNA surveillance pathway	KOG4849-mRNA cleavage factor I subunit/CPSF subunit[A]
XM_015296240.3	159.095	353.495	-1.1518	2.25498e-10	4.14379e-08	down	MYL9	MYL9	myosin, light chain 9, regulatory	GO:0001725,GO:0005509,GO:0016460,GO:0030018,GO:0070527	K12755-ko04024 cAMP signaling pathway;ko04022 cGMP - PKG signaling pathway;ko04810 Regulation of actin cytoskeleton;ko04510 Focal adhesion;ko04530 Tight junction;ko04670 Leukocyte transendothelial migration;ko04921 Oxytocin signaling pathway;ko04270 Vascular smooth muscle contraction	KOG0031-Myosin regulatory light chain, EF-Hand protein superfamily[Z]
XM_040657121.1	22.6	6.215	1.8625	5.35758e-06	0.000215918	up	LIN37	LIN37	lin-37 DREAM MuvB core complex component, transcript variant X7	GO:0005654,GO:0007049,GO:0017053,GO:0051726	-	-
XM_040699718.1	0.02	45.945	-11.1657	2.63073e-27	4.69891e-24	down	SEPTIN11	SEPTIN11	septin 11, transcript variant X2	GO:0001725,GO:0005525,GO:0005737,GO:0007049,GO:0030054,GO:0030424,GO:0043197,GO:0051291,GO:0051301,GO:0070062	K16939-ko05100 Bacterial invasion of epithelial cells	KOG3859-Septins (P-loop GTPases)[D]
XM_004937738.4	11.965	4.025	1.57176	0.000438995	0.00981124	up	ANKRD54	ANKRD54	ankyrin repeat domain 54, transcript variant X1	GO:0005634,GO:0005737,GO:0006913,GO:0019887,GO:0030496,GO:0045648,GO:0045859,GO:1902531	-	-
NM_205248.1	220.475	104.555	1.07635	1.81379e-09	2.54222e-07	up	CSRP1	CSRP1	cysteine and glycine rich protein 1	GO:0001725,GO:0005623,GO:0005737,GO:0005925,GO:0008270,GO:0031252,GO:0070062,GO:0070527	-	KOG1700-Regulatory protein MLP and related LIM proteins[TZ]
XM_025153598.2	7.975	0.0001	16.2832	2.04676e-07	1.57038e-05	up	GOLIM4	GOLIM4	golgi integral membrane protein 4, transcript variant X4	GO:0000139,GO:0005654,GO:0005794,GO:0005796,GO:0005801,GO:0006810,GO:0010008,GO:0016020,GO:0016021,GO:0030133,GO:0030139,GO:0032580	-	-
XM_015277620.3	1.855	6.735	-1.86026	9.42905e-06	0.000355012	down	MAST4	MAST4	microtubule associated serine/threonine kinase family member 4, transcript variant X1	GO:0000287,GO:0004674,GO:0005524,GO:0005622,GO:0005737,GO:0018105,GO:0035556	-	KOG0606-Microtubule-associated serine/threonine kinase and related proteins[TR]
XM_040686138.1	8.975	0.67	3.74368	1.3175e-05	0.000479476	up	PFKP	PFKP	phosphofructokinase, platelet, transcript variant X2	GO:0003872,GO:0005524,GO:0005634,GO:0005737,GO:0005829,GO:0006002,GO:0016020,GO:0046872,GO:0061621,GO:0070062,GO:0098779	K00850-ko01200 Carbon metabolism;ko01230 Biosynthesis of amino acids;ko00010 Glycolysis / Gluconeogenesis;ko00030 Pentose phosphate pathway;ko00051 Fructose and mannose metabolism;ko00052 Galactose metabolism;ko00680 Methane metabolism;ko03018 RNA degradation;ko04152 AMPK signaling pathway;ko05230 Central carbon metabolism in cancer	KOG2440-Pyrophosphate-dependent phosphofructo-1-kinase[G]
XM_015295557.3	45.85	14.57	1.65392	9.79885e-05	0.00275194	up	HGS	HGS	hepatocyte growth factor-regulated tyrosine kinase substrate, transcript variant X1	GO:0005737,GO:0005768,GO:0005769,GO:0006622,GO:0010324,GO:0010628,GO:0019904,GO:0031901,GO:0032585,GO:0043130,GO:0043231,GO:0043405,GO:0046426,GO:0046872,GO:0070062,GO:0072657,GO:1903543	K12182-ko04144 Endocytosis;ko04145 Phagosome	KOG1818-Membrane trafficking and cell signaling protein HRS, contains VHS and FYVE domains[TU]
XM_040654999.1	51.97	23.74	1.13036	1.14015e-05	0.000421593	up	LOC100857859	LOC100857859	uncharacterized LOC100857859, transcript variant X3	GO:0005634,GO:0005737,GO:0006417	-	KOG3117-Protein involved in rRNA processing[A]
XM_040697653.1	14.485	0.0001	17.1442	4.96443e-14	1.96179e-11	up	MTHFD1L	MTHFD1L	methylenetetrahydrofolate dehydrogenase (NADP+ dependent) 1 like, transcript variant X3	GO:0001843,GO:0004329,GO:0005524,GO:0005739,GO:0006730,GO:0009396,GO:0035999,GO:0048702,GO:0048703,GO:0055114	K13402-ko00670 One carbon pool by folate	KOG4230-C1-tetrahydrofolate synthase[H]
XM_015277079.3	16.79	6.465	1.37688	6.52009e-08	5.85811e-06	up	DGKG	DGKG	diacylglycerol kinase gamma, transcript variant X2	GO:0004143,GO:0005509,GO:0005524,GO:0005622,GO:0005737,GO:0005886,GO:0007205,GO:0030168,GO:0035556	K00901-ko00561 Glycerolipid metabolism;ko00564 Glycerophospholipid metabolism;ko04070 Phosphatidylinositol signaling system;ko04072 Phospholipase D signaling pathway;ko05231 Choline metabolism in cancer	KOG1169-Diacylglycerol kinase[IT]
XM_015300369.3	22.765	9.035	1.33322	4.4317e-06	0.000182727	up	GALNT6	GALNT6	polypeptide N-acetylgalactosaminyltransferase 6	GO:0000139,GO:0004653,GO:0005794,GO:0006486,GO:0006493,GO:0016021,GO:0016266,GO:0030246,GO:0046872,GO:0048471	K00710-ko00512 Mucin type O-glycan biosynthesis	KOG3736-Polypeptide N-acetylgalactosaminyltransferase[O]
XM_040649379.1	31.97	13.105	1.2866	1.36694e-05	0.000495449	up	RGL4	RGL4	ral guanine nucleotide dissociation stimulator like 4, transcript variant X6	GO:0005085,GO:0005622,GO:0005829,GO:0007264,GO:0007265,GO:0008321	K08732-ko04014 Ras signaling pathway;ko04015 Rap1 signaling pathway;ko04072 Phospholipase D signaling pathway;ko05200 Pathways in cancer;ko05231 Choline metabolism in cancer;ko05210 Colorectal cancer;ko05212 Pancreatic cancer	KOG3629-Guanine-nucleotide releasing factor[T]
XM_015283896.3	62.785	139.165	-1.1483	2.25719e-07	1.70439e-05	down	SLC30A10	SLC30A10	solute carrier family 30 member 10, transcript variant X2	GO:0005385,GO:0005886,GO:0006828,GO:0010043,GO:0016021,GO:0061088	-	KOG1483-Zn2+ transporter ZNT1 and related Cd2+/Zn2+ transporters (cation diffusion facilitator superfamily)[P]
XM_420670.7	0.0001	5.795	-15.8225	1.99038e-08	2.05262e-06	down	CENPE	CENPE	centromere protein E, transcript variant X1	GO:0000278,GO:0000775,GO:0000776,GO:0000777,GO:0000779,GO:0003777,GO:0005524,GO:0005634,GO:0005694,GO:0005737,GO:0005829,GO:0005871,GO:0005874,GO:0006890,GO:0007018,GO:0007059,GO:0007062,GO:0007079,GO:0007080,GO:0007275,GO:0015630,GO:0016020,GO:0016887,GO:0019886,GO:0030071,GO:0030496,GO:0043515,GO:0045860,GO:0051301,GO:0051315,GO:0051382,GO:1990023	-	KOG0242-Kinesin-like protein[Z]
XM_015277542.3	1.87	9.21	-2.30016	1.20786e-05	0.00044355	down	DAB2	DAB2	DAB adaptor protein 2, transcript variant X9	GO:0001934,GO:0005730,GO:0005765,GO:0005886,GO:0005905,GO:0005925,GO:0006915,GO:0007275,GO:0008022,GO:0008283,GO:0010718,GO:0010862,GO:0015031,GO:0016055,GO:0030136,GO:0030335,GO:0030511,GO:0030665,GO:0032091,GO:0032436,GO:0035026,GO:0035615,GO:0038024,GO:0043066,GO:0043231,GO:0045807,GO:0045892,GO:0045893,GO:0046332,GO:0060391,GO:0060766,GO:0070022,GO:0070062,GO:0090090,GO:1903077,GO:2000096,GO:…	K12475-ko04144 Endocytosis	KOG3535-Adaptor protein Disabled[T]
NM_001031432.2	8.84	3.04	1.53998	2.3826e-05	0.000807842	up	GNE	GNE	glucosamine (UDP-N-acetyl)-2-epimerase/N-acetylmannosamine kinase, transcript variant X9	GO:0004553,GO:0005524,GO:0005737,GO:0005829,GO:0006045,GO:0006047,GO:0006054,GO:0007155,GO:0008761,GO:0009384,GO:0046872	K12409-ko00520 Amino sugar and nucleotide sugar metabolism	-
XM_040655265.1	0.0001	6.73	-16.0383	2.17128e-06	0.000101313	down	LOC430766	LOC430766	transitional endoplasmic reticulum ATPase-like, transcript variant X3	GO:0000502,GO:0005102,GO:0005524,GO:0005654,GO:0005783,GO:0005811,GO:0005829,GO:0006302,GO:0006734,GO:0006888,GO:0006919,GO:0006974,GO:0008289,GO:0010918,GO:0016567,GO:0016787,GO:0016887,GO:0018279,GO:0019079,GO:0019985,GO:0030433,GO:0030970,GO:0031334,GO:0032436,GO:0034098,GO:0034214,GO:0035800,GO:0035861,GO:0036513,GO:0042802,GO:0043209,GO:0043231,GO:0043531,GO:0046034,GO:0048471,GO:0051260,GO:…	K13525-ko04141 Protein processing in endoplasmic reticulum;ko05134 Legionellosis	KOG0730-AAA+-type ATPase[O]
NM_205202.1	15.99	52.32	-1.71019	1.14529e-17	7.52087e-15	down	B4GALT1	B4GALT1	beta-1,4-galactosyltransferase 1, transcript variant X1	GO:0000138,GO:0000139,GO:0002064,GO:0002526,GO:0003831,GO:0003945,GO:0004461,GO:0005615,GO:0005794,GO:0005886,GO:0005989,GO:0006012,GO:0006487,GO:0007155,GO:0007339,GO:0007341,GO:0008285,GO:0008378,GO:0009312,GO:0009897,GO:0016020,GO:0016021,GO:0016323,GO:0018146,GO:0030057,GO:0030112,GO:0030145,GO:0030175,GO:0030198,GO:0030879,GO:0031526,GO:0032580,GO:0035250,GO:0042803,GO:0043014,GO:0043065,GO:…	K07966-ko00052 Galactose metabolism;ko00510 N-Glycan biosynthesis;ko00513 Various types of N-glycan biosynthesis;ko00514 Other types of O-glycan biosynthesis;ko00533 Glycosaminoglycan biosynthesis - keratan sulfate;ko00601 Glycosphingolipid biosynthesis - lacto and neolacto series	KOG3916-UDP-Gal:glucosylceramide beta-1,4-galactosyltransferase[G]
XM_015282251.3	11.955	27.61	-1.20758	9.46744e-07	5.54075e-05	down	AASS	AASS	aminoadipate-semialdehyde synthase, transcript variant X2	GO:0005739,GO:0019477,GO:0033512,GO:0047130,GO:0047131	K14157-ko00310 Lysine degradation	KOG0172-Lysine-ketoglutarate reductase/saccharopine dehydrogenase[E]
XM_040653926.1	8.09	0.0001	16.3039	2.88741e-10	5.05626e-08	up	DNAJB1	DNAJB1	DnaJ heat shock protein family (Hsp40) member B1, transcript variant X3	GO:0001671,GO:0005730,GO:0005829,GO:0006457,GO:0051085,GO:0070062,GO:0090084	K09507-ko04141 Protein processing in endoplasmic reticulum;ko05164 Influenza A	KOG0714-Molecular chaperone (DnaJ superfamily)[O]
XM_004936942.4	10.76	3.615	1.57361	0.000209714	0.00529669	up	ATG16L2	ATG16L2	autophagy related 16 like 2, transcript variant X3	GO:0000045,GO:0000421,GO:0005930,GO:0006914,GO:0015031,GO:0034045,GO:0039689	K17890-ko04140 Regulation of autophagy	KOG0288-WD40 repeat protein TipD[R]
XM_015285620.3	0.0001	5.69	-15.7961	7.32544e-07	4.54952e-05	down	PPP3CA	PPP3CA	protein phosphatase 3, catalytic subunit, alpha isozyme, transcript variant X6	GO:0000082,GO:0001975,GO:0004722,GO:0005509,GO:0005516,GO:0005654,GO:0005737,GO:0005739,GO:0005829,GO:0005955,GO:0006470,GO:0006606,GO:0006816,GO:0007223,GO:0008144,GO:0014883,GO:0014898,GO:0016311,GO:0019899,GO:0030018,GO:0033173,GO:0033192,GO:0033555,GO:0035562,GO:0035690,GO:0038095,GO:0042110,GO:0042383,GO:0045944,GO:0046676,GO:0046983,GO:0048741,GO:0050774,GO:0050804,GO:0051091,GO:0051592,GO:…	K04348-ko04010 MAPK signaling pathway;ko04310 Wnt signaling pathway;ko04370 VEGF signaling pathway;ko04020 Calcium signaling pathway;ko04022 cGMP - PKG signaling pathway;ko04114 Oocyte meiosis;ko04650 Natural killer cell mediated cytotoxicity;ko04660 T cell receptor signaling pathway;ko04662 B cell receptor signaling pathway;ko04922 Glucagon signaling pathway;ko04921 Oxytocin signaling pathway;ko…	KOG0375-Serine-threonine phosphatase 2B, catalytic subunit[R]
NM_001302800.1	12.895	0.0001	16.9765	1.24473e-06	6.6486e-05	up	LGALS3	LGALS3	galectin 3, transcript variant X1	GO:0001772,GO:0002548,GO:0005615,GO:0005634,GO:0005681,GO:0005737,GO:0005743,GO:0005886,GO:0006397,GO:0008380,GO:0016020,GO:0019863,GO:0030246,GO:0030593,GO:0030855,GO:0031012,GO:0042056,GO:0042129,GO:0043236,GO:0045087,GO:0045806,GO:0048245,GO:0048246,GO:0050860,GO:0050918,GO:0070062,GO:0070232,GO:0071674,GO:0071677,GO:0090280,GO:1902041,GO:2000521,GO:2001189,GO:2001237	-	KOG3587-Galectin, galactose-binding lectin[W]
XM_015289786.3	10.26	0.855	3.58496	3.67418e-06	0.000155957	up	GLI2	GLI2	GLI family zinc finger 2, transcript variant X2	GO:0000122,GO:0000978,GO:0001077,GO:0001501,GO:0001649,GO:0001701,GO:0001822,GO:0002062,GO:0002076,GO:0003676,GO:0003682,GO:0003700,GO:0005634,GO:0005654,GO:0005829,GO:0005930,GO:0007224,GO:0007389,GO:0007411,GO:0007418,GO:0007442,GO:0007507,GO:0008270,GO:0008283,GO:0008589,GO:0009612,GO:0009913,GO:0009952,GO:0009954,GO:0016020,GO:0016607,GO:0021508,GO:0021513,GO:0021517,GO:0021696,GO:0021775,GO:…	K16798-ko04340 Hedgehog signaling pathway;ko04390 Hippo signaling pathway;ko05200 Pathways in cancer;ko05217 Basal cell carcinoma	KOG2462-C2H2-type Zn-finger protein[K]
XM_025144131.2	5242.85	2122.26	1.30475	1.14901e-27	2.33219e-24	up	COL1A1	COL1A1	collagen type I alpha 1 chain, transcript variant X1	GO:0001568,GO:0001649,GO:0001957,GO:0001958,GO:0005201,GO:0005581,GO:0005584,GO:0005615,GO:0005737,GO:0007601,GO:0007605,GO:0010718,GO:0010812,GO:0015031,GO:0030199,GO:0030335,GO:0032964,GO:0034504,GO:0034505,GO:0043589,GO:0045893,GO:0046872,GO:0048706,GO:0060325,GO:0060346,GO:0060351,GO:0070208,GO:0071230,GO:0071260,GO:0090263	K06236-ko04151 PI3K-Akt signaling pathway;ko04512 ECM-receptor interaction;ko04510 Focal adhesion;ko04611 Platelet activation;ko04974 Protein digestion and absorption;ko04933 AGE-RAGE signaling pathway in diabetic complications;ko05146 Amoebiasis	KOG3546-Collagens (type XV)[W]
NM_205272.2	1.855	13.9	-2.90559	4.2968e-05	0.00135192	down	NFIB	NFIB	nuclear factor I B, transcript variant X6	GO:0000122,GO:0000978,GO:0000981,GO:0001077,GO:0002062,GO:0003677,GO:0005634,GO:0005730,GO:0006260,GO:0006351,GO:0010001,GO:0021740,GO:0021960,GO:0030902,GO:0043392,GO:0044300,GO:0045944,GO:0060486,GO:0060509,GO:0060510,GO:0060662,GO:0060689,GO:0061141,GO:0071679,GO:1902894,GO:2000791,GO:2000795	-	KOG3663-Nuclear factor I[K]
NM_001031399.2	38.23	96.175	-1.33096	1.96769e-05	0.000684307	down	LMAN1L	LMAN1L	lectin, mannose binding 1 like, transcript variant X1	GO:0000139,GO:0005537,GO:0005737,GO:0005789,GO:0005793,GO:0006457,GO:0006888,GO:0007029,GO:0007030,GO:0007596,GO:0010638,GO:0012507,GO:0015031,GO:0016020,GO:0016021,GO:0018279,GO:0030017,GO:0033116,GO:0044220,GO:0046872,GO:0048208,GO:0051082,GO:0070062	K10080-ko04141 Protein processing in endoplasmic reticulum	KOG3838-Mannose lectin ERGIC-53, involved in glycoprotein traffic[U]
NM_001030750.1	2.885	10.325	-1.8395	1.22962e-05	0.000450802	down	NEDD1	NEDD1	NEDD1 gamma-tubulin ring complex targeting factor	GO:0000086,GO:0000242,GO:0000922,GO:0005654,GO:0005730,GO:0005813,GO:0005814,GO:0005829,GO:0005886,GO:0036064,GO:0045177,GO:0051301,GO:0071539	-	KOG4378-Nuclear protein COP1[T]
NM_001030539.1	204.555	74.65	1.45427	4.2386e-05	0.00133665	up	CRABP1	CRABP1	cellular retinoic acid binding protein 1, transcript variant X1	GO:0001972,GO:0005215,GO:0005501,GO:0005623,GO:0005737,GO:0005829,GO:0016918,GO:0019841,GO:0030424,GO:0034653,GO:0043005,GO:0070852	-	KOG4015-Fatty acid-binding protein FABP[I]
XM_040704230.1	11.285	0.0001	16.784	4.02683e-18	2.90023e-15	up	SEMA5B	SEMA5B	semaphorin 5B, transcript variant X7	GO:0001755,GO:0016021,GO:0030215,GO:0030335,GO:0045499,GO:0048675,GO:0048843,GO:0050908,GO:0071526,GO:0097485	K06841-ko04360 Axon guidance	KOG3611-Semaphorins[T]
XM_040699085.1	0.0001	5.19	-15.6634	4.38234e-07	2.98762e-05	down	DCTN1	DCTN1	dynactin subunit 1, transcript variant X16	GO:0003774,GO:0005737,GO:0005813,GO:0005869,GO:0005874,GO:0010970,GO:0030286,GO:0031122,GO:0090316	K04648-ko04962 Vasopressin-regulated water reabsorption;ko05016 Huntington's disease	KOG0971-Microtubule-associated protein dynactin DCTN1/Glued[DZ]
XM_040705812.1	2.33	9.165	-1.9758	8.57054e-05	0.00244855	down	IL1RAP	IL1RAP	interleukin 1 receptor accessory protein, transcript variant X5	GO:0004908,GO:0005576,GO:0005737,GO:0005886,GO:0005887,GO:0006954,GO:0006955,GO:0016020,GO:0016021,GO:0045087	K04723-ko04060 Cytokine-cytokine receptor interaction;ko04750 Inflammatory mediator regulation of TRP channels	-
XM_416024.7	0.0001	5.595	-15.7719	5.69258e-15	2.64788e-12	down	DOCK4	DOCK4	dedicator of cytokinesis 4, transcript variant X1	GO:0005085,GO:0005096,GO:0005622,GO:0005829,GO:0005886,GO:0007264,GO:0016020,GO:0030165,GO:0030971,GO:0032420,GO:0032421,GO:0048365,GO:0060326,GO:1904694,GO:1904754	K17697-ko04015 Rap1 signaling pathway	KOG1998-Signaling protein DOCK180[T]
XM_015289892.3	12.125	59.42	-2.29296	3.21913e-24	4.79157e-21	down	FBLN1	FBLN1	fibulin 1, transcript variant X1	GO:0005201,GO:0005509,GO:0005577,GO:0005604,GO:0010628,GO:0016504,GO:0030198,GO:0048146,GO:0070062,GO:0070373,GO:0071953,GO:0072378,GO:1900025,GO:1904188,GO:1904237,GO:2000146,GO:2000647,GO:2001202	-	KOG1217-Fibrillins and related proteins containing Ca2+-binding EGF-like domains[T]
XM_040666289.1	1.99	11.37	-2.51439	3.34803e-06	0.000143365	down	SON	SON	SON DNA binding protein, transcript variant X4	GO:0000226,GO:0000910,GO:0003677,GO:0003723,GO:0005654,GO:0006351,GO:0006355,GO:0006397,GO:0008380,GO:0016607,GO:0043066,GO:0043484,GO:0050733,GO:0051726	-	KOG2809-Telomerase elongation inhibitor/RNA maturation protein PINX1[AD]
XM_004946785.4	3.415	13.615	-1.99524	7.83672e-05	0.00226105	down	NF1	NF1	neurofibromin 1, transcript variant X4	GO:0000165,GO:0001649,GO:0001656,GO:0001666,GO:0001889,GO:0001937,GO:0001938,GO:0001952,GO:0001953,GO:0005096,GO:0005634,GO:0005730,GO:0005737,GO:0006469,GO:0007154,GO:0007265,GO:0007406,GO:0007420,GO:0007422,GO:0007507,GO:0007519,GO:0008017,GO:0008429,GO:0008542,GO:0008625,GO:0010468,GO:0014044,GO:0014065,GO:0014069,GO:0016020,GO:0016525,GO:0021510,GO:0021764,GO:0021897,GO:0021915,GO:0021987,GO:…	K08052-ko04014 Ras signaling pathway;ko04010 MAPK signaling pathway;ko01521 EGFR tyrosine kinase inhibitor resistance	KOG1826-Ras GTPase activating protein RasGAP/neurofibromin[V]
NM_204905.1	170.685	362.295	-1.08583	4.20219e-07	2.89575e-05	down	PCBD1	PCBD1	pterin-4 alpha-carbinolamine dehydratase 1	-	-	-
NM_001282047.4	15.94	6.345	1.32896	4.47886e-05	0.00140153	up	DDX6	DDX6	DEAD-box helicase 6, transcript variant X1	GO:0000932,GO:0003723,GO:0004004,GO:0004386,GO:0005524,GO:0006417,GO:0010494,GO:0010501,GO:0016020,GO:0016442,GO:0019074,GO:0019827,GO:0033962,GO:0043231,GO:0045665	K12614-ko03018 RNA degradation	KOG0326-ATP-dependent RNA helicase[A]
XM_025155864.2	1.56	7.25	-2.21643	1.63398e-06	8.22589e-05	down	KIAA1549	KIAA1549	KIAA1549, transcript variant X2	GO:0016021	-	-
XM_025147203.2	4.09	14.955	-1.87046	0.00018358	0.00471397	down	HNRNPA2B1	HNRNPA2B1	heterogeneous nuclear ribonucleoprotein A2/B1, transcript variant X6	GO:0000122,GO:0000166,GO:0000398,GO:0003723,GO:0003730,GO:0005634,GO:0005654,GO:0005681,GO:0005737,GO:0006397,GO:0006406,GO:0016020,GO:0031053,GO:0035198,GO:0043047,GO:0048025,GO:0050658,GO:0070062,GO:0071013,GO:0097157,GO:1990247,GO:1990428	-	KOG4205-RNA-binding protein musashi/mRNA cleavage and polyadenylation factor I complex, subunit HRP1[A]
XM_025151711.2	5.615	0.75	2.90432	0.000403447	0.00913103	up	MICU1	MICU1	mitochondrial calcium uptake 1, transcript variant X3	GO:0005509,GO:0005743,GO:0005758,GO:0006851,GO:0032592,GO:0036444,GO:0051260,GO:0051560,GO:0051561,GO:0070509,GO:1990246	-	KOG2643-Ca2+ binding protein, contains EF-hand motifs[P]
XM_015290249.3	7.04	37.435	-2.41074	1.9244e-11	4.8825e-09	down	RXRG	RXRG	retinoid X receptor gamma, transcript variant X1	GO:0001158,GO:0003700,GO:0003707,GO:0005623,GO:0005634,GO:0005667,GO:0006351,GO:0008270,GO:0043565	K08526-ko04920 Adipocytokine signaling pathway;ko03320 PPAR signaling pathway;ko04919 Thyroid hormone signaling pathway;ko05200 Pathways in cancer;ko05202 Transcriptional misregulation in cancers;ko05216 Thyroid cancer;ko05222 Small cell lung cancer;ko05223 Non-small cell lung cancer	KOG4215-Hepatocyte nuclear factor 4 and similar steroid hormone receptors[K]
XM_040699025.1	2.735	8.16	-1.57703	1.63638e-09	2.34955e-07	down	PPARGC1A	PPARGC1A	PPARG coactivator 1 alpha, transcript variant X3	GO:0000166,GO:0000302,GO:0000422,GO:0001659,GO:0001678,GO:0001933,GO:0002021,GO:0002931,GO:0003677,GO:0003713,GO:0003723,GO:0005634,GO:0005654,GO:0005665,GO:0005719,GO:0006012,GO:0006094,GO:0006355,GO:0006367,GO:0006397,GO:0007005,GO:0007329,GO:0007568,GO:0007586,GO:0007623,GO:0008134,GO:0008209,GO:0008380,GO:0009409,GO:0010822,GO:0014732,GO:0014850,GO:0014878,GO:0014912,GO:0016605,GO:0016922,GO:…	K07202-ko04152 AMPK signaling pathway;ko04910 Insulin signaling pathway;ko04922 Glucagon signaling pathway;ko04920 Adipocytokine signaling pathway;ko04211 Longevity regulating pathway - mammal;ko05016 Huntington's disease;ko04931 Insulin resistance	-
XM_040704582.1	0.415	7.31	-4.13869	4.02118e-10	6.65044e-08	down	PALMD	PALMD	palmdelphin, transcript variant X1	GO:0005737,GO:0008360,GO:0016020,GO:0043197	-	-
XM_015296342.3	34.87	10.135	1.78264	0.000139412	0.00374342	up	GATA5	GATA5	GATA binding protein 5, transcript variant X1	GO:0000977,GO:0001085,GO:0001158,GO:0001228,GO:0003682,GO:0003705,GO:0005634,GO:0005667,GO:0007507,GO:0008270,GO:0009887,GO:0009888,GO:0045165,GO:0045944,GO:0048468,GO:0048565,GO:0048646,GO:0060575,GO:0071773	-	KOG1601-GATA-4/5/6 transcription factors[K]
XM_422417.7	19.06	1.58	3.59255	0.000156051	0.00413674	up	DMAP1	DMAP1	DNA methyltransferase 1 associated protein 1, transcript variant X3	GO:0000122,GO:0001103,GO:0003714,GO:0005634,GO:0005654,GO:0005657,GO:0005737,GO:0006281,GO:0006306,GO:0006338,GO:0006351,GO:0035267,GO:0040008,GO:0043967,GO:0043968,GO:0045471,GO:0045892	-	KOG2656-DNA methyltransferase 1-associated protein-1[BK]
NM_001162393.2	7.175	18.12	-1.33653	8.50496e-09	9.78816e-07	down	USPL1	USPL1	ubiquitin specific peptidase like 1	GO:0005615,GO:0008283,GO:0015030,GO:0016926,GO:0030576,GO:0032183,GO:0070140	-	-
XM_425257.7	7.72	22.245	-1.52681	0.000112318	0.00311131	down	KLHDC10	KLHDC10	kelch domain containing 10, transcript variant X2	GO:0005634,GO:0005737	-	KOG0379-Kelch repeat-containing proteins[R]
XM_040705621.1	6.575	1.27	2.37216	2.45972e-06	0.000110459	up	LPP	LPP	LIM domain containing preferred translocation partner in lipoma, transcript variant X2	GO:0005634,GO:0005737,GO:0005925,GO:0007155,GO:0008270	K16676-ko04391 Hippo signaling pathway -fly	KOG1701-Focal adhesion adaptor protein Paxillin and related LIM proteins[T]
XM_417242.7	54.595	119.095	-1.12527	8.02011e-17	4.71224e-14	down	SLCO2B1	SLCO2B1	solute carrier organic anion transporter family member 2B1, transcript variant X2	GO:0005887,GO:0008514,GO:0009925,GO:0015125,GO:0015347,GO:0015711,GO:0015721,GO:0043252	-	KOG3626-Organic anion transporter[Q]
XM_040651202.1	13.97	2.14	2.70665	6.90156e-05	0.00203959	up	HP1BP3	HP1BP3	heterochromatin protein 1 binding protein 3, transcript variant X6	GO:0000786,GO:0003677,GO:0003682,GO:0005634,GO:0006334,GO:0006355,GO:0042127,GO:0070828,GO:0071456,GO:0097298	-	KOG4012-Histone H1[B]
XM_040654870.1	58.34	18.85	1.62992	2.55142e-07	1.89254e-05	up	ESYT1	ESYT1	extended synaptotagmin 1, transcript variant X1	GO:0005886,GO:0006869,GO:0008289,GO:0030176,GO:0031227,GO:0044232,GO:0046872	-	KOG1030-Predicted Ca2+-dependent phospholipid-binding protein[R]
XM_040660240.1	0.01	5.39	-9.07414	2.16399e-08	2.20618e-06	down	PGAP2	PGAP2	post-GPI attachment to proteins 2, transcript variant X3	GO:0000139,GO:0005634,GO:0005789,GO:0006506,GO:0008565,GO:0016021,GO:0042770,GO:0042771,GO:1902230	-	KOG3979-FGF receptor activating protein 1[T]
XM_025155738.2	6.525	0.0001	15.9937	4.61937e-08	4.37947e-06	up	CATSPER4	CATSPER4	cation channel sperm associated 4, transcript variant X6	GO:0005216,GO:0005245,GO:0005764,GO:0005765,GO:0005768,GO:0005886,GO:0010008,GO:0010508,GO:0016021,GO:0034220,GO:0042802,GO:0072345,GO:0086010	-	KOG2301-Voltage-gated Ca2+ channels, alpha1 subunits[PT]
XM_015278826.3	44.79	6.385	2.81042	8.72238e-05	0.00248797	up	NPTN	NPTN	neuroplastin, transcript variant X3	GO:0001934,GO:0004714,GO:0005105,GO:0005829,GO:0007156,GO:0007169,GO:0007204,GO:0008542,GO:0009986,GO:0010976,GO:0014069,GO:0016021,GO:0030425,GO:0042734,GO:0045743,GO:0048170,GO:0050804,GO:0050808,GO:0050839,GO:0060077,GO:0060291,GO:0070374,GO:1900273,GO:1902683,GO:1903829,GO:1904861	-	-
XM_015291976.3	0.485	7.17	-3.88592	0.000156098	0.00413674	down	PLXNA4	PLXNA4	plexin A4, transcript variant X3	GO:0002116,GO:0005886,GO:0005887,GO:0017154,GO:0021612,GO:0021615,GO:0021637,GO:0021644,GO:0021784,GO:0021785,GO:0021793,GO:0021960,GO:0030334,GO:0048485,GO:0048841,GO:0050923,GO:0071526,GO:1902287	K06820-ko04360 Axon guidance	-
XM_040645987.1	13.425	0.0001	17.0346	1.12384e-08	1.2546e-06	up	DOK4	DOK4	docking protein 4, transcript variant X2	GO:0000165,GO:0005622,GO:0007169,GO:0007399	-	KOG4047-Docking protein 1 (p62dok)[T]
XM_015275342.3	6.43	0.31	4.37448	3.23881e-09	4.22883e-07	up	CHEK2	CHEK2	checkpoint kinase 2, transcript variant X2	GO:0000077,GO:0000086,GO:0000724,GO:0000781,GO:0001302,GO:0001934,GO:0004674,GO:0005524,GO:0005654,GO:0005794,GO:0006302,GO:0006351,GO:0006355,GO:0006468,GO:0006974,GO:0006975,GO:0006977,GO:0008630,GO:0010332,GO:0016605,GO:0018105,GO:0019901,GO:0031625,GO:0035690,GO:0042176,GO:0042770,GO:0042802,GO:0042803,GO:0044257,GO:0045893,GO:0046777,GO:0046872,GO:0050821,GO:0051301,GO:0071157,GO:0072428,GO:…	-	-
XM_025142826.2	22.995	56.12	-1.28719	5.56573e-08	5.13572e-06	down	LOC107054982	LOC107054982	zinc finger MIZ domain-containing protein 2-like, transcript variant X1	GO:0005634,GO:0005654,GO:0005739,GO:0008270,GO:0030374,GO:0043596,GO:0045944	-	KOG2169-Zn-finger transcription factor[K]
XM_025153120.2	8.14	0.15	5.76199	7.94753e-09	9.26603e-07	up	LOC112532901	LOC112532901	translation initiation factor IF-2	-	-	-
NM_001030643.2	5.32	0.105	5.66297	7.42864e-05	0.00217235	up	DAGLB	DAGLB	diacylglycerol lipase beta, transcript variant X1	GO:0005765,GO:0005886,GO:0007405,GO:0016021,GO:0016042,GO:0016787,GO:0019369,GO:0042136,GO:0046872,GO:0047372	K13806-ko04925 Aldosterone synthesis and secretion;ko04723 Retrograde endocannabinoid signaling;ko04745 Phototransduction - fly	KOG2088-Predicted lipase/calmodulin-binding heat-shock protein[IOT]
XM_015286636.3	11.1	25.34	-1.19086	0.000281459	0.00676804	down	PLEKHA7	PLEKHA7	pleckstrin homology domain containing A7, transcript variant X3	GO:0005634,GO:0005737,GO:0005813,GO:0005915,GO:0030054,GO:0045218,GO:0070062,GO:0070097,GO:0090136	-	-
NM_205494.1	1122.1	495.51	1.17921	1.25904e-06	6.66915e-05	up	TAGLN	TAGLN	transgelin, transcript variant X1	GO:0005737,GO:0030855	-	KOG2046-Calponin[Z]
XM_015294052.2	7.54	0.0001	16.2023	8.51053e-08	7.33647e-06	up	TCERG1	TCERG1	transcription elongation regulator 1, transcript variant X1	GO:0000122,GO:0001103,GO:0003700,GO:0005634,GO:0005730,GO:0006351,GO:0015629,GO:0070064	K12824-ko03040 Spliceosome;ko04212 Longevity regulating pathway - worm	KOG0155-Transcription factor CA150[K]
XM_015277261.3	23.83	3.085	2.94944	1.46033e-06	7.53868e-05	up	TPM2	TPM2	tropomyosin 2, transcript variant X1	GO:0005737,GO:0005856,GO:0005903,GO:0007420	-	KOG1003-Actin filament-coating protein tropomyosin[Z]
XM_040704871.1	0.0001	5.27	-15.6855	6.89316e-11	1.48699e-08	down	FAF1	FAF1	Fas associated factor 1, transcript variant X3	GO:0005634,GO:0005635,GO:0005829,GO:0006915,GO:0007253,GO:0008219,GO:0010942,GO:0019887,GO:0019901,GO:0030155,GO:0031072,GO:0031265,GO:0031334,GO:0031625,GO:0034098,GO:0042176,GO:0043065,GO:0043130,GO:0043161,GO:0048471,GO:0051059,GO:1902043	K20703-ko04624 Toll and Imd signaling pathway	KOG1363-Predicted regulator of the ubiquitin pathway (contains UAS and UBX domains)[T]
XM_040686147.1	8.145	0.695	3.55083	0.000109987	0.00306002	up	PFKP	PFKP	phosphofructokinase, platelet, transcript variant X2	GO:0003872,GO:0005524,GO:0005634,GO:0005737,GO:0005829,GO:0006002,GO:0016020,GO:0046872,GO:0061621,GO:0070062,GO:0098779	K00850-ko01200 Carbon metabolism;ko01230 Biosynthesis of amino acids;ko00010 Glycolysis / Gluconeogenesis;ko00030 Pentose phosphate pathway;ko00051 Fructose and mannose metabolism;ko00052 Galactose metabolism;ko00680 Methane metabolism;ko03018 RNA degradation;ko04152 AMPK signaling pathway;ko05230 Central carbon metabolism in cancer	KOG2440-Pyrophosphate-dependent phosphofructo-1-kinase[G]
NM_001006423.1	8.915	0.39	4.51469	0.000113418	0.00313209	up	LOC422090	LOC422090	uncharacterized LOC422090, transcript variant X1	-	-	-
XM_004942847.4	28.175	11.475	1.29592	7.29711e-05	0.00213949	up	GLB1L	GLB1L	galactosidase beta 1 like, transcript variant X1	GO:0004565,GO:0005764,GO:0005773,GO:0005975	K12309-ko00052 Galactose metabolism;ko00600 Sphingolipid metabolism;ko00531 Glycosaminoglycan degradation;ko00604 Glycosphingolipid biosynthesis - ganglio series;ko00511 Other glycan degradation;ko04142 Lysosome	KOG0496-Beta-galactosidase[G]
XM_015296661.3	29.01	7.815	1.89223	0.00039138	0.00891668	up	LAMA5	LAMA5	laminin subunit alpha 5, transcript variant X4	GO:0001525,GO:0001658,GO:0001738,GO:0001755,GO:0001942,GO:0005178,GO:0005198,GO:0005576,GO:0005604,GO:0005610,GO:0005615,GO:0005634,GO:0007010,GO:0007229,GO:0007517,GO:0008037,GO:0008283,GO:0009790,GO:0016331,GO:0016477,GO:0030154,GO:0030155,GO:0030198,GO:0030324,GO:0030334,GO:0031012,GO:0034446,GO:0042127,GO:0042475,GO:0043259,GO:0043260,GO:0045446,GO:0045995,GO:0048041,GO:0060445,GO:0070062	K06240-ko04151 PI3K-Akt signaling pathway;ko04512 ECM-receptor interaction;ko04510 Focal adhesion;ko05200 Pathways in cancer;ko05222 Small cell lung cancer;ko05146 Amoebiasis;ko05145 Toxoplasmosis	KOG1836-Extracellular matrix glycoprotein Laminin subunits alpha and gamma[W]
NM_001006161.3	1.615	8.62	-2.41615	1.11621e-05	0.000414033	down	CARD11	CARD11	caspase recruitment domain family member 11, transcript variant X2	GO:0001772,GO:0001819,GO:0002223,GO:0004385,GO:0005737,GO:0005829,GO:0005886,GO:0007165,GO:0030890,GO:0031295,GO:0038095,GO:0042101,GO:0042102,GO:0042981,GO:0043123,GO:0045061,GO:0045086,GO:0045121,GO:0045577,GO:0045580,GO:0050700,GO:0050776,GO:0050852,GO:0051092,GO:0070062	K07367-ko04064 NF-kappa B signaling pathway;ko04660 T cell receptor signaling pathway;ko04662 B cell receptor signaling pathway	KOG0708-Membrane-associated guanylate kinase MAGUK (contains PDZ, SH3, HOOK and GUK domains)[F]
NM_001031348.1	8.415	1.17	2.84645	2.98439e-06	0.000129383	up	VPS33B	VPS33B	VPS33B late endosome and lysosome associated	GO:0005737,GO:0005764,GO:0005765,GO:0005770,GO:0006904,GO:0007032,GO:0015031,GO:0016192,GO:0030123,GO:0030136,GO:0030897,GO:0031091,GO:0031901,GO:0031902,GO:0032400,GO:0032418,GO:0035855,GO:0048471,GO:0055037,GO:0061025,GO:0070889,GO:0071439,GO:0090330	-	KOG1302-Vacuolar sorting protein VPS33/slp1 (Sec1 family)[U]
XM_015282150.2	0.0001	6.655	-16.0222	2.61321e-08	2.59311e-06	down	ESYT2	ESYT2	extended synaptotagmin 2, transcript variant X4	GO:0005509,GO:0005544,GO:0005887,GO:0006869,GO:0006897,GO:0008289,GO:0008429,GO:0016020,GO:0016021,GO:0031210,GO:0031227,GO:0031234,GO:0035091,GO:0042802,GO:0044232	-	KOG1028-Ca2+-dependent phospholipid-binding protein Synaptotagmin, required for synaptic vesicle and secretory granule exocytosis[TU]
XM_025145501.2	0.02	7.81	-8.60918	1.02494e-07	8.63542e-06	down	C2CD2	C2CD2	C2 calcium dependent domain containing 2, transcript variant X2	GO:0005576,GO:0005634,GO:0005829,GO:0016021	-	-
XM_015298450.3	5.51	0.0001	15.7498	6.39239e-08	5.76658e-06	up	ARHGEF11	ARHGEF11	Rho guanine nucleotide exchange factor 11, transcript variant X23	GO:0000910,GO:0001558,GO:0001664,GO:0005085,GO:0005089,GO:0005096,GO:0005622,GO:0005737,GO:0005829,GO:0006928,GO:0006941,GO:0007186,GO:0007266,GO:0016020,GO:0030010,GO:0030036,GO:0035023,GO:0043065,GO:0045893,GO:0051056	K12331-ko04270 Vascular smooth muscle contraction;ko05200 Pathways in cancer	KOG3520-Predicted guanine nucleotide exchange factor[T]
XM_015283375.3	5.2	25.13	-2.27283	1.35325e-05	0.000491285	down	PTK7	PTK7	protein tyrosine kinase 7 (inactive)	GO:0001736,GO:0003281,GO:0003401,GO:0004713,GO:0005524,GO:0005886,GO:0005911,GO:0005925,GO:0007155,GO:0010976,GO:0016021,GO:0016055,GO:0016477,GO:0031532,GO:0042060,GO:0045198,GO:0060026,GO:0060070,GO:0060484,GO:0060976,GO:0071300,GO:0090103,GO:0090179	-	-
NM_001389421.1	4.345	46.82	-3.4297	3.32681e-13	1.19803e-10	down	HN1	HN1	hematological and neurological expressed 1, transcript variant X2	GO:0005730,GO:0031965	-	-
XM_040651704.1	5.87	0.705	3.05767	0.000246641	0.00605804	up	LOC121107448	LOC121107448	uncharacterized LOC121107448	GO:0016021,GO:0019031,GO:0019062,GO:0019064,GO:0020002,GO:0055036	-	-
XM_015290045.3	0.08	9.235	-6.85097	1.55869e-18	1.20003e-15	down	MAP3K2	MAP3K2	mitogen-activated protein kinase kinase kinase 2, transcript variant X2	GO:0000187,GO:0004672,GO:0004674,GO:0004709,GO:0005524,GO:0005654,GO:0005737,GO:0005829,GO:0006468,GO:0007257,GO:0019901,GO:0045893,GO:0046872,GO:0071260	K04420-ko04010 MAPK signaling pathway;ko04540 Gap junction;ko04912 GnRH signaling pathway	KOG0198-MEKK and related serine/threonine protein kinases[T]
NM_001006577.2	0.12	10.96	-6.51307	5.17236e-08	4.83194e-06	down	TRAPPC13	TRAPPC13	trafficking protein particle complex 13, transcript variant X1	-	-	KOG2625-Uncharacterized conserved protein[S]
XM_003640929.5	0.0001	5.555	-15.7615	4.38234e-07	2.98762e-05	down	ATL2	ATL2	atlastin GTPase 2, transcript variant X3	GO:0003924,GO:0005525,GO:0005783,GO:0005789,GO:0007029,GO:0007030,GO:0016020,GO:0016021,GO:0042802,GO:0051260	-	KOG2037-Guanylate-binding protein[R]
XM_015295143.3	11.365	5.065	1.16596	0.000268074	0.00649517	up	SEPTIN9	SEPTIN9	septin 9, transcript variant X5	GO:0001725,GO:0003924,GO:0005525,GO:0005737,GO:0005874,GO:0005930,GO:0007049,GO:0015629,GO:0031105,GO:0048471,GO:0051291,GO:0051301,GO:1902857	K16938-ko05100 Bacterial invasion of epithelial cells	KOG1547-Septin CDC10 and related P-loop GTPases[DTZ]
XM_415416.7	4.78	12.975	-1.44065	7.75162e-10	1.16546e-07	down	SNAPC4	SNAPC4	small nuclear RNA activating complex polypeptide 4, transcript variant X1	GO:0000981,GO:0001135,GO:0003677,GO:0003700,GO:0005634,GO:0005654,GO:0006357,GO:0006366,GO:0006383,GO:0009301,GO:0019185,GO:0030154,GO:0042795,GO:0042796,GO:0043565,GO:0044212	-	KOG0049-Transcription factor, Myb superfamily[K]
XM_025144541.2	8.93	0.0001	16.4464	5.89513e-07	3.80957e-05	up	HNRNPKL	HNRNPKL	heterogeneous nuclear ribonucleoprotein K like, transcript variant X2	GO:0003677,GO:0003723,GO:0005654,GO:0005681,GO:0005737,GO:0006351,GO:0006357,GO:0006396,GO:0006397,GO:0008380	K12886-ko03040 Spliceosome;ko05206 MicroRNAs in cancer;ko05203 Viral carcinogenesis;ko05168 Herpes simplex infection	KOG2192-PolyC-binding hnRNP-K protein HRB57A/hnRNP, contains KH domain[AR]
XM_040706559.1	8.21	0.0001	16.3251	1.91203e-12	5.76892e-10	up	AP3B2	AP3B2	adaptor related protein complex 3 beta 2 subunit, transcript variant X1	GO:0005215,GO:0005654,GO:0005737,GO:0005794,GO:0006886,GO:0006892,GO:0008089,GO:0030117,GO:0030123,GO:0030137,GO:0030665,GO:0048490,GO:1904115	K12397-ko04142 Lysosome	KOG1060-Vesicle coat complex AP-3, beta subunit[U]
XM_419584.7	0.0001	31.29	-18.2553	9.27095e-15	4.22434e-12	down	AGT	AGT	angiotensinogen, transcript variant X3	GO:0001822,GO:0003014,GO:0003081,GO:0005615,GO:0007186,GO:0010595,GO:0010873,GO:0014068,GO:0017080,GO:0042310,GO:0045742,GO:0045893,GO:0051387,GO:0061098,GO:0070062,GO:0072562,GO:0090190,GO:1901201,GO:1902632,GO:1903598,GO:1903779,GO:2001238	K09821-ko04924 Renin secretion;ko04614 Renin-angiotensin system;ko04270 Vascular smooth muscle contraction;ko05410 Hypertrophic cardiomyopathy (HCM)	KOG2392-Serpin[V]
NM_204604.1	7.785	0.0001	16.2484	3.68617e-09	4.78495e-07	up	SP1	SP1	Sp1 transcription factor, transcript variant X1	GO:0000790,GO:0000977,GO:0000978,GO:0000982,GO:0001046,GO:0001103,GO:0003677,GO:0003690,GO:0003700,GO:0005634,GO:0005654,GO:0005737,GO:0006355,GO:0008022,GO:0008134,GO:0016032,GO:0032993,GO:0042795,GO:0042803,GO:0042826,GO:0043425,GO:0043565,GO:0043923,GO:0044212,GO:0045893,GO:0045944,GO:0046872,GO:0048511,GO:0071837,GO:0100057,GO:1904828	K04684-ko04350 TGF-beta signaling pathway;ko04915 Estrogen signaling pathway;ko05231 Choline metabolism in cancer;ko05202 Transcriptional misregulation in cancers;ko05224 Breast cancer;ko05016 Huntington's disease;ko01522 Endocrine resistance	KOG2462-C2H2-type Zn-finger protein[K]
XM_025154954.2	7.015	0.84	3.06198	1.04028e-11	2.71654e-09	up	FBXO38	FBXO38	F-box protein 38, transcript variant X3	GO:0005634,GO:0005737,GO:0010976	-	-
NM_204894.1	0.0001	11.425	-16.8018	1.28321e-08	1.40442e-06	down	ABCB1	ABCB1	ATP binding cassette subfamily B member 1, transcript variant X2	GO:0002481,GO:0002485,GO:0002489,GO:0002591,GO:0005524,GO:0005886,GO:0008559,GO:0016021,GO:0042626,GO:0055085	K05658-ko02010 ABC transporters;ko04976 Bile secretion;ko05206 MicroRNAs in cancer	KOG0055-Multidrug/pheromone exporter, ABC superfamily[Q]
XM_015296690.3	1.63	6.065	-1.89564	9.66562e-05	0.00271965	down	CSE1L	CSE1L	chromosome segregation 1 like, transcript variant X1	GO:0005049,GO:0005634,GO:0005635,GO:0005654,GO:0005737,GO:0005829,GO:0006606,GO:0006611,GO:0006915,GO:0008283,GO:0016020,GO:0070062	-	KOG1992-Nuclear export receptor CSE1/CAS (importin beta superfamily)[YU]
XM_416922.6	3.14	8.065	-1.36091	0.000107009	0.00298276	down	TGFBRAP1	TGFBRAP1	transforming growth factor beta receptor associated protein 1, transcript variant X1	GO:0005160,GO:0005769,GO:0006355,GO:0006886,GO:0007165,GO:0007179,GO:0008333,GO:0016020,GO:0033263,GO:0034058,GO:0046332	-	KOG2063-Vacuolar assembly/sorting proteins VPS39/VAM6/VPS3[U]
XM_025152154.2	15.945	3.045	2.38859	5.03105e-08	4.71967e-06	up	COL3A1	COL3A1	collagen type III alpha 1 chain, transcript variant X3	GO:0001501,GO:0005178,GO:0005201,GO:0005576,GO:0005581,GO:0005586,GO:0005615,GO:0005788,GO:0007160,GO:0007179,GO:0007229,GO:0007507,GO:0007568,GO:0009314,GO:0009612,GO:0018149,GO:0021987,GO:0030168,GO:0030198,GO:0030199,GO:0030574,GO:0031012,GO:0034097,GO:0035025,GO:0042060,GO:0043588,GO:0046872,GO:0048407,GO:0048565,GO:0050776,GO:0050777,GO:0060414,GO:0071230,GO:2001223	K19720-ko04611 Platelet activation;ko04974 Protein digestion and absorption;ko04933 AGE-RAGE signaling pathway in diabetic complications;ko05146 Amoebiasis	KOG3546-Collagens (type XV)[W]
XM_040650431.1	6.025	0.0001	15.8787	2.32393e-15	1.17923e-12	up	NUFIP2	NUFIP2	NUFIP2, FMR1 interacting protein 2, transcript variant X7	GO:0003723,GO:0005634,GO:0005737,GO:0016020,GO:0042788	-	-
XM_025151814.2	1.11	10.18	-3.19711	2.40111e-09	3.25894e-07	down	HPSE2	HPSE2	heparanase 2 (inactive), transcript variant X5	GO:0005622,GO:0005886,GO:0005975,GO:0006027,GO:0008284,GO:0016020,GO:0016798,GO:0030198,GO:0030305,GO:0043395	K07965-ko00531 Glycosaminoglycan degradation;ko05205 Proteoglycans in cancer	-
XM_015287737.3	0.0001	6.76	-16.0447	3.75351e-05	0.00121017	down	FOXN3	FOXN3	forkhead box N3, transcript variant X15	GO:0003700,GO:0005634,GO:0006351,GO:0007049,GO:0007095,GO:0043565,GO:0045892	-	KOG2294-Transcription factor of the Forkhead/HNF3 family[K]
XM_004936011.4	9.58	21.32	-1.15411	3.95686e-09	5.07729e-07	down	DLC1	DLC1	DLC1 Rho GTPase activating protein, transcript variant X4	GO:0001843,GO:0003007,GO:0005096,GO:0005634,GO:0005737,GO:0005829,GO:0005901,GO:0005925,GO:0006915,GO:0006919,GO:0007165,GO:0008285,GO:0008289,GO:0008360,GO:0021575,GO:0030036,GO:0030336,GO:0030864,GO:0030900,GO:0032587,GO:0032956,GO:0035024,GO:0035307,GO:0042169,GO:0048041,GO:0051056,GO:0051497,GO:0051895,GO:1900119	-	KOG2200-Tumour suppressor protein p122-RhoGAP/DLC1[T]
NM_001199414.1	9.81	22.3	-1.18472	0.000156766	0.00414705	down	QSER1	QSER1	glutamine and serine rich 1, transcript variant X1	-	-	KOG4805-Uncharacterized conserved protein[S]
NM_001031435.1	53.28	26.515	1.00679	0.000173806	0.00450759	up	PTGR1	PTGR1	Prostaglandin reductase 1	GO:0005829,GO:0006691,GO:0008270,GO:0016491,GO:0032440,GO:0036132,GO:0036185,GO:0047522,GO:0070062,GO:0097257,GO:2001300	-	KOG1196-Predicted NAD-dependent oxidoreductase[R]
XM_040649667.1	7.165	0.575	3.63933	3.0218e-07	2.17638e-05	up	RHBDF2	RHBDF2	rhomboid 5 homolog 2, transcript variant X3	GO:0005789,GO:0005886,GO:0006508,GO:0015031,GO:0016021,GO:0042058,GO:0050708,GO:0050709	-	KOG2290-Rhomboid family proteins[T]
NM_205446.1	107.455	48.85	1.1373	0.000380072	0.00872582	up	TPM2	TPM2	tropomyosin 2, transcript variant X1	GO:0005737,GO:0005856,GO:0005903,GO:0007420	-	KOG1003-Actin filament-coating protein tropomyosin[Z]
XM_004945582.4	5.52	1.165	2.24434	0.000167743	0.00437758	up	CUX2	CUX2	cut like homeobox 2, transcript variant X4	GO:0000122,GO:0000977,GO:0000978,GO:0001078,GO:0005634,GO:0006351,GO:0007614,GO:0010628,GO:0043565,GO:0050775,GO:0050890,GO:0051965,GO:0061003,GO:0070062,GO:0071310,GO:2000463	-	KOG0963-Transcription factor/CCAAT displacement protein CDP1[K]
XM_421837.6	1.895	16.235	-3.09884	3.69158e-26	5.88728e-23	down	MFSD6	MFSD6	major facilitator superfamily domain containing 6, transcript variant X12	GO:0016020,GO:0016021	-	KOG3762-Predicted transporter[R]
XM_040650394.1	74.735	153.405	-1.03749	0.000233569	0.00581047	down	SERPINF2	SERPINF2	serpin family F member 2, transcript variant X1	GO:0002020,GO:0002034,GO:0002576,GO:0004866,GO:0004867,GO:0005576,GO:0005577,GO:0005615,GO:0006953,GO:0009986,GO:0010033,GO:0010757,GO:0030199,GO:0031093,GO:0032967,GO:0042730,GO:0042803,GO:0045597,GO:0045944,GO:0046330,GO:0048514,GO:0048661,GO:0051496,GO:0051918,GO:0070062,GO:0070374,GO:0071636,GO:0072562,GO:2000049	K03983-ko04610 Complement and coagulation cascades	KOG2392-Serpin[V]
XM_040706003.1	5.105	0.0001	15.6396	1.65274e-05	0.000585676	up	PCCB	PCCB	propionyl-CoA carboxylase beta subunit, transcript variant X3	GO:0004658,GO:0005524,GO:0005759,GO:0016874	K01966-ko01200 Carbon metabolism;ko00630 Glyoxylate and dicarboxylate metabolism;ko00640 Propanoate metabolism;ko00280 Valine, leucine and isoleucine degradation	KOG0540-3-Methylcrotonyl-CoA carboxylase, non-biotin containing subunit/Acetyl-CoA carboxylase carboxyl transferase, subunit beta[EI]
NM_001199519.1	37.565	76.13	-1.01908	1.35865e-06	7.07923e-05	down	MAT1A	MAT1A	methionine adenosyltransferase 1A	GO:0004478,GO:0005524,GO:0005829,GO:0006556,GO:0006730,GO:0046872	K00789-ko01230 Biosynthesis of amino acids;ko00270 Cysteine and methionine metabolism	KOG1506-S-adenosylmethionine synthetase[H]
NM_001290554.1	94.63	25.475	1.89322	0.000289934	0.0069308	up	SLC4A1	SLC4A1	solute carrier family 4 member 1 (Diego blood group), transcript variant X1	GO:0005452,GO:0005887,GO:0008509,GO:0015106,GO:0015301,GO:0015701,GO:0016021,GO:0016323,GO:0051453,GO:1902476	K06573-ko04966 Collecting duct acid secretion	KOG1172-Na+-independent Cl/HCO3 exchanger AE1 and related transporters (SLC4 family)[P]
XM_004937668.4	15.32	0.02	9.5812	1.09447e-06	6.14122e-05	up	WBP11	WBP11	WW domain binding protein 11, transcript variant X1	GO:0005634,GO:0005654,GO:0005681,GO:0005737,GO:0006364,GO:0008380,GO:0016607,GO:0043231,GO:0045292,GO:0050699,GO:1903146,GO:1903955	K12866-ko03040 Spliceosome	KOG4672-Uncharacterized conserved low complexity protein[S]
XM_040684471.1	0.045	14.475	-8.32942	0.000253552	0.00620389	down	TEX10	TEX10	testis expressed 10, transcript variant X1	GO:0005730,GO:0016021,GO:0031965,GO:0071339	-	KOG2149-Uncharacterized conserved protein[S]
NM_001006244.1	24.83	2.23	3.47697	1.89187e-17	1.18985e-14	up	TMEM263	TMEM263	transmembrane protein 263	GO:0016021	-	-
XM_004940630.4	51.86	144.775	-1.48112	1.47964e-05	0.000531124	down	OGT	OGT	O-linked N-acetylglucosamine (GlcNAc) transferase, transcript variant X2	GO:0000123,GO:0000791,GO:0001933,GO:0001934,GO:0005547,GO:0005634,GO:0005737,GO:0005739,GO:0005829,GO:0005886,GO:0006041,GO:0006110,GO:0006493,GO:0006915,GO:0008134,GO:0010628,GO:0010801,GO:0016262,GO:0019904,GO:0030900,GO:0031397,GO:0032869,GO:0032922,GO:0033137,GO:0042277,GO:0042588,GO:0043005,GO:0043025,GO:0043981,GO:0043982,GO:0043984,GO:0045793,GO:0045862,GO:0045944,GO:0048015,GO:0048029,GO:…	K09667-ko00514 Other types of O-glycan biosynthesis;ko04931 Insulin resistance	KOG4626-O-linked N-acetylglucosamine transferase OGT[GOT]
XM_015293079.3	7.21	2.08	1.79342	0.000226895	0.00566449	up	GATA2	GATA2	GATA binding protein 2	GO:0000122,GO:0000977,GO:0000979,GO:0000980,GO:0001077,GO:0001085,GO:0001228,GO:0001655,GO:0001709,GO:0003682,GO:0005634,GO:0005654,GO:0005667,GO:0007507,GO:0008270,GO:0009887,GO:0009888,GO:0010725,GO:0021514,GO:0021533,GO:0021902,GO:0021954,GO:0021983,GO:0035019,GO:0035065,GO:0035854,GO:0042472,GO:0045165,GO:0045599,GO:0045648,GO:0045650,GO:0045654,GO:0045746,GO:0045766,GO:0048468,GO:0048469,GO:…	-	KOG1601-GATA-4/5/6 transcription factors[K]
NM_205041.2	28.63	4.255	2.7503	3.54807e-08	3.42193e-06	up	OASL	OASL	2'-5'-oligoadenylate synthetase like	GO:0001730,GO:0003725,GO:0005524,GO:0006164,GO:0006955,GO:0009615,GO:0016779,GO:0045087,GO:0046872,GO:0051607	-	KOG0003-Ubiquitin/60s ribosomal protein L40 fusion[J]
XM_015297206.3	9.215	0.0001	16.4917	2.04802e-11	5.10954e-09	up	MFN2	MFN2	mitofusin 2, transcript variant X3	GO:0001825,GO:0003924,GO:0005525,GO:0005739,GO:0005741,GO:0005829,GO:0006626,GO:0006915,GO:0006986,GO:0007006,GO:0008053,GO:0015630,GO:0016021,GO:0031306,GO:0031625,GO:0034497,GO:0046580,GO:0048593,GO:0048662,GO:0051646	K06030-ko04214 Apoptosis - fly	KOG0448-Mitofusin 1 GTPase, involved in mitochondrila biogenesis[O]
NM_001097531.2	26.98	7.145	1.91688	3.76118e-05	0.00121177	up	ZNF706	ZNF706	zinc finger protein 706, transcript variant X1	GO:0005634,GO:0005737,GO:0006417,GO:0045892,GO:0046872,GO:1902455	-	KOG4118-Uncharacterized conserved protein[S]
XM_040655416.1	8.59	0.01	9.74651	7.04821e-18	4.91767e-15	up	IL6ST	IL6ST	interleukin 6 signal transducer, transcript variant X2	GO:0002675,GO:0002821,GO:0004897,GO:0004915,GO:0004921,GO:0004923,GO:0004924,GO:0005127,GO:0005576,GO:0005615,GO:0005886,GO:0005896,GO:0005900,GO:0005977,GO:0008284,GO:0008593,GO:0009897,GO:0010575,GO:0010613,GO:0016020,GO:0016032,GO:0019221,GO:0019838,GO:0030425,GO:0034097,GO:0038165,GO:0042102,GO:0042803,GO:0043025,GO:0043066,GO:0045509,GO:0045669,GO:0048711,GO:0048861,GO:0070062,GO:0070102,GO:…	K05060-ko04630 Jak-STAT signaling pathway;ko04060 Cytokine-cytokine receptor interaction;ko04550 Signaling pathways regulating pluripotency of stem cells;ko05203 Viral carcinogenesis	KOG3513-Neural cell adhesion molecule L1[T]
XM_025149704.2	11.365	1.57	2.85576	4.25201e-11	9.63802e-09	up	ADD1	ADD1	adducin 1	GO:0000902,GO:0001701,GO:0003779,GO:0005198,GO:0005634,GO:0005654,GO:0005829,GO:0005856,GO:0005886,GO:0005925,GO:0006884,GO:0008134,GO:0008290,GO:0020027,GO:0030036,GO:0030218,GO:0030507,GO:0032092,GO:0035264,GO:0036498,GO:0042803,GO:0046982,GO:0048873,GO:0051015,GO:0051016,GO:0051017,GO:0055085	-	KOG3699-Cytoskeletal protein Adducin[TZ]
XM_015286109.3	16.595	3.79	2.13048	1.25546e-05	0.000458392	up	SYT7	SYT7	synaptotagmin VII, transcript variant X4	GO:0001778,GO:0005509,GO:0005516,GO:0005544,GO:0005546,GO:0005764,GO:0005765,GO:0005777,GO:0005778,GO:0005829,GO:0005886,GO:0006887,GO:0006906,GO:0006909,GO:0008021,GO:0016021,GO:0017158,GO:0019905,GO:0030054,GO:0030276,GO:0030670,GO:0030672,GO:0031045,GO:0032009,GO:0036465,GO:0042734,GO:0043195,GO:0045956,GO:0046850,GO:0048791,GO:0050764,GO:0050796,GO:0070062,GO:0070092,GO:0090119,GO:0090385,GO:…	-	KOG1028-Ca2+-dependent phospholipid-binding protein Synaptotagmin, required for synaptic vesicle and secretory granule exocytosis[TU]
XM_040698490.1	5.215	0.0001	15.6704	2.68015e-11	6.50433e-09	up	CCDC88A	CCDC88A	coiled-coil domain containing 88A, transcript variant X25	GO:0001932,GO:0003779,GO:0005783,GO:0005794,GO:0005829,GO:0005886,GO:0006260,GO:0006275,GO:0008017,GO:0010975,GO:0016020,GO:0016477,GO:0030027,GO:0030032,GO:0031410,GO:0031929,GO:0032148,GO:0032956,GO:0035091,GO:0042127,GO:0042803,GO:0043422,GO:0061024	-	KOG4643-Uncharacterized coiled-coil protein[S]
XM_040696990.1	1.79	18.77	-3.3904	4.56342e-05	0.00142371	down	PSME4	PSME4	proteasome activator subunit 4, transcript variant X1	GO:0005634,GO:0005829,GO:0006281,GO:0006974,GO:0007275,GO:0010499,GO:0016504,GO:0016607,GO:0035093,GO:0070577,GO:1990111	K06699-ko03050 Proteasome	KOG1851-Uncharacterized conserved protein[S]
XM_015290426.3	0.0001	7.91	-16.2714	4.54554e-06	0.000186217	down	PIGC	PIGC	phosphatidylinositol glycan anchor biosynthesis class C, transcript variant X2	GO:0000506,GO:0003824,GO:0005789,GO:0006506,GO:0016021,GO:0017176	K03859-ko00563 Glycosylphosphatidylinositol(GPI)-anchor biosynthesis	KOG3059-N-acetylglucosaminyltransferase complex, subunit PIG-C/GPI2, required for phosphatidylinositol biosynthesis[I]
XM_040694017.1	0.3	5.265	-4.1334	0.000323638	0.00759418	down	SVIL	SVIL	supervillin, transcript variant X15	GO:0002102,GO:0005634,GO:0005737,GO:0005886,GO:0005925,GO:0007010,GO:0007519,GO:0015629,GO:0030496,GO:0032154,GO:0032467,GO:0036449,GO:0043034,GO:0051015,GO:0071437	-	KOG0445-Actin regulatory protein supervillin (gelsolin/villin family)[Z]
XM_040656556.1	1.87	5.97	-1.67469	0.000346352	0.00805521	down	DAB2	DAB2	DAB adaptor protein 2, transcript variant X9	GO:0001934,GO:0005730,GO:0005765,GO:0005886,GO:0005905,GO:0005925,GO:0006915,GO:0007275,GO:0008022,GO:0008283,GO:0010718,GO:0010862,GO:0015031,GO:0016055,GO:0030136,GO:0030335,GO:0030511,GO:0030665,GO:0032091,GO:0032436,GO:0035026,GO:0035615,GO:0038024,GO:0043066,GO:0043231,GO:0045807,GO:0045892,GO:0045893,GO:0046332,GO:0060391,GO:0060766,GO:0070022,GO:0070062,GO:0090090,GO:1903077,GO:2000096,GO:…	K12475-ko04144 Endocytosis	KOG3535-Adaptor protein Disabled[T]
XM_418272.7	13.39	37.495	-1.48554	1.47088e-15	7.6411e-13	down	DPP9	DPP9	dipeptidyl peptidase 9, transcript variant X3	GO:0004177,GO:0005634,GO:0005737,GO:0005829,GO:0008236,GO:0042802	-	KOG2281-Dipeptidyl aminopeptidases/acylaminoacyl-peptidases[O]
XM_040700583.1	17.425	1.98	3.13759	2.98631e-05	0.000988515	up	MEIS2	MEIS2	Meis homeobox 2, transcript variant X12	GO:0000122,GO:0000978,GO:0001077,GO:0001654,GO:0003677,GO:0003700,GO:0003712,GO:0003714,GO:0005634,GO:0006355,GO:0006366,GO:0008134,GO:0008542,GO:0009612,GO:0031016,GO:0043565,GO:0045638,GO:0045944,GO:0048471,GO:0070848	-	KOG0773-Transcription factor MEIS1 and related HOX domain proteins[K]
XM_015276717.3	13.315	5.55	1.26249	6.0592e-05	0.00181711	up	OTUD4	OTUD4	OTU deubiquitinase 4, transcript variant X5	GO:0004843,GO:0071108	-	KOG2605-OTU (ovarian tumor)-like cysteine protease[TO]
NM_001278106.1	15.79	0.115	7.10123	2.38379e-07	1.78003e-05	up	NUDT5	NUDT5	nudix hydrolase 5, transcript variant X9	GO:0000287,GO:0005622,GO:0005634,GO:0005829,GO:0009117,GO:0009191,GO:0017110,GO:0019144,GO:0019303,GO:0030515,GO:0034656,GO:0047631,GO:0070062	K13987-ko00230 Purine metabolism	KOG3041-Nucleoside diphosphate-sugar hydrolase of the MutT (NUDIX) family[L]
XM_004936716.4	3.525	16.875	-2.25919	1.54761e-11	3.94896e-09	down	DMAP1	DMAP1	DNA methyltransferase 1 associated protein 1, transcript variant X3	GO:0000122,GO:0001103,GO:0003714,GO:0005634,GO:0005654,GO:0005657,GO:0005737,GO:0006281,GO:0006306,GO:0006338,GO:0006351,GO:0035267,GO:0040008,GO:0043967,GO:0043968,GO:0045471,GO:0045892	-	KOG2656-DNA methyltransferase 1-associated protein-1[BK]
XM_040652762.1	34.52	16.53	1.06235	2.19811e-05	0.00075418	up	NAV1	NAV1	neuron navigator 1, transcript variant X1	GO:0001578,GO:0001764,GO:0005737,GO:0005874,GO:0015630	-	-
XM_040651658.1	6.07	1.335	2.18486	0.000386554	0.00883829	up	EPB41	EPB41	erythrocyte membrane protein band 4.1, transcript variant X30	GO:0005200,GO:0005545,GO:0005634,GO:0005737,GO:0005886,GO:0008015,GO:0008091,GO:0014731,GO:0019898,GO:0030036,GO:0030054,GO:0030507,GO:0030863,GO:0030866,GO:0032092	K06107-ko04530 Tight junction	KOG3527-Erythrocyte membrane protein 4.1 and related proteins of the ERM family[R]
XM_015283839.3	5.47	1.85	1.56402	0.000129683	0.00351814	up	MTA3	MTA3	metastasis associated 1 family member 3, transcript variant X3	GO:0003682,GO:0003700,GO:0004407,GO:0005634,GO:0005654,GO:0005737,GO:0008270,GO:0008278,GO:0008284,GO:0010971,GO:0016581,GO:0043231,GO:0043565,GO:0045892	-	KOG3554-Histone deacetylase complex, MTA1 component[B]
XM_040651253.1	9.86	0.0001	16.5893	4.03438e-08	3.85763e-06	up	RCC2	RCC2	regulator of chromosome condensation 2, transcript variant X2	GO:0005634,GO:0005730,GO:0005874,GO:0005886,GO:0007229,GO:0008017,GO:0010762,GO:0010971,GO:0019901,GO:0019904,GO:0030334,GO:0030496,GO:0031267,GO:0031901,GO:0034260,GO:0034506,GO:0045184,GO:0048041,GO:0048365,GO:0051301,GO:0051895,GO:0051987,GO:0072356,GO:0090630,GO:1900025,GO:1900027,GO:1990023	-	KOG1427-Uncharacterized conserved protein, contains RCC1 domain[S]
XM_424846.7	57.41	124.97	-1.12221	7.57724e-08	6.62141e-06	down	PSAT1	PSAT1	phosphoserine aminotransferase 1, transcript variant X1	GO:0004648,GO:0005737,GO:0006564,GO:0070062	K00831-ko01200 Carbon metabolism;ko01230 Biosynthesis of amino acids;ko00680 Methane metabolism;ko00260 Glycine, serine and threonine metabolism;ko00750 Vitamin B6 metabolism	KOG2790-Phosphoserine aminotransferase[HE]
XM_015287633.2	0.845	5.56	-2.71806	1.43321e-10	2.75856e-08	down	STRN3	STRN3	striatin 3, transcript variant X1	GO:0000122,GO:0000159,GO:0003700,GO:0005654,GO:0005737,GO:0005794,GO:0005886,GO:0045892,GO:0045944	K17608-ko04013 MAPK signaling pathway - fly	KOG0642-Cell-cycle nuclear protein, contains WD-40 repeats[D]
XM_004948413.4	79.735	22.795	1.8065	3.33811e-06	0.000143189	up	FOXP4	FOXP4	forkhead box P4, transcript variant X1	GO:0000981,GO:0003700,GO:0005634,GO:0006351,GO:0043565,GO:0046872	-	KOG4385-Predicted forkhead transcription factor[K]
XM_416106.6	5.505	68.71	-3.64171	4.56568e-05	0.00142371	down	NAP1L1	NAP1L1	nucleosome assembly protein 1 like 1, transcript variant X1	GO:0005634,GO:0006260,GO:0006334,GO:0008284,GO:0016020,GO:0042470	-	KOG1507-Nucleosome assembly protein NAP-1[BD]
XM_025150549.2	12.865	0.18	6.15931	2.02184e-06	9.67665e-05	up	AXL	AXL	AXL receptor tyrosine kinase, transcript variant X2	GO:0001779,GO:0004713,GO:0004714,GO:0005524,GO:0005622,GO:0005886,GO:0007155,GO:0007283,GO:0016021,GO:0021885,GO:0032940,GO:0034122,GO:0034446,GO:0042698,GO:0043277,GO:0043491,GO:0043524,GO:0045824,GO:0046777,GO:0050728,GO:0051250,GO:0060068,GO:0070050,GO:0070527	-	KOG1095-Protein tyrosine kinase[T]
XM_421880.7	21.275	10.105	1.07409	6.21409e-06	0.000245344	up	AGAP1	AGAP1	ArfGAP with GTPase domain, ankyrin repeat and PH domain 1, transcript variant X10	GO:0003924,GO:0005096,GO:0005525,GO:0005543,GO:0005622,GO:0005829,GO:0007264,GO:0015031,GO:0046872	K12491-ko04144 Endocytosis	KOG0705-GTPase-activating protein Centaurin gamma (contains Ras-like GTPase, PH and ankyrin repeat domains)[T]
XM_015280190.3	25.09	51.745	-1.04431	6.98591e-05	0.00205907	down	AK3	AK3	adenylate kinase 3, transcript variant X1	GO:0004017,GO:0005524,GO:0005525,GO:0005739,GO:0005759,GO:0006172,GO:0046033,GO:0046039,GO:0046041,GO:0046051,GO:0046899	K00944-ko00230 Purine metabolism	KOG3078-Adenylate kinase[F]
NM_204282.1	223.405	98.11	1.18719	3.82258e-06	0.00016088	up	ID4	ID4	inhibitor of DNA binding 4, HLH protein	GO:0000082,GO:0000122,GO:0003714,GO:0005634,GO:0005737,GO:0006351,GO:0006357,GO:0007405,GO:0007623,GO:0008284,GO:0021766,GO:0021895,GO:0022010,GO:0034613,GO:0045444,GO:0045599,GO:0045665,GO:0045669,GO:0045892,GO:0045944,GO:0048712,GO:0048715,GO:0060740,GO:0060741,GO:0061682	K17695-ko04350 TGF-beta signaling pathway;ko04550 Signaling pathways regulating pluripotency of stem cells	-
XM_004942972.4	4.745	17.09	-1.84867	3.07493e-16	1.76036e-13	down	STEAP3	STEAP3	STEAP3 metalloreductase, transcript variant X2	GO:0000293,GO:0005768,GO:0005771,GO:0005886,GO:0005887,GO:0006826,GO:0006915,GO:0007049,GO:0008823,GO:0009306,GO:0010008,GO:0015677,GO:0046872,GO:0052851,GO:0055072,GO:0055114,GO:1902167,GO:1990182	K10142-ko04115 p53 signaling pathway	-
XM_040697651.1	0.255	5.035	-4.30342	0.000225274	0.00563406	down	MTHFD1L	MTHFD1L	methylenetetrahydrofolate dehydrogenase (NADP+ dependent) 1 like, transcript variant X3	GO:0001843,GO:0004329,GO:0005524,GO:0005739,GO:0006730,GO:0009396,GO:0035999,GO:0048702,GO:0048703,GO:0055114	K13402-ko00670 One carbon pool by folate	KOG4230-C1-tetrahydrofolate synthase[H]
XM_015295556.3	8.25	33.505	-2.02191	0.000436407	0.00976809	down	HGS	HGS	hepatocyte growth factor-regulated tyrosine kinase substrate, transcript variant X1	GO:0005737,GO:0005768,GO:0005769,GO:0006622,GO:0010324,GO:0010628,GO:0019904,GO:0031901,GO:0032585,GO:0043130,GO:0043231,GO:0043405,GO:0046426,GO:0046872,GO:0070062,GO:0072657,GO:1903543	K12182-ko04144 Endocytosis;ko04145 Phagosome	KOG1818-Membrane trafficking and cell signaling protein HRS, contains VHS and FYVE domains[TU]
XM_040651426.1	55.035	18.235	1.59364	7.83828e-05	0.00226105	up	PHC2	PHC2	polyhomeotic homolog 2, transcript variant X3	GO:0000792,GO:0003677,GO:0005634,GO:0005654,GO:0007275,GO:0007283,GO:0008270,GO:0031519,GO:0035102,GO:0042802	-	-
NM_001198662.1	6.925	14.81	-1.09669	9.67866e-05	0.00272161	down	ENPP2	ENPP2	ectonucleotide pyrophosphatase/phosphodiesterase 2	GO:0003676,GO:0004528,GO:0004551,GO:0004622,GO:0005044,GO:0005509,GO:0005615,GO:0005886,GO:0005887,GO:0006796,GO:0006928,GO:0006935,GO:0006955,GO:0007186,GO:0008134,GO:0008270,GO:0009395,GO:0010634,GO:0016787,GO:0030247,GO:0030334,GO:0034638,GO:0045765,GO:0046872,GO:0047391,GO:0050731,GO:2000394	K01122-ko00565 Ether lipid metabolism	KOG2645-Type I phosphodiesterase/nucleotide pyrophosphatase[R]
XM_015276783.3	0.435	5.225	-3.58634	9.25753e-05	0.00261306	down	FAM179B	FAM179B	family with sequence similarity 179 member B, transcript variant X2	GO:0000243,GO:0000395,GO:0005685,GO:0071004	-	-
XM_040702871.1	0.34	14.045	-5.36838	0.000175741	0.00454403	down	A1CF	A1CF	APOBEC1 complementation factor, transcript variant X3	GO:0000166,GO:0003723,GO:0003727,GO:0005654,GO:0005737,GO:0005783,GO:0006397,GO:0010609,GO:0016554,GO:0016556,GO:0030895,GO:0050821	-	-
XM_419012.7	2.275	9.13	-2.00475	9.04933e-06	0.00034303	down	2022-03-06	2022-03-06	membrane associated ring-CH-type finger 6, transcript variant X3	GO:0004842,GO:0008270,GO:0010498,GO:0016020,GO:0016021,GO:0016874,GO:0019899,GO:0030176,GO:0031624,GO:0070936,GO:1990381	K10661-ko04141 Protein processing in endoplasmic reticulum	KOG1609-Protein involved in mRNA turnover and stability[A]
NM_204839.2	146.505	71.1	1.04303	6.28723e-05	0.00187793	up	PDLIM4	PDLIM4	PDZ and LIM domain 4	GO:0008270	-	KOG1703-Adaptor protein Enigma and related PDZ-LIM proteins[TZ]
XM_040695455.1	1.45	6.515	-2.16771	0.000160729	0.00423185	down	SLC38A4	SLC38A4	solute carrier family 38 member 4, transcript variant X1	GO:0003333,GO:0005886,GO:0005887,GO:0006814,GO:0006865,GO:0015171,GO:0015293,GO:0016021	-	KOG1305-Amino acid transporter protein[E]
XM_040647817.1	5.025	0.63	2.9957	3.27282e-05	0.00107144	up	SUN1	SUN1	Sad1 and UNC84 domain containing 1, transcript variant X11	GO:0001503,GO:0002080,GO:0005635,GO:0005639,GO:0006998,GO:0007129,GO:0009612,GO:0016021,GO:0031965,GO:0034993,GO:0043231,GO:0090286,GO:0090292	-	KOG2687-Spindle pole body protein, contains UNC-84 domain[D]
XM_417479.7	3.25	13.47	-2.05124	0.000355951	0.00825266	down	ELMO2	ELMO2	engulfment and cell motility 2, transcript variant X21	GO:0005737,GO:0005829,GO:0006915,GO:0007010,GO:0016020,GO:0030971,GO:0038096,GO:0048010,GO:0060326,GO:0098609	K18985-ko05131 Shigellosis;ko05100 Bacterial invasion of epithelial cells	KOG2999-Regulator of Rac1, required for phagocytosis and cell migration[T]
XM_040647854.1	0.025	6.95	-8.11894	4.05981e-10	6.68954e-08	down	MAD1L1	MAD1L1	MAD1 mitotic arrest deficient like 1, transcript variant X1	GO:0000776,GO:0000777,GO:0000922,GO:0005634,GO:0005643,GO:0005737,GO:0005813,GO:0005819,GO:0005829,GO:0007062,GO:0007093,GO:0007094,GO:0015629,GO:0042130,GO:0048538,GO:0051301,GO:0072686,GO:0090235	K06679-ko04111 Cell cycle - yeast;ko04113 Meiosis - yeast;ko04114 Oocyte meiosis;ko05166 HTLV-I infection	KOG4593-Mitotic checkpoint protein MAD1[D]
XM_004943591.4	1.975	9.43	-2.25541	2.61686e-10	4.6555e-08	down	HPS3	HPS3	HPS3, biogenesis of lysosomal organelles complex 2 subunit 1, transcript variant X6	GO:0006996,GO:0031084,GO:0043473	-	-
XM_040703790.1	8.365	0.0001	16.3521	3.22221e-08	3.14159e-06	up	GPD2	GPD2	glycerol-3-phosphate dehydrogenase 2, transcript variant X2	GO:0004368,GO:0005509,GO:0005743,GO:0006072,GO:0006094,GO:0009331,GO:0019563,GO:0035264,GO:0043010,GO:0044255,GO:0052591	K00111-ko00564 Glycerophospholipid metabolism	KOG0042-Glycerol-3-phosphate dehydrogenase[C]
XM_015292934.3	9.44	3.58	1.39883	6.64301e-05	0.00197101	up	MKRN2	MKRN2	makorin ring finger protein 2, transcript variant X4	GO:0005622,GO:0008270,GO:0016567,GO:0016874	-	KOG1039-Predicted E3 ubiquitin ligase[O]
XM_004937677.4	7.285	0.845	3.10791	7.53667e-06	0.000291379	up	GPRC5A	GPRC5A	G protein-coupled receptor class C group 5 member A, transcript variant X3	GO:0004930,GO:0005886,GO:0005887,GO:0007165,GO:0007175,GO:0016021,GO:0030659,GO:0043231,GO:0070062	-	-
XM_025155531.2	6.71	0.0001	16.034	1.39074e-05	0.000502247	up	CAMKK2	CAMKK2	calcium/calmodulin dependent protein kinase kinase 2, transcript variant X11	GO:0004672,GO:0004674,GO:0004683,GO:0005509,GO:0005516,GO:0005524,GO:0005634,GO:0005737,GO:0006468,GO:0030295,GO:0032147,GO:0042995,GO:0046777	K07359-ko04152 AMPK signaling pathway;ko04920 Adipocytokine signaling pathway;ko04921 Oxytocin signaling pathway;ko04211 Longevity regulating pathway - mammal;ko05034 Alcoholism	KOG0585-Ca2+/calmodulin-dependent protein kinase kinase beta and related serine/threonine protein kinases[T]
XM_040705724.1	36.13	109.145	-1.59498	5.06379e-10	8.19269e-08	down	HRG	HRG	histidine rich glycoprotein, transcript variant X1	GO:0001525,GO:0002576,GO:0002839,GO:0004867,GO:0004869,GO:0005102,GO:0005576,GO:0005886,GO:0006935,GO:0007162,GO:0008201,GO:0008270,GO:0008285,GO:0010468,GO:0010543,GO:0010593,GO:0015886,GO:0016525,GO:0019865,GO:0020037,GO:0030168,GO:0030193,GO:0030308,GO:0031093,GO:0032956,GO:0033629,GO:0036019,GO:0042730,GO:0043065,GO:0043254,GO:0043395,GO:0043537,GO:0046872,GO:0050730,GO:0050832,GO:0051894,GO:…	-	-
XM_040646849.1	1.18	5.665	-2.26329	3.28492e-05	0.00107383	down	ANXA6	ANXA6	annexin A6, transcript variant X4	GO:0001755,GO:0005262,GO:0005509,GO:0005525,GO:0005544,GO:0005739,GO:0005765,GO:0005925,GO:0006816,GO:0006937,GO:0015276,GO:0015485,GO:0031902,GO:0031982,GO:0034704,GO:0042470,GO:0048471,GO:0051260,GO:0051560,GO:0055074,GO:0070062,GO:0097190	-	KOG0819-Annexin[U]
XM_015288195.3	78.34	190.035	-1.27844	3.14477e-06	0.000135809	down	PSAP	PSAP	prosaposin, transcript variant X3	GO:0001664,GO:0005615,GO:0005737,GO:0005764,GO:0006665,GO:0006687,GO:0007193,GO:0008047,GO:0019216,GO:0060736,GO:0060742	K12382-ko04142 Lysosome	KOG1340-Prosaposin[IG]
XM_015279568.3	8	2.675	1.58046	4.56257e-05	0.00142371	up	LRRC8A	LRRC8A	leucine rich repeat containing 8 VRAC subunit A, transcript variant X3	GO:0002329,GO:0005225,GO:0005253,GO:0005886,GO:0006820,GO:0006884,GO:0006970,GO:0009986,GO:0016020,GO:0034702,GO:0044070,GO:0098656	-	KOG0617-Ras suppressor protein (contains leucine-rich repeats)[T]
XM_040652263.1	0.0001	5.055	-15.6254	4.92495e-07	3.2922e-05	down	VPS11	VPS11	VPS11 core subunit of CORVET and HOPS complexes, transcript variant X2	GO:0000166,GO:0005764,GO:0005765,GO:0005768,GO:0005769,GO:0005770,GO:0005776,GO:0005884,GO:0006886,GO:0006904,GO:0006914,GO:0007032,GO:0007040,GO:0008270,GO:0008333,GO:0016192,GO:0019904,GO:0019905,GO:0030123,GO:0030136,GO:0030139,GO:0030674,GO:0030897,GO:0031647,GO:0031902,GO:0033263,GO:0034058,GO:0035542,GO:1901998,GO:1902115,GO:1903364,GO:1903955,GO:2000643	-	KOG2114-Vacuolar assembly/sorting protein PEP5/VPS11[U]
XM_015277939.3	0.01	8.685	-9.76238	3.06794e-08	3.01753e-06	down	LPIN2	LPIN2	lipin 2, transcript variant X1	GO:0003713,GO:0005634,GO:0005789,GO:0005829,GO:0006351,GO:0006629,GO:0006646,GO:0006656,GO:0008195,GO:0009062,GO:0019432,GO:0045944	K15728-ko00561 Glycerolipid metabolism;ko00564 Glycerophospholipid metabolism	KOG2116-Protein involved in plasmid maintenance/nuclear protein involved in lipid metabolism[NI]
XM_040652669.1	2.77	8.785	-1.66516	5.96007e-06	0.00023657	down	AGPAT3	AGPAT3	1-acylglycerol-3-phosphate O-acyltransferase 3, transcript variant X9	GO:0000139,GO:0003841,GO:0005635,GO:0005783,GO:0005789,GO:0005886,GO:0006654,GO:0008152,GO:0008654,GO:0016020,GO:0016021,GO:0016024,GO:0019432,GO:0042171	K13523-ko00561 Glycerolipid metabolism;ko00564 Glycerophospholipid metabolism;ko04072 Phospholipase D signaling pathway	KOG1505-Lysophosphatidic acid acyltransferase LPAAT and related acyltransferases[I]
XM_015296242.2	0.005	10.91	-11.0914	5.45566e-05	0.00165613	down	RALGAPB	RALGAPB	Ral GTPase activating protein non-catalytic beta subunit, transcript variant X3	GO:0005096,GO:0005829,GO:0032484,GO:0032880,GO:0046982,GO:0051056,GO:0060178,GO:0061024,GO:0090630	-	KOG3652-Uncharacterized conserved protein[S]
NM_001044633.1	380.865	949.54	-1.31795	3.34615e-05	0.00109065	down	APOB	APOB	apolipoprotein B	GO:0001523,GO:0001701,GO:0005543,GO:0005576,GO:0005615,GO:0005737,GO:0005769,GO:0005783,GO:0005788,GO:0005789,GO:0005794,GO:0005829,GO:0005886,GO:0006642,GO:0006898,GO:0007283,GO:0007399,GO:0008201,GO:0008203,GO:0009566,GO:0009615,GO:0009743,GO:0009791,GO:0010008,GO:0010269,GO:0010628,GO:0010744,GO:0010884,GO:0010886,GO:0015629,GO:0017127,GO:0019433,GO:0030301,GO:0030317,GO:0030669,GO:0031904,GO:…	K14462-ko04975 Fat digestion and absorption;ko04977 Vitamin digestion and absorption	-
XM_015277552.3	24.905	70.4	-1.49914	0.000382313	0.00876826	down	NNT	NNT	nicotinamide nucleotide transhydrogenase, transcript variant X2	GO:0005743,GO:0006740,GO:0008750,GO:0016021,GO:0045454,GO:0050661,GO:0051287,GO:0072593	K00323-ko00760 Nicotinate and nicotinamide metabolism	-
XM_015287566.3	5.325	18.315	-1.78217	4.69297e-05	0.00145933	down	SNX32	SNX32	sorting nexin 32, transcript variant X1	GO:0005622,GO:0005634,GO:0005829,GO:0006886,GO:0030904,GO:0031901,GO:0034452,GO:0035091,GO:0042147,GO:0097422	K17920-ko04144 Endocytosis	KOG1660-Sorting nexin SNX6/TFAF2, contains PX domain[V]
XM_015302491.2	6.835	0.0001	16.0607	1.96713e-07	1.5171e-05	up	SH3KBP1	SH3KBP1	SH3 domain containing kinase binding protein 1, transcript variant X3	GO:0005829,GO:0005856,GO:0005886,GO:0005911,GO:0005925,GO:0006897,GO:0006915,GO:0007010,GO:0007267,GO:0008360,GO:0016477,GO:0030139,GO:0030659,GO:0042059,GO:0043005,GO:0045202	K12470-ko04144 Endocytosis	KOG4348-Adaptor protein CMS/SETA[T]
XM_040647193.1	6.835	15.57	-1.18776	0.000269653	0.00652988	down	CNOT6	CNOT6	CCR4-NOT transcription complex subunit 6, transcript variant X3	GO:0000289,GO:0003723,GO:0004532,GO:0004535,GO:0005634,GO:0005829,GO:0006351,GO:0006355,GO:0006977,GO:0008284,GO:0010606,GO:0016020,GO:0030014,GO:0035195,GO:0043928,GO:0046872,GO:0070966,GO:2000327	K12603-ko03018 RNA degradation	KOG0620-Glucose-repressible alcohol dehydrogenase transcriptional effector CCR4 and related proteins[K]
NM_001031316.1	0.0001	8.97	-16.4528	9.77342e-12	2.56719e-09	down	FYTTD1	FYTTD1	forty-two-three domain containing 1, transcript variant X1	GO:0003729,GO:0005622,GO:0005654,GO:0006406,GO:0016607	-	-
XM_040697577.1	0.025	15.015	-9.23026	4.1821e-18	2.96425e-15	down	MTA3	MTA3	metastasis associated 1 family member 3, transcript variant X3	GO:0003682,GO:0003700,GO:0004407,GO:0005634,GO:0005654,GO:0005737,GO:0008270,GO:0008278,GO:0008284,GO:0010971,GO:0016581,GO:0043231,GO:0043565,GO:0045892	-	KOG3554-Histone deacetylase complex, MTA1 component[B]
NM_001080718.1	570.535	272.365	1.06677	1.51805e-12	4.67497e-10	up	MARCKSL1	MARCKSL1	MARCKS like 1	GO:0005737,GO:0005886,GO:0008284,GO:0070062	K13536-ko04666 Fc gamma R-mediated phagocytosis;ko05140 Leishmaniasis	-
XM_040647972.1	19.385	6.57	1.56098	6.9272e-06	0.000270391	up	ARVCF	ARVCF	armadillo repeat gene deleted in velocardiofacial syndrome, transcript variant X5	GO:0005634,GO:0005737,GO:0005886,GO:0007275,GO:0016339	-	KOG1048-Neural adherens junction protein Plakophilin and related Armadillo repeat proteins[TW]
XM_015275546.3	0.005	5.215	-10.0265	2.14407e-08	2.19591e-06	down	LCP1	LCP1	lymphocyte cytosolic protein 1, transcript variant X2	GO:0001725,GO:0001726,GO:0001891,GO:0002102,GO:0002286,GO:0005509,GO:0005615,GO:0005737,GO:0005829,GO:0005884,GO:0005886,GO:0005925,GO:0009611,GO:0010737,GO:0015629,GO:0016477,GO:0022617,GO:0030175,GO:0031100,GO:0032432,GO:0032587,GO:0033157,GO:0042802,GO:0051015,GO:0051017,GO:0051020,GO:0070062,GO:0071803	-	KOG0046-Ca2+-binding actin-bundling protein (fimbrin/plastin), EF-Hand protein superfamily[Z]
XM_040704296.1	0.0001	14.09	-17.1043	5.19468e-14	2.03476e-11	down	R3HDM1	R3HDM1	R3H domain containing 1, transcript variant X24	GO:0005634	-	KOG2953-mRNA-binding protein Encore[A]
XM_025150295.2	39.3	13.96	1.49323	5.55674e-07	3.62235e-05	up	NKX6-1	NKX6-1	NK6 homeobox 1	GO:0000122,GO:0003309,GO:0003310,GO:0005634,GO:0006351,GO:0006355,GO:0021522,GO:0031016,GO:0043565,GO:0044342,GO:0045165,GO:0045944,GO:0051091,GO:0051594,GO:0072560,GO:2000078	K08030-ko04950 Maturity onset diabetes of the young	KOG0847-Transcription factor, contains HOX domain[K]
XM_004940445.4	23.36	1.48	3.98037	1.52815e-27	2.96686e-24	up	SMAP1	SMAP1	small ArfGAP 1, transcript variant X2	GO:0005096,GO:0005737,GO:0005886,GO:0045648,GO:0046872,GO:2000369	K12486-ko04144 Endocytosis	KOG0703-Predicted GTPase-activating protein[T]
XM_040668561.1	27.525	4.26	2.69182	2.69684e-06	0.000118412	up	FMC1	FMC1	formation of mitochondrial complex V assembly factor 1 homolog, transcript variant X2	GO:0005739	-	-
XM_040653055.1	7.12	0.22	5.0163	0.000246867	0.00606025	up	ITGA3	ITGA3	integrin subunit alpha 3, transcript variant X3	GO:0007155,GO:0007229,GO:0008305,GO:0030054,GO:0031527,GO:0046872,GO:0046982,GO:0071438	K06482-ko04151 PI3K-Akt signaling pathway;ko04512 ECM-receptor interaction;ko04810 Regulation of actin cytoskeleton;ko04510 Focal adhesion;ko04640 Hematopoietic cell lineage;ko05200 Pathways in cancer;ko05222 Small cell lung cancer;ko05410 Hypertrophic cardiomyopathy (HCM);ko05412 Arrhythmogenic right ventricular cardiomyopathy (ARVC);ko05414 Dilated cardiomyopathy (DCM)	KOG3637-Vitronectin receptor, alpha subunit[W]
NM_204353.1	211.1	93.405	1.17635	6.54295e-11	1.4322e-08	up	IGFBP4	IGFBP4	insulin like growth factor binding protein 4	GO:0001558,GO:0005576,GO:0005615,GO:0031994,GO:0031995,GO:0043567	-	-
XM_040651888.1	7.805	1.995	1.96801	0.000123592	0.00337547	up	PHACTR4	PHACTR4	phosphatase and actin regulator 4, transcript variant X3	GO:0001755,GO:0001843,GO:0003779,GO:0004864,GO:0005622,GO:0005737,GO:0007266,GO:0008157,GO:0030027,GO:0030036,GO:0043085,GO:0048484,GO:0051726,GO:0061386,GO:2001045	-	KOG4339-RPEL repeat-containing protein[R]
XM_015287368.3	5.425	0.1	5.76155	3.0403e-11	7.22136e-09	up	CFL2	CFL2	cofilin 2, transcript variant X2	GO:0005615,GO:0005634,GO:0015629,GO:0016363,GO:0030042,GO:0030836,GO:0031674,GO:0045214,GO:0046716,GO:0070062	K05765-ko04810 Regulation of actin cytoskeleton;ko04666 Fc gamma R-mediated phagocytosis;ko04360 Axon guidance;ko05133 Pertussis	KOG1735-Actin depolymerizing factor[Z]
NM_205414.1	34.125	14.875	1.19794	9.19122e-05	0.00259763	up	ISL1	ISL1	ISL LIM homeobox 1, transcript variant X1	GO:0001158,GO:0001755,GO:0003139,GO:0003148,GO:0003203,GO:0003215,GO:0003266,GO:0003682,GO:0005623,GO:0005634,GO:0005654,GO:0008270,GO:0008284,GO:0010575,GO:0021520,GO:0021524,GO:0021559,GO:0021983,GO:0031016,GO:0031290,GO:0032725,GO:0032729,GO:0032730,GO:0032731,GO:0032735,GO:0032755,GO:0032760,GO:0035066,GO:0043388,GO:0043524,GO:0045665,GO:0045766,GO:0045892,GO:0048880,GO:0048936,GO:0050728,GO:…	K09370-ko04550 Signaling pathways regulating pluripotency of stem cells	KOG0490-Transcription factor, contains HOX domain[R]
XM_015289155.3	85.135	14.215	2.58234	2.41719e-05	0.000818326	up	COL6A3	COL6A3	collagen type VI alpha 3 chain, transcript variant X2	GO:0004867,GO:0005581,GO:0005615,GO:0007155,GO:0042383,GO:0070062	K06238-ko04151 PI3K-Akt signaling pathway;ko04512 ECM-receptor interaction;ko04510 Focal adhesion;ko04974 Protein digestion and absorption	KOG4295-Serine proteinase inhibitor (KU family)[O]
XM_040669166.1	44.35	18.55	1.25751	1.10447e-08	1.24033e-06	up	LOC121110514	LOC121110514	uncharacterized LOC121110514	-	-	-
XM_040653361.1	13.625	6.255	1.12317	8.58481e-06	0.000328488	up	EZH1	EZH1	enhancer of zeste 1 polycomb repressive complex 2 subunit, transcript variant X2	GO:0003682,GO:0005654,GO:0006351,GO:0009653,GO:0018024,GO:0021766,GO:0035098,GO:0045944,GO:0070734	-	KOG1079-Transcriptional repressor EZH1[K]
XM_417026.7	5.515	0.0001	15.7511	1.2488e-05	0.000456931	up	MTRF1	MTRF1	mitochondrial translation release factor 1, transcript variant X3	GO:0005739,GO:0016149,GO:0043022,GO:0070126	-	KOG2726-Mitochondrial polypeptide chain release factor[J]
XM_040653375.1	3.27	8.445	-1.36881	5.69607e-06	0.00022771	down	NBR1	NBR1	NBR1, autophagy cargo receptor, transcript variant X1	GO:0000407,GO:0005739,GO:0005764,GO:0005770,GO:0005776,GO:0005829,GO:0008270,GO:0016020,GO:0016236,GO:0030500,GO:0031410,GO:0031430,GO:0032872,GO:0043130,GO:0045668,GO:0051019,GO:0051259,GO:0070062	-	KOG4351-Uncharacterized conserved protein[S]
XM_415193.7	2.2	15.74	-2.83886	4.40904e-06	0.000182129	down	ANKRD13A	ANKRD13A	ankyrin repeat domain 13A, transcript variant X3	GO:0005770,GO:0005886	-	KOG0522-Ankyrin repeat protein[R]
XM_015287798.3	0.03	9.7	-8.33688	3.30145e-26	5.46012e-23	down	TECPR2	TECPR2	tectonin beta-propeller repeat containing 2, transcript variant X1	GO:0006914	-	KOG3669-Uncharacterized conserved protein, contains dysferlin, TECPR and PH domains[R]
XM_040699272.1	10.265	1.62	2.66367	4.58292e-09	5.79733e-07	up	LOC100859468	LOC100859468	SLAIN motif-containing protein-like, transcript variant X5	-	-	-
XM_015286274.3	181.245	87.465	1.05116	8.36514e-09	9.67713e-07	up	INAFM2	INAFM2	InaF motif containing 2	GO:0016021	-	-
NM_001012811.1	0.0001	5.01	-15.6125	2.09061e-06	9.91018e-05	down	CNOT4	CNOT4	CCR4-NOT transcription complex subunit 4, transcript variant X13	GO:0000166,GO:0000289,GO:0004842,GO:0005634,GO:0005829,GO:0006977,GO:0008270,GO:0016874,GO:0030014,GO:0051865	K10643-ko03018 RNA degradation	KOG2068-MOT2 transcription factor[K]
XM_015281328.3	2.505	16.465	-2.71652	2.36649e-09	3.2316e-07	down	EGFR	EGFR	epidermal growth factor receptor, transcript variant X2	GO:0000139,GO:0000902,GO:0001892,GO:0001934,GO:0001942,GO:0003682,GO:0004713,GO:0004714,GO:0004888,GO:0005006,GO:0005524,GO:0005622,GO:0005634,GO:0005737,GO:0005768,GO:0005789,GO:0005886,GO:0005925,GO:0007165,GO:0007166,GO:0007169,GO:0007173,GO:0007435,GO:0007611,GO:0008283,GO:0008284,GO:0008544,GO:0009986,GO:0010008,GO:0016020,GO:0016021,GO:0016301,GO:0016323,GO:0018108,GO:0019899,GO:0019903,GO:…	K04361-ko04014 Ras signaling pathway;ko04015 Rap1 signaling pathway;ko04010 MAPK signaling pathway;ko04013 MAPK signaling pathway - fly;ko04012 ErbB signaling pathway;ko04066 HIF-1 signaling pathway;ko04068 FoxO signaling pathway;ko04020 Calcium signaling pathway;ko04072 Phospholipase D signaling pathway;ko04151 PI3K-Akt signaling pathway;ko04060 Cytokine-cytokine receptor interaction;ko04144 End…	KOG1025-Epidermal growth factor receptor EGFR and related tyrosine kinases[T]
XM_015287928.3	21.595	1.925	3.48777	8.46606e-09	9.76856e-07	up	SAMD4A	SAMD4A	sterile alpha motif domain containing 4A, transcript variant X2	GO:0005634,GO:0005737,GO:0006351,GO:0006355	-	KOG3791-Predicted RNA-binding protein involved in translational regulation[JT]
XM_004940108.4	11.155	4.14	1.42999	0.000258533	0.00629474	up	PPP4R3B	PPP4R3B	protein phosphatase 4 regulatory subunit 3B, transcript variant X3	GO:0005634,GO:0005654,GO:0005737,GO:0005813,GO:0006470,GO:0019216,GO:0030289,GO:0045722	K17491-ko04922 Glucagon signaling pathway;ko04212 Longevity regulating pathway - worm	KOG2175-Protein predicted to be involved in carbohydrate metabolism[G]
XM_040676799.1	29.49	6.87	2.10184	2.7584e-30	7.69835e-27	up	COL14A1	COL14A1	collagen type XIV alpha 1 chain, transcript variant X7	GO:0005581,GO:0005615,GO:0007155	K08133-ko04974 Protein digestion and absorption	KOG4221-Receptor mediating netrin-dependent axon guidance[T]
NM_001006480.2	5.395	13.58	-1.33179	4.19392e-05	0.00132444	down	ZNF410	ZNF410	zinc finger protein 410, transcript variant X1	GO:0003676,GO:0003677,GO:0005634,GO:0006351,GO:0006355,GO:0046872	-	KOG2462-C2H2-type Zn-finger protein[K]
XM_004937414.4	10.635	0.575	4.20911	5.25243e-15	2.47434e-12	up	KLHDC10	KLHDC10	kelch domain containing 10, transcript variant X2	GO:0005634,GO:0005737	-	KOG0379-Kelch repeat-containing proteins[R]
XM_422766.7	87.37	287.545	-1.71858	1.30681e-10	2.5594e-08	down	KNG1	KNG1	kininogen 1	GO:0004869,GO:0005623,GO:0005829,GO:0006954,GO:0007162,GO:0007204,GO:0007596,GO:0030195,GO:0042311,GO:0070062,GO:0072562	K03898-ko04610 Complement and coagulation cascades	-
XM_015278041.3	59.57	25.545	1.22155	3.31083e-07	2.35151e-05	up	MEIS1	MEIS1	Meis homeobox 1, transcript variant X1	GO:0000978,GO:0001077,GO:0001525,GO:0002089,GO:0003677,GO:0003682,GO:0003705,GO:0005634,GO:0005654,GO:0005667,GO:0006355,GO:0006357,GO:0007626,GO:0030097,GO:0035855,GO:0043565,GO:0045638,GO:0045665,GO:0045944,GO:0046982,GO:0048514,GO:0060216	K15613-ko04550 Signaling pathways regulating pluripotency of stem cells;ko05202 Transcriptional misregulation in cancers	KOG0773-Transcription factor MEIS1 and related HOX domain proteins[K]
XM_040656234.1	0.085	6.135	-6.17346	0.000298658	0.00710065	down	CCDC171	CCDC171	coiled-coil domain containing 171, transcript variant X9	-	-	-
XM_040705808.1	1.17	9.495	-3.02066	4.13449e-15	2.05135e-12	down	ITPR2	ITPR2	inositol 1,4,5-trisphosphate receptor type 2, transcript variant X2	GO:0001666,GO:0005220,GO:0005783,GO:0005789,GO:0005886,GO:0005938,GO:0006810,GO:0007165,GO:0015085,GO:0016020,GO:0016021,GO:0030168,GO:0031095,GO:0033017,GO:0035091,GO:0043235,GO:0050796,GO:0071320,GO:0071361,GO:1903779	K04959-ko04020 Calcium signaling pathway;ko04070 Phosphatidylinositol signaling system;ko04022 cGMP - PKG signaling pathway;ko04114 Oocyte meiosis;ko04210 Apoptosis;ko04540 Gap junction;ko04611 Platelet activation;ko04922 Glucagon signaling pathway;ko04912 GnRH signaling pathway;ko04915 Estrogen signaling pathway;ko04921 Oxytocin signaling pathway;ko04918 Thyroid hormone synthesis;ko04924 Renin s…	KOG3533-Inositol 1,4,5-trisphosphate receptor[T]
NM_001006393.2	22.53	6.41	1.81345	2.26456e-05	0.000772511	up	PSME4	PSME4	proteasome activator subunit 4, transcript variant X1	GO:0005634,GO:0005829,GO:0006281,GO:0006974,GO:0007275,GO:0010499,GO:0016504,GO:0016607,GO:0035093,GO:0070577,GO:1990111	K06699-ko03050 Proteasome	KOG1851-Uncharacterized conserved protein[S]
XM_015282039.3	6.29	1.09	2.52873	8.02258e-09	9.32917e-07	up	KIAA1217	KIAA1217	KIAA1217, transcript variant X13	GO:0005737,GO:0048706	-	-
XM_040653446.1	0.0001	7.68	-16.2288	1.72018e-12	5.26115e-10	down	TLK2	TLK2	tousled-like kinase 2, transcript variant X3	GO:0001672,GO:0004674,GO:0005524,GO:0005634,GO:0005882,GO:0006468,GO:0006974,GO:0007049,GO:0007059,GO:0010507,GO:0018105,GO:0030054,GO:0032435,GO:0035556,GO:0048471,GO:0071480	-	KOG1151-Tousled-like protein kinase[T]
XM_015298707.3	12.79	2.905	2.13841	0.00032347	0.00759418	up	CEPT1	CEPT1	choline/ethanolamine phosphotransferase 1	GO:0004142,GO:0004307,GO:0005789,GO:0006646,GO:0006656,GO:0016021,GO:0016780,GO:0031965,GO:0046872	K13644-ko00564 Glycerophospholipid metabolism;ko00565 Ether lipid metabolism;ko00440 Phosphonate and phosphinate metabolism	KOG2877-sn-1,2-diacylglycerol ethanolamine- and cholinephosphotranferases[I]
XM_015277260.3	0.96	184.815	-7.58883	3.14588e-16	1.77818e-13	down	TPM2	TPM2	tropomyosin 2, transcript variant X1	GO:0005737,GO:0005856,GO:0005903,GO:0007420	-	KOG1003-Actin filament-coating protein tropomyosin[Z]
XM_003642781.5	100.69	33.44	1.59027	5.33598e-05	0.00162798	up	SLC25A39	SLC25A39	solute carrier family 25 member 39, transcript variant X2	GO:0003735,GO:0005739,GO:0005743,GO:0006412,GO:0006783,GO:0006828,GO:0016021,GO:0016530,GO:0055085	-	KOG0761-Mitochondrial carrier protein CGI-69[C]
XM_015291979.3	6.365	0.835	2.93031	1.25689e-12	3.92483e-10	up	ACAN	ACAN	aggrecan, transcript variant X4	GO:0001501,GO:0005201,GO:0005509,GO:0005540,GO:0007155,GO:0007417,GO:0030246	-	-
XM_040649035.1	16.07	7.225	1.1533	1.21086e-06	6.53017e-05	up	MVB12B	MVB12B	multivesicular body subunit 12B, transcript variant X4	GO:0000813,GO:0005634,GO:0005769,GO:0005770,GO:0005829,GO:0005886,GO:0008289,GO:0015031,GO:0019075,GO:0031902,GO:0031982,GO:0042058,GO:0043162,GO:0048524,GO:0070062	K12186-ko04144 Endocytosis	KOG4000-Uncharacterized conserved protein[S]
XM_015287208.3	0.905	5.07	-2.486	0.00043947	0.00981695	down	TRAF6	TRAF6	TNF receptor associated factor 6, transcript variant X4	GO:0000122,GO:0001503,GO:0001843,GO:0002726,GO:0004842,GO:0005730,GO:0005739,GO:0005811,GO:0005829,GO:0005938,GO:0007249,GO:0007250,GO:0008270,GO:0009887,GO:0009898,GO:0016874,GO:0019886,GO:0030316,GO:0031666,GO:0032743,GO:0035631,GO:0042088,GO:0042102,GO:0042475,GO:0042981,GO:0043011,GO:0043123,GO:0043507,GO:0045084,GO:0045410,GO:0045453,GO:0045672,GO:0045944,GO:0048468,GO:0048471,GO:0050852,GO:…	K03175-ko04120 Ubiquitin mediated proteolysis;ko04010 MAPK signaling pathway;ko04013 MAPK signaling pathway - fly;ko04064 NF-kappa B signaling pathway;ko04144 Endocytosis;ko04214 Apoptosis - fly;ko04620 Toll-like receptor signaling pathway;ko04621 NOD-like receptor signaling pathway;ko04622 RIG-I-like receptor signaling pathway;ko04722 Neurotrophin signaling pathway;ko04380 Osteoclast differentia…	KOG0297-TNF receptor-associated factor[T]
XM_025142810.2	241.49	489.705	-1.01995	1.86618e-06	9.14736e-05	down	A2M	A2M	alpha-2-macroglobulin, transcript variant X1	GO:0001869,GO:0002020,GO:0002576,GO:0004866,GO:0004867,GO:0005096,GO:0005102,GO:0005576,GO:0005615,GO:0005829,GO:0007597,GO:0019838,GO:0019899,GO:0019959,GO:0019966,GO:0022617,GO:0031093,GO:0043120,GO:0048306,GO:0048863,GO:0051056,GO:0070062,GO:0072562	K03910-ko04610 Complement and coagulation cascades	KOG1366-Alpha-macroglobulin[O]
XM_015296088.3	42.105	7.555	2.47849	1.7894e-12	5.43564e-10	up	RAB34	RAB34	RAB34, member RAS oncogene family, transcript variant X2	GO:0005525,GO:0005622,GO:0005794,GO:0005795,GO:0007264,GO:0017160,GO:0019882,GO:0030670,GO:0031982,GO:0031985,GO:0032418,GO:0043001,GO:0045335,GO:0048471,GO:0070062,GO:0072659,GO:0090382,GO:0090385	-	KOG0094-GTPase Rab6/YPT6/Ryh1, small G protein superfamily[U]
XM_025142666.2	0.445	11.175	-4.65033	9.44802e-18	6.3923e-15	down	H6PD	H6PD	hexose-6-phosphate dehydrogenase (glucose 1-dehydrogenase), transcript variant X1	GO:0004345,GO:0005788,GO:0006006,GO:0006098,GO:0017057,GO:0047936,GO:0050661	K13937-ko01200 Carbon metabolism;ko00030 Pentose phosphate pathway	KOG0563-Glucose-6-phosphate 1-dehydrogenase[G]
XM_015295755.3	5.365	0.0001	15.7113	7.79905e-07	4.77067e-05	up	DPH1	DPH1	diphthamide biosynthesis 1, transcript variant X2	GO:0005634,GO:0005737,GO:0008283,GO:0017183	-	KOG2648-Diphthamide biosynthesis protein[J]
XM_015287232.3	1.915	21.22	-3.47001	6.31822e-24	9.10108e-21	down	ATG13	ATG13	autophagy related 13, transcript variant X13	GO:0000045,GO:0000407,GO:0005739,GO:0005829,GO:0098779,GO:1903955,GO:1990316	K08331-ko04140 Regulation of autophagy;ko04211 Longevity regulating pathway - mammal	KOG3874-Uncharacterized conserved protein[S]
XM_015278682.3	63.065	6.54	3.26948	0.000116153	0.00319378	up	HNRNPH3	HNRNPH3	heterogeneous nuclear ribonucleoprotein H3	GO:0000166,GO:0000398,GO:0003723,GO:0005634,GO:0005654,GO:0005681,GO:0006396,GO:0008380,GO:0030855	-	KOG4211-Splicing factor hnRNP-F and related RNA-binding proteins[A]
NM_001097614.1	19.485	39.595	-1.02295	5.44716e-05	0.00165468	down	DIO1	DIO1	deiodinase, iodothyronine type I	GO:0004800,GO:0005789,GO:0016021,GO:0042446	K01562-ko04919 Thyroid hormone signaling pathway	-
XM_015278784.3	7.315	71.95	-3.29806	6.85788e-22	8.05948e-19	down	TPM1	TPM1	tropomyosin 1, transcript variant X19	GO:0005737,GO:0005856	K10373-ko04260 Cardiac muscle contraction;ko04261 Adrenergic signaling in cardiomyocytes;ko05206 MicroRNAs in cancer;ko05410 Hypertrophic cardiomyopathy (HCM);ko05414 Dilated cardiomyopathy (DCM)	KOG1003-Actin filament-coating protein tropomyosin[Z]
XM_040700541.1	0.0001	5.47	-15.7393	1.11889e-08	1.2522e-06	down	ARNTL	ARNTL	aryl hydrocarbon receptor nuclear translocator like, transcript variant X1	GO:0000060,GO:0000982,GO:0001046,GO:0003677,GO:0005667,GO:0007283,GO:0007623,GO:0016604,GO:0016605,GO:0032007,GO:0032922,GO:0033391,GO:0042176,GO:0042753,GO:0043161,GO:0045599,GO:0045893,GO:0050767,GO:0050796,GO:0051726,GO:0051775,GO:0060137,GO:0070888,GO:0090263,GO:0090403,GO:2000074,GO:2000323,GO:2000772,GO:2001016	K02296-ko04728 Dopaminergic synapse;ko04710 Circadian rhythm;ko04711 Circadian rhythm - fly;ko05168 Herpes simplex infection	KOG3561-Aryl-hydrocarbon receptor nuclear translocator[K]
XM_415162.7	1.09	5.22	-2.25972	0.000184017	0.00472248	down	TCTN1	TCTN1	tectonic family member 1, transcript variant X3	GO:0001701,GO:0001841,GO:0005615,GO:0005829,GO:0005856,GO:0008589,GO:0016020,GO:0021523,GO:0021537,GO:0021904,GO:0021956,GO:0036038,GO:0060271	-	-
XM_417443.7	0.0001	6.78	-16.049	3.83906e-09	4.9546e-07	down	SLC52A3	SLC52A3	solute carrier family 52 member 3, transcript variant X1	GO:0005887,GO:0007605,GO:0032217,GO:0034605	K14620-ko04977 Vitamin digestion and absorption	KOG4255-Uncharacterized conserved protein[S]
NM_001277792.1	10.485	32.59	-1.6361	1.21963e-05	0.000447504	down	ESD	ESD	esterase D, transcript variant 3	GO:0005737,GO:0018738,GO:0046294,GO:0052689,GO:0070062	K01070-ko01200 Carbon metabolism;ko00680 Methane metabolism	KOG3101-Esterase D[R]
XM_015298130.3	61.78	30.81	1.00374	2.80065e-06	0.000122368	up	ADAMTS8	ADAMTS8	ADAM metallopeptidase with thrombospondin type 1 motif, 8	GO:0004222,GO:0005178,GO:0008201,GO:0008237,GO:0008270,GO:0008285,GO:0009673	-	KOG3538-Disintegrin metalloproteinases with thrombospondin repeats[O]
XM_015290747.3	3.68	13.385	-1.86284	0.000169225	0.00440596	down	AGL	AGL	amylo-alpha-1, 6-glucosidase, 4-alpha-glucanotransferase, transcript variant X4	GO:0004133,GO:0004134,GO:0004135,GO:0005634,GO:0005737,GO:0005829,GO:0005978,GO:0005980,GO:0007584,GO:0016234,GO:0016529,GO:0030247,GO:0043033,GO:0051384	K01196-ko00500 Starch and sucrose metabolism	KOG3625-Alpha amylase[G]
XM_015277326.3	2.76	8.49	-1.6211	6.20549e-06	0.000245221	down	IQGAP2	IQGAP2	IQ motif containing GTPase activating protein 2, transcript variant X7	GO:0005096,GO:0005516,GO:0005547,GO:0005737,GO:0005874,GO:0005902,GO:0007264,GO:0009986,GO:0017048,GO:0030027,GO:0030175,GO:0031941,GO:0034314,GO:0048365,GO:0051015,GO:0070062,GO:0070493,GO:0071933	K05767-ko04810 Regulation of actin cytoskeleton	KOG2128-Ras GTPase-activating protein family - IQGAP[T]
NM_205278.1	8.085	0.71	3.50936	7.33908e-05	0.00215039	up	MYL9	MYL9	myosin, light chain 9, regulatory	GO:0001725,GO:0005509,GO:0016460,GO:0030018,GO:0070527	K12755-ko04024 cAMP signaling pathway;ko04022 cGMP - PKG signaling pathway;ko04810 Regulation of actin cytoskeleton;ko04510 Focal adhesion;ko04530 Tight junction;ko04670 Leukocyte transendothelial migration;ko04921 Oxytocin signaling pathway;ko04270 Vascular smooth muscle contraction	KOG0031-Myosin regulatory light chain, EF-Hand protein superfamily[Z]
XM_015288542.2	0.895	20.425	-4.5123	1.77379e-06	8.78126e-05	down	PDCD4	PDCD4	programmed cell death 4, transcript variant X5	GO:0003723,GO:0005634,GO:0005654,GO:0005737,GO:0005829,GO:0007569,GO:0043508,GO:0045892,GO:1904761	K16865-ko05206 MicroRNAs in cancer;ko05205 Proteoglycans in cancer	KOG0403-Neoplastic transformation suppressor Pdcd4/MA-3, contains MA3 domain[T]
XM_040703364.1	0.0001	23.005	-17.8116	1.01393e-07	8.59131e-06	down	COL3A1	COL3A1	collagen type III alpha 1 chain, transcript variant X3	GO:0001501,GO:0005178,GO:0005201,GO:0005576,GO:0005581,GO:0005586,GO:0005615,GO:0005788,GO:0007160,GO:0007179,GO:0007229,GO:0007507,GO:0007568,GO:0009314,GO:0009612,GO:0018149,GO:0021987,GO:0030168,GO:0030198,GO:0030199,GO:0030574,GO:0031012,GO:0034097,GO:0035025,GO:0042060,GO:0043588,GO:0046872,GO:0048407,GO:0048565,GO:0050776,GO:0050777,GO:0060414,GO:0071230,GO:2001223	K19720-ko04611 Platelet activation;ko04974 Protein digestion and absorption;ko04933 AGE-RAGE signaling pathway in diabetic complications;ko05146 Amoebiasis	KOG3546-Collagens (type XV)[W]
XM_025142823.2	64.1	6.335	3.33891	1.21909e-13	4.61331e-11	up	LOC107054982	LOC107054982	zinc finger MIZ domain-containing protein 2-like, transcript variant X1	GO:0005634,GO:0005654,GO:0005739,GO:0008270,GO:0030374,GO:0043596,GO:0045944	-	KOG2169-Zn-finger transcription factor[K]
NM_204371.2	167.08	351.7	-1.07381	2.55045e-05	0.00085759	down	GJB1	GJB1	gap junction protein beta 1, transcript variant X1	GO:0005243,GO:0005737,GO:0005783,GO:0005886,GO:0005921,GO:0005922,GO:0007154,GO:0015868,GO:0016021,GO:0051259	-	-
XM_040706254.1	12.645	0.715	4.14448	5.9182e-22	7.5506e-19	up	ADPGK	ADPGK	ADP dependent glucokinase	GO:0005576,GO:0005783,GO:0005975,GO:0006096,GO:0016020,GO:0016773,GO:0043843,GO:0046872	K08074-ko01200 Carbon metabolism;ko00010 Glycolysis / Gluconeogenesis	KOG4184-Predicted sugar kinase[GR]
XM_015293432.3	5.755	0.0001	15.8125	1.40275e-08	1.52035e-06	up	WNK2	WNK2	WNK lysine deficient protein kinase 2, transcript variant X23	GO:0004674,GO:0005524,GO:0005737,GO:0005829,GO:0005886,GO:0006468,GO:0008285,GO:0035556,GO:0046777,GO:0070373,GO:2000651	-	KOG0584-Serine/threonine protein kinase[R]
XM_040704018.1	0.805	12.075	-3.90689	7.43011e-12	1.9987e-09	down	MYO1B	MYO1B	myosin IB, transcript variant X3	GO:0000146,GO:0005524,GO:0005546,GO:0005547,GO:0005737,GO:0005769,GO:0005884,GO:0005886,GO:0005903,GO:0006892,GO:0007015,GO:0010008,GO:0016459,GO:0030048,GO:0030175,GO:0030898,GO:0032588,GO:0048471,GO:0051015,GO:0051017,GO:0070062,GO:0071944	-	KOG0164-Myosin class I heavy chain[Z]
XM_015285996.3	5.115	0.12	5.41363	2.98564e-05	0.000988515	up	WHSC1	WHSC1	Wolf-Hirschhorn syndrome candidate 1, transcript variant X3	GO:0000122,GO:0003149,GO:0003289,GO:0003290,GO:0003682,GO:0005634,GO:0005654,GO:0005694,GO:0005737,GO:0006303,GO:0006351,GO:0008270,GO:0009653,GO:0010452,GO:0018024,GO:0034770,GO:0042799,GO:0043565,GO:0048298,GO:0060348,GO:0070201,GO:2001032	K11424-ko00310 Lysine degradation;ko05202 Transcriptional misregulation in cancers	KOG1081-Transcription factor NSD1 and related SET domain proteins[K]

## Sheet: 36 hpi
mRNA id	MeanTPM (N_b)	MeanTPM (L_b)	log2FoldChange	pValue	qValue	result	GeneID	GeneName	GeneDescription	GO	KEGG	KOG
XM_418230.7	0.0001	8.88	-16.4383	1.93097e-10	1.27442e-08	down	ARMC6	ARMC6	armadillo repeat containing 6, transcript variant X2	GO:0002244	-	KOG4199-Uncharacterized conserved protein[S]
XM_025150527.2	13.07	3.125	2.06433	0.000444077	0.00584289	up	CARNS1	CARNS1	carnosine synthase 1, transcript variant X1	GO:0005524,GO:0016491,GO:0016887,GO:0035499,GO:0046872,GO:0047730	K14755-ko00330 Arginine and proline metabolism;ko00340 Histidine metabolism;ko00410 beta-Alanine metabolism	-
XM_025143294.2	11.19	0.13	6.42755	2.91873e-11	2.23143e-09	up	ST14	ST14	suppression of tumorigenicity 14, transcript variant X1	GO:0001843,GO:0004252,GO:0005576,GO:0005615,GO:0005887,GO:0006508,GO:0008236,GO:0016021,GO:0016323,GO:0016477,GO:0019897,GO:0030216,GO:0060672,GO:0070062	K08670-ko05206 MicroRNAs in cancer	KOG3627-Trypsin[E]
XM_040650965.1	7.24	2.04	1.82742	3.63837e-06	8.27032e-05	up	ZBTB46	ZBTB46	zinc finger and BTB domain containing 46, transcript variant X8	GO:0003676,GO:0005634,GO:0006351,GO:0006355,GO:0030853,GO:0045650,GO:0045656,GO:0046872,GO:2001199,GO:2001200	-	KOG4441-Proteins containing BTB/POZ and Kelch domains, involved in regulatory/signal transduction processes[TR]
XM_040648126.1	0.0001	5.95	-15.8606	6.26444e-09	2.76619e-07	down	GGT5	GGT5	gamma-glutamyltransferase 5, transcript variant X3	GO:0005886,GO:0006520,GO:0006691,GO:0006749,GO:0006750,GO:0006954,GO:0016021,GO:0019370,GO:0031362,GO:0036374	K18592-ko00590 Arachidonic acid metabolism;ko00430 Taurine and hypotaurine metabolism;ko00460 Cyanoamino acid metabolism;ko00480 Glutathione metabolism	KOG2410-Gamma-glutamyltransferase[E]
XM_025151657.2	9.345	2.895	1.69063	3.85695e-06	8.72288e-05	up	SLF2	SLF2	SMC5-SMC6 complex localization factor 2, transcript variant X3	GO:0000785,GO:0005615,GO:0005634,GO:0006281,GO:0006974,GO:0031334,GO:0031625,GO:0034184,GO:0035861,GO:0043231,GO:1990166,GO:2000781	-	-
NM_001256499.1	42.195	94.985	-1.17063	5.00632e-06	0.000110088	down	LOC420860	LOC420860	transmembrane protein 14C-like, transcript variant X1	GO:0006783,GO:0016021	-	KOG4267-Predicted membrane protein[S]
XM_040698620.1	12.29	2.665	2.20528	3.41154e-22	7.99844e-20	up	DDX3X	DDX3X	DEAD-box helicase 3, X-linked, transcript variant X3	GO:0003676,GO:0003677,GO:0003723,GO:0004004,GO:0005524,GO:0005634,GO:0005737,GO:0006413,GO:0007059,GO:0010468,GO:0010501,GO:0016020,GO:0036464	K11594-ko04622 RIG-I-like receptor signaling pathway;ko05203 Viral carcinogenesis;ko05161 Hepatitis B	KOG0335-ATP-dependent RNA helicase[A]
XM_424914.7	12.68	3.85	1.71962	0.000101138	0.00162889	up	UGCG	UGCG	UDP-glucose ceramide glucosyltransferase, transcript variant X1	GO:0000139,GO:0006679,GO:0008120,GO:0016020,GO:0016021,GO:0016757,GO:1903955	K00720-ko00600 Sphingolipid metabolism	KOG2547-Ceramide glucosyltransferase[IM]
NM_204859.1	19.57	8.05	1.28158	7.78908e-08	2.60881e-06	up	IFNAR1	IFNAR1	interferon alpha and beta receptor subunit 1, transcript variant X1	GO:0004896,GO:0004905,GO:0005764,GO:0005770,GO:0005886,GO:0005887,GO:0007259,GO:0009615,GO:0016021,GO:0019221,GO:0019962,GO:0032496,GO:0032728,GO:0032729,GO:0035457,GO:0042110,GO:0045351,GO:0045893,GO:0050718,GO:0050730,GO:0051607,GO:0060337,GO:0060338	K05130-ko04630 Jak-STAT signaling pathway;ko04151 PI3K-Akt signaling pathway;ko04060 Cytokine-cytokine receptor interaction;ko04620 Toll-like receptor signaling pathway;ko04650 Natural killer cell mediated cytotoxicity;ko04380 Osteoclast differentiation;ko05162 Measles;ko05164 Influenza A;ko05161 Hepatitis B;ko05160 Hepatitis C;ko05168 Herpes simplex infection	-
XM_015300394.3	98.5	43.925	1.16508	5.45668e-08	1.88646e-06	up	BAZ2A	BAZ2A	bromodomain adjacent to zinc finger domain 2A, transcript variant X6	GO:0000183,GO:0001164,GO:0003677,GO:0003723,GO:0005654,GO:0005677,GO:0005730,GO:0005737,GO:0006306,GO:0006338,GO:0006351,GO:0008270,GO:0016479,GO:0016575,GO:0033553,GO:0034770,GO:0042393,GO:0051567,GO:0070577,GO:0070869,GO:0070933	-	KOG1245-Chromatin remodeling complex WSTF-ISWI, large subunit (contains heterochromatin localization, PHD and BROMO domains)[B]
XM_003642698.4	107.88	36.7	1.55558	8.10054e-06	0.00017044	up	RFX5	RFX5	regulatory factor X5	GO:0000122,GO:0000978,GO:0003677,GO:0003700,GO:0005634,GO:0006351,GO:0006357	K08061-ko04612 Antigen processing and presentation;ko05340 Primary immunodeficiency;ko05152 Tuberculosis	KOG3712-RFX family transcription factor[K]
XM_004939119.4	12.88	6.135	1.07	5.05764e-05	0.000884592	up	PLCD1	PLCD1	phospholipase C delta 1, transcript variant X4	GO:0001525,GO:0001786,GO:0004435,GO:0005509,GO:0005543,GO:0005546,GO:0005634,GO:0005829,GO:0007186,GO:0010044,GO:0010243,GO:0010701,GO:0016020,GO:0016042,GO:0031966,GO:0032962,GO:0034696,GO:0035556,GO:0042127,GO:0043434,GO:0045121,GO:0051480,GO:0051482,GO:0051592,GO:0055093,GO:0070062,GO:0070300,GO:1900274,GO:1901981	K05857-ko00562 Inositol phosphate metabolism;ko04020 Calcium signaling pathway;ko04070 Phosphatidylinositol signaling system;ko04919 Thyroid hormone signaling pathway;ko04933 AGE-RAGE signaling pathway in diabetic complications	KOG0169-Phosphoinositide-specific phospholipase C[T]
NM_001031059.2	61.5	13.515	2.18602	3.4926e-24	9.50044e-22	up	NANP	NANP	N-acetylneuraminic acid phosphatase	GO:0005829,GO:0005975,GO:0006045,GO:0008152,GO:0016787,GO:0046380,GO:0050124	K01097-ko00520 Amino sugar and nucleotide sugar metabolism	KOG3085-Predicted hydrolase (HAD superfamily)[R]
NM_001012855.3	19.69	5.365	1.87581	1.78512e-06	4.35318e-05	up	GLCCI1	GLCCI1	glucocorticoid induced 1, transcript variant X2	GO:0005737	-	-
XM_025141344.2	3.86	11.335	-1.55411	0.000150741	0.00230793	down	LOC112529973	LOC112529973	uncharacterized LOC112529973	GO:0008270,GO:0016021	-	KOG4185-Predicted E3 ubiquitin ligase[O]
XM_025155529.2	10.475	0.0001	16.6766	3.38356e-16	5.12108e-14	up	CAMKK2	CAMKK2	calcium/calmodulin dependent protein kinase kinase 2, transcript variant X11	GO:0004672,GO:0004674,GO:0004683,GO:0005509,GO:0005516,GO:0005524,GO:0005634,GO:0005737,GO:0006468,GO:0030295,GO:0032147,GO:0042995,GO:0046777	K07359-ko04152 AMPK signaling pathway;ko04920 Adipocytokine signaling pathway;ko04921 Oxytocin signaling pathway;ko04211 Longevity regulating pathway - mammal;ko05034 Alcoholism	KOG0585-Ca2+/calmodulin-dependent protein kinase kinase beta and related serine/threonine protein kinases[T]
NM_205317.1	516.07	49.85	3.3719	1.66607e-33	7.19551e-31	up	CA2	CA2	carbonic anhydrase 2	GO:0002009,GO:0004064,GO:0004089,GO:0005737,GO:0005829,GO:0005886,GO:0006730,GO:0008270,GO:0015670,GO:0032230,GO:0032849,GO:0038166,GO:0043209,GO:0045177,GO:0046903,GO:0070062,GO:2001150,GO:2001225	K18245-ko00910 Nitrogen metabolism;ko04971 Gastric acid secretion;ko04972 Pancreatic secretion;ko04976 Bile secretion;ko04964 Proximal tubule bicarbonate reclamation;ko04966 Collecting duct acid secretion	KOG0382-Carbonic anhydrase[R]
XM_015277951.3	89.06	8.055	3.46682	6.43815e-52	4.87665e-49	up	SMCHD1	SMCHD1	structural maintenance of chromosomes flexible hinge domain containing 1, transcript variant X2	GO:0000781,GO:0001740,GO:0005524,GO:0051276,GO:0060821	-	-
XM_015275324.3	0.005	12.495	-11.2871	3.97996e-23	1.00489e-20	down	SPECC1L	SPECC1L	sperm antigen with calponin homology and coiled-coil domains 1 like, transcript variant X4	GO:0005737,GO:0005819,GO:0005921,GO:0007049,GO:0051301	-	-
NM_001390854.1	32.465	90.855	-1.48468	5.64482e-09	2.53811e-07	down	MRPL36	MRPL36	mitochondrial ribosomal protein L36	GO:0003735,GO:0005739,GO:0005840,GO:0006412	K02919-ko03010 Ribosome	KOG4122-Mitochondrial/chloroplast ribosomal protein L36[J]
XM_416761.7	4.875	17.02	-1.80376	0.000112054	0.00177852	down	CXorf36	CXorf36	CXorf36 homolog, transcript variant X1	GO:0005576,GO:0009966	-	-
XM_001234022.5	470.925	160.63	1.55176	2.65603e-31	1.02164e-28	up	TM4SF4	TM4SF4	transmembrane 4 L six family member 4	GO:0016021,GO:0042246	-	-
XM_015276227.3	9.26	44.53	-2.26569	7.43475e-20	1.55106e-17	down	ACSL1	ACSL1	acyl-CoA synthetase long-chain family member 1, transcript variant X3	GO:0001676,GO:0004467,GO:0005524,GO:0005739,GO:0005741,GO:0005778,GO:0005789,GO:0005886,GO:0006641,GO:0007584,GO:0008610,GO:0014070,GO:0016020,GO:0016021,GO:0033211,GO:0034201,GO:0035338,GO:0036109,GO:0042178,GO:0042493,GO:0043651,GO:0044539,GO:0071902	K01897-ko01212 Fatty acid metabolism;ko00061 Fatty acid biosynthesis;ko00071 Fatty acid degradation;ko04146 Peroxisome;ko02024 Quorum sensing;ko04920 Adipocytokine signaling pathway;ko03320 PPAR signaling pathway	KOG1256-Long-chain acyl-CoA synthetases (AMP-forming)[I]
XM_015284947.3	4.64	14.48	-1.64186	3.38935e-07	9.91531e-06	down	OSR1	OSR1	odd-skipped related transciption factor 1, transcript variant X1	GO:0000122,GO:0001657,GO:0002062,GO:0003676,GO:0005634,GO:0006351,GO:0007507,GO:0008406,GO:0030501,GO:0033339,GO:0035115,GO:0035116,GO:0035775,GO:0035776,GO:0035777,GO:0035778,GO:0035779,GO:0036023,GO:0042474,GO:0042733,GO:0043066,GO:0045892,GO:0045944,GO:0046872,GO:0048382,GO:0048389,GO:0048793,GO:0050679,GO:0060021,GO:0071300,GO:0072143,GO:0072162,GO:0072168,GO:0072169,GO:0072180,GO:0072183,GO:…	-	KOG2462-C2H2-type Zn-finger protein[K]
XM_004946661.3	0.38	9.85	-4.69605	2.87441e-41	1.62668e-38	down	NCOR1	NCOR1	nuclear receptor corepressor 1, transcript variant X4	GO:0000122,GO:0000790,GO:0001102,GO:0002155,GO:0002361,GO:0003677,GO:0003700,GO:0003714,GO:0005634,GO:0005654,GO:0005667,GO:0005737,GO:0005829,GO:0005876,GO:0006351,GO:0006357,GO:0007623,GO:0014067,GO:0016020,GO:0016580,GO:0016922,GO:0017053,GO:0019904,GO:0021794,GO:0031065,GO:0032922,GO:0035033,GO:0035257,GO:0040014,GO:0042632,GO:0042826,GO:0042974,GO:0043565,GO:0044212,GO:0045892,GO:0046329,GO:…	K04650-ko04919 Thyroid hormone signaling pathway;ko05202 Transcriptional misregulation in cancers;ko01522 Endocrine resistance	KOG1878-Nuclear receptor coregulator SMRT/SMRTER, contains Myb-like domains[K]
XM_015279230.3	10.08	0.55	4.19592	5.56483e-19	1.08294e-16	up	MLKL	MLKL	mixed lineage kinase domain like pseudokinase, transcript variant X1	GO:0004672,GO:0005524,GO:0005737,GO:0005829,GO:0005886,GO:0006468,GO:0070207,GO:0070266	K08849-ko04668 TNF signaling pathway	KOG0192-Tyrosine kinase specific for activated (GTP-bound) p21cdc42Hs[T]
XM_004938558.3	0.025	8	-8.32193	5.79835e-13	5.82616e-11	down	TPP2	TPP2	tripeptidyl peptidase 2, transcript variant X2	GO:0000209,GO:0004175,GO:0004177,GO:0004252,GO:0005634,GO:0005737,GO:0005829,GO:0006508,GO:0008240,GO:0042277	-	KOG1114-Tripeptidyl peptidase II[O]
NM_001329500.1	4.37	11.04	-1.33703	8.25399e-05	0.00136646	down	CYP2AC2	CYP2AC2	cytochrome P450, family 2, subfamily AC, polypeptide 2, transcript variant X1	GO:0002933,GO:0005506,GO:0005789,GO:0008392,GO:0008395,GO:0016021,GO:0019373,GO:0020037,GO:0043390,GO:0048252,GO:0070330	-	KOG0156-Cytochrome P450 CYP2 subfamily[Q]
NM_001199429.1	6.8	0.04	7.40939	5.61342e-13	5.66346e-11	up	NPHP1	NPHP1	nephrocystin 1	GO:0005737,GO:0005856,GO:0005911,GO:0005912,GO:0005923,GO:0030030,GO:0031514,GO:0032391,GO:0034613,GO:0035845,GO:0035869,GO:0048515,GO:0060041,GO:0097546	-	KOG4792-Crk family adapters[T]
XM_004936042.4	6.13	0.0001	15.9036	3.32779e-07	9.78171e-06	up	SLAIN2	SLAIN2	SLAIN motif family member 2, transcript variant X1	GO:0005737,GO:0007020,GO:0015630,GO:0031116,GO:0031122	-	-
XM_040653316.1	89.015	17.25	2.36745	6.15962e-10	3.64068e-08	up	LOC121107687	LOC121107687	SPARC	GO:0001937,GO:0005509,GO:0005604,GO:0005615,GO:0007165,GO:0009986,GO:0010595,GO:0016363,GO:0016525,GO:0022604,GO:0031092,GO:0050840,GO:0060348,GO:0071363	-	KOG4004-Matricellular protein Osteonectin/SPARC/BM-40[W]
XM_015277461.3	0.26	6.21	-4.57801	7.06909e-09	3.0611e-07	down	FAM214B	FAM214B	family with sequence similarity 214 member B, transcript variant X1	GO:0005634	-	KOG2306-Uncharacterized conserved protein[S]
XM_040702802.1	3.21	12.71	-1.98532	0.00041559	0.00551376	down	C10orf90	C10orf90	C10orf90 homolog, transcript variant X1	GO:0005737,GO:0005813,GO:0015629	-	-
XM_004935477.4	19.64	0.0001	17.5834	1.74675e-19	3.56852e-17	up	ARID4B	ARID4B	AT-rich interaction domain 4B, transcript variant X1	GO:0003677,GO:0005634,GO:0006351,GO:0006355,GO:0006357,GO:0044212	-	KOG2744-DNA-binding proteins Bright/BRCAA1/RBP1 and related proteins containing BRIGHT domain[K]
NM_204252.1	20.695	8.42	1.29739	2.77796e-12	2.5096e-10	up	FLT1	FLT1	fms related receptor tyrosine kinase 1	GO:0001525,GO:0002548,GO:0005021,GO:0005524,GO:0005576,GO:0005768,GO:0005887,GO:0005925,GO:0006935,GO:0010863,GO:0014068,GO:0030154,GO:0030335,GO:0030949,GO:0036326,GO:0036327,GO:0036332,GO:0043235,GO:0043406,GO:0043552,GO:0045766,GO:0046777,GO:0048010	K05096-ko04014 Ras signaling pathway;ko04015 Rap1 signaling pathway;ko04066 HIF-1 signaling pathway;ko04151 PI3K-Akt signaling pathway;ko04060 Cytokine-cytokine receptor interaction;ko04144 Endocytosis;ko04510 Focal adhesion;ko05202 Transcriptional misregulation in cancers;ko05323 Rheumatoid arthritis	KOG0200-Fibroblast/platelet-derived growth factor receptor and related receptor tyrosine kinases[T]
NM_001031168.1	8.72	18.995	-1.12322	0.000776611	0.00947385	down	TMEM129	TMEM129	transmembrane protein 129	GO:0000209,GO:0005783,GO:0016021,GO:0030433,GO:0030970	-	KOG3899-Uncharacterized conserved protein[S]
XM_004944768.4	8.45	53.77	-2.66978	9.6998e-10	5.42693e-08	down	SLC23A1	SLC23A1	solute carrier family 23 member 1, transcript variant X3	GO:0005737,GO:0005886,GO:0006814,GO:0007420,GO:0008520,GO:0009636,GO:0009925,GO:0015081,GO:0015229,GO:0015882,GO:0016021,GO:0016324,GO:0030324,GO:0033300,GO:0035725,GO:0043229,GO:0070062,GO:0070837,GO:0070890,GO:0070904,GO:1905039	-	KOG1292-Xanthine/uracil transporters[F]
XM_015291458.3	11.515	5.44	1.08184	1.94555e-06	4.71402e-05	up	TNK2	TNK2	tyrosine kinase non receptor 2, transcript variant X6	GO:0004672,GO:0004674,GO:0004712,GO:0004713,GO:0004715,GO:0005102,GO:0005154,GO:0005524,GO:0005634,GO:0005737,GO:0005768,GO:0005886,GO:0005905,GO:0005912,GO:0006897,GO:0007169,GO:0016020,GO:0016310,GO:0016477,GO:0030136,GO:0030154,GO:0030424,GO:0030425,GO:0030426,GO:0030659,GO:0031234,GO:0038083,GO:0042127,GO:0042802,GO:0043025,GO:0045087,GO:0046872,GO:0050699,GO:0050731,GO:0070436,GO:2000369	-	KOG0199-ACK and related non-receptor tyrosine kinases[T]
XM_425654.7	6.325	27.085	-2.09836	1.06041e-07	3.45799e-06	down	PRCP	PRCP	prolylcarboxypeptidase, transcript variant X2	GO:0002155,GO:0002353,GO:0003085,GO:0004180,GO:0005506,GO:0005764,GO:0008236,GO:0009058,GO:0016491,GO:0042593,GO:0043535,GO:0045178,GO:0060055,GO:0070062,GO:0097009,GO:2000377	K01285-ko04614 Renin-angiotensin system;ko04974 Protein digestion and absorption	KOG2183-Prolylcarboxypeptidase (angiotensinase C)[OR]
NM_001031182.1	63.985	28.825	1.15041	1.71169e-16	2.6754e-14	up	PDE3B	PDE3B	phosphodiesterase 3B	GO:0001525,GO:0004114,GO:0004115,GO:0004119,GO:0005783,GO:0005794,GO:0005829,GO:0006198,GO:0007162,GO:0007165,GO:0016020,GO:0016021,GO:0016525,GO:0032045,GO:0032869,GO:0033629,GO:0043422,GO:0043951,GO:0046872,GO:0047555,GO:0050995	K13296-ko00230 Purine metabolism;ko04024 cAMP signaling pathway;ko04022 cGMP - PKG signaling pathway;ko04910 Insulin signaling pathway;ko04922 Glucagon signaling pathway;ko04923 Regulation of lipolysis in adipocyte;ko04914 Progesterone-mediated oocyte maturation;ko04924 Renin secretion;ko05032 Morphine addiction	KOG3689-Cyclic nucleotide phosphodiesterase[T]
NM_001101035.1	0.46	32.24	-6.13107	0.000645565	0.0080528	down	GCGR	GCGR	glucagon receptor, transcript variant X1	GO:0004967,GO:0005768,GO:0005887,GO:0006887,GO:0007166,GO:0007188,GO:0007189,GO:0009755,GO:0017046,GO:0042593,GO:0042594,GO:0070873,GO:0071377	K04583-ko04080 Neuroactive ligand-receptor interaction;ko04922 Glucagon signaling pathway	KOG4564-Adenylate cyclase-coupled calcitonin receptor[T]
XM_004947281.4	505.585	6.195	6.35071	1.28192e-26	4.07197e-24	up	HELZ2	HELZ2	helicase with zinc finger 2, transcript variant X1	GO:0003677,GO:0004386,GO:0005524,GO:0005654,GO:0006351,GO:0016020,GO:0030374,GO:0044255,GO:0045944,GO:0046872	-	KOG1804-RNA helicase[A]
NM_001302196.1	17.685	88.61	-2.32494	1.41629e-06	3.55953e-05	down	PIGY	PIGY	phosphatidylinositol glycan anchor biosynthesis class Y	GO:0000506,GO:0005789,GO:0005886,GO:0006506,GO:0016021,GO:0016757	K11001-ko00563 Glycosylphosphatidylinositol(GPI)-anchor biosynthesis	-
NM_001389344.1	408.01	1082.98	-1.40833	5.95135e-05	0.00101954	down	SPP2	SPP2	secreted phosphoprotein 2, transcript variant 1	GO:0005576,GO:0046849	-	-
XM_421132.7	8.34	2.83	1.55925	8.80828e-10	4.99626e-08	up	DLL4	DLL4	delta like canonical Notch ligand 4, transcript variant X1	GO:0000122,GO:0001525,GO:0001569,GO:0001974,GO:0003208,GO:0003209,GO:0003222,GO:0003344,GO:0005112,GO:0005509,GO:0005886,GO:0007165,GO:0007219,GO:0007220,GO:0007601,GO:0008015,GO:0008285,GO:0010596,GO:0010628,GO:0010629,GO:0016021,GO:0030217,GO:0035912,GO:0035924,GO:0044344,GO:0045746,GO:0045747,GO:0050767,GO:0060579,GO:0061074,GO:0061314,GO:0072554,GO:0090051,GO:1903588,GO:2000179	K06051-ko04330 Notch signaling pathway;ko05224 Breast cancer;ko01522 Endocrine resistance	KOG1217-Fibrillins and related proteins containing Ca2+-binding EGF-like domains[T]
NM_001012848.1	12.965	26.75	-1.04492	0.00039098	0.00525092	down	TMEM70	TMEM70	transmembrane protein 70	GO:0005654,GO:0005743,GO:0032592,GO:0033615	-	KOG4478-Uncharacterized membrane protein[S]
XM_015290202.3	8.275	0.04	7.69262	5.79791e-14	6.86203e-12	up	NR4A2	NR4A2	nuclear receptor subfamily 4 group A member 2, transcript variant X3	GO:0000122,GO:0000979,GO:0001077,GO:0001666,GO:0001764,GO:0001975,GO:0003707,GO:0004879,GO:0005634,GO:0005654,GO:0005737,GO:0006351,GO:0008270,GO:0008344,GO:0009791,GO:0021952,GO:0021986,GO:0031668,GO:0034599,GO:0042053,GO:0042416,GO:0042551,GO:0043085,GO:0043524,GO:0043576,GO:0045444,GO:0045944,GO:0046982,GO:0051866,GO:0071376,GO:0071542,GO:2001234	K08558-ko04925 Aldosterone synthesis and secretion	KOG4217-Nuclear receptors of the nerve growth factor-induced protein B type[K]
XM_040651484.1	7.165	0.205	5.12727	1.08807e-08	4.48668e-07	up	TIA1	TIA1	TIA1 cytotoxic granule associated RNA binding protein, transcript variant X3	GO:0000166,GO:0005654,GO:0005737,GO:0006915,GO:0008143,GO:0008543,GO:0010494,GO:0017091,GO:0017148,GO:0042036,GO:0048024,GO:0097165,GO:1903608,GO:1904037	-	KOG0148-Apoptosis-promoting RNA-binding protein TIA-1/TIAR (RRM superfamily)[AJ]
XM_025154302.2	8.795	3.6	1.28869	1.11328e-07	3.61798e-06	up	CRISPLD2	CRISPLD2	cysteine rich secretory protein LCCL domain containing 2, transcript variant X2	GO:0005576,GO:0008201,GO:0030133,GO:0030198,GO:0060325,GO:0070062	-	KOG3017-Defense-related protein containing SCP domain[S]
XM_004948537.4	6.87	15.165	-1.14236	3.20332e-05	0.00058565	down	CCDC47	CCDC47	coiled-coil domain containing 47, transcript variant X3	GO:0001649,GO:0005509,GO:0005783,GO:0005791,GO:0006983,GO:0007029,GO:0009791,GO:0016020,GO:0016021,GO:0030433,GO:0055074	-	KOG2357-Uncharacterized conserved protein[S]
NM_001012597.1	10.61	23.84	-1.16796	9.18642e-06	0.000191083	down	ABCD3	ABCD3	ATP binding cassette subfamily D member 3	GO:0005324,GO:0005524,GO:0005739,GO:0005743,GO:0005777,GO:0005778,GO:0005782,GO:0006633,GO:0006635,GO:0007031,GO:0014070,GO:0015910,GO:0016020,GO:0016021,GO:0016887,GO:0042493,GO:0042626,GO:0042760,GO:0042803,GO:0043231	K05677-ko02010 ABC transporters;ko04146 Peroxisome	KOG0060-Long-chain acyl-CoA transporter, ABC superfamily (involved in peroxisome organization and biogenesis)[IR]
XM_015278195.3	0.03	111.71	-11.8625	1.05169e-41	6.09176e-39	down	EFNB1	EFNB1	ephrin B1, transcript variant X2	GO:0001755,GO:0005634,GO:0005737,GO:0005829,GO:0005886,GO:0007411,GO:0009880,GO:0016021,GO:0031295,GO:0042102,GO:0045121,GO:0046875,GO:0048013,GO:0070062	K05463-ko04360 Axon guidance	KOG3858-Ephrin, ligand for Eph receptor tyrosine kinase[T]
NM_204736.2	8.33	3.05	1.44951	0.00056552	0.00718539	up	MARCO	MARCO	macrophage receptor with collagenous structure	GO:0004888,GO:0005044,GO:0005581,GO:0005886,GO:0005887,GO:0006898,GO:0007166,GO:0008329,GO:0016021,GO:0030666,GO:0043277,GO:0045087	K13884-ko04145 Phagosome	KOG3546-Collagens (type XV)[W]
XM_003641332.5	286.84	19.6	3.87132	3.21129e-13	3.32159e-11	up	UBE2L6	UBE2L6	ubiquitin-conjugating enzyme E2L 6, transcript variant X2	GO:0000209,GO:0003713,GO:0004842,GO:0005524,GO:0005634,GO:0005737,GO:0006351,GO:0006355,GO:0008283,GO:0016567,GO:0019941,GO:0031398,GO:0031625,GO:0032020,GO:0042296,GO:0044770,GO:0051443,GO:0061631,GO:0070062,GO:0070979,GO:0071383,GO:0071385,GO:0097027,GO:1903955	K04552-ko04120 Ubiquitin mediated proteolysis;ko05012 Parkinson's disease	KOG0422-Ubiquitin-protein ligase[O]
NM_001318443.1	1225.11	0.365	11.7127	4.88385e-08	1.709e-06	up	RSAD2	RSAD2	radical S-adenosyl methionine domain containing 2	GO:0003824,GO:0005739,GO:0005741,GO:0005743,GO:0005783,GO:0005789,GO:0005794,GO:0005811,GO:0009615,GO:0016032,GO:0034157,GO:0034165,GO:0035710,GO:0043367,GO:0043621,GO:0045071,GO:0046872,GO:0050709,GO:0051539,GO:0051607,GO:0060337,GO:2000553	K15045-ko05164 Influenza A	-
XM_040696260.1	0.17	21.29	-6.9685	0.000219493	0.00319348	down	ARHGDIB	ARHGDIB	Rho GDP dissociation inhibitor beta, transcript variant X1	GO:0003924,GO:0005094,GO:0005096,GO:0005737,GO:0005829,GO:0035023,GO:0048365,GO:0070062,GO:1901164,GO:2000249	K12462-ko04962 Vasopressin-regulated water reabsorption;ko04722 Neurotrophin signaling pathway	KOG3205-Rho GDP-dissociation inhibitor[T]
NM_001199684.1	0.1	15.765	-7.30058	5.48984e-19	1.07259e-16	down	RBM25	RBM25	RNA binding motif protein 25	GO:0000166,GO:0000381,GO:0003729,GO:0005654,GO:0005681,GO:0005737,GO:0006397,GO:0008380,GO:0016607,GO:0042981	K12822-ko03040 Spliceosome	KOG2253-U1 snRNP complex, subunit SNU71 and related PWI-motif proteins[A]
XM_015293846.3	4.195	47.04	-3.48715	3.1033e-09	1.50124e-07	down	SLC34A1	SLC34A1	solute carrier family 34 member 1, transcript variant X1	GO:0005886,GO:0006814,GO:0006817,GO:0010288,GO:0015293,GO:0015321,GO:0016021,GO:0046686,GO:0046689,GO:0055062	-	-
NM_001270716.1	0.095	25.67	-8.07794	2.24954e-18	4.21127e-16	down	DERL3	DERL3	derlin 3	GO:0001967,GO:0005769,GO:0005770,GO:0005789,GO:0008284,GO:0016021,GO:0030176,GO:0030307,GO:0030433,GO:0030968,GO:0030970,GO:1904153	K13989-ko04141 Protein processing in endoplasmic reticulum	KOG0858-Predicted membrane protein[S]
XM_015282406.3	12.535	0.055	7.83231	2.55328e-17	4.38017e-15	up	NR4A3	NR4A3	nuclear receptor subfamily 4 group A member 3, transcript variant X3	GO:0000122,GO:0000978,GO:0001046,GO:0001077,GO:0001707,GO:0003677,GO:0003707,GO:0004879,GO:0004887,GO:0005634,GO:0005654,GO:0005667,GO:0006367,GO:0007369,GO:0007411,GO:0008270,GO:0009444,GO:0010613,GO:0010828,GO:0019901,GO:0021766,GO:0030534,GO:0031100,GO:0032765,GO:0035726,GO:0038097,GO:0042542,GO:0042629,GO:0042803,GO:0043303,GO:0043524,GO:0044320,GO:0045333,GO:0045444,GO:0045787,GO:0045944,GO:…	K08559-ko05202 Transcriptional misregulation in cancers	KOG4217-Nuclear receptors of the nerve growth factor-induced protein B type[K]
XM_040658260.1	4.52	30.92	-2.77415	1.14221e-08	4.6942e-07	down	STAB2	STAB2	stabilin 2	GO:0001525,GO:0005041,GO:0005044,GO:0005509,GO:0005540,GO:0005737,GO:0005886,GO:0005887,GO:0006897,GO:0006898,GO:0007155,GO:0009897,GO:0010468,GO:0015035,GO:0030169,GO:0030193,GO:0030214,GO:0030666,GO:0042742	-	KOG1214-Nidogen and related basement membrane protein proteins[MW]
XM_423669.7	11.085	4.575	1.27677	0.000533707	0.00683942	up	PRMT1	PRMT1	protein arginine methyltransferase 1, transcript variant X4	GO:0005829,GO:0005886,GO:0006355,GO:0008469,GO:0008757,GO:0016571,GO:0018216,GO:0019919,GO:0034969,GO:0035241,GO:0035242,GO:0042802,GO:0042803,GO:0046982	-	KOG1499-Protein arginine N-methyltransferase PRMT1 and related enzymes[OKT]
NM_205471.1	83.875	30.07	1.47992	0.000383038	0.00515974	up	PCK1	PCK1	phosphoenolpyruvate carboxykinase 1	GO:0004613,GO:0005525,GO:0005829,GO:0006094,GO:0046872	K01596-ko00010 Glycolysis / Gluconeogenesis;ko00020 Citrate cycle (TCA cycle);ko00620 Pyruvate metabolism;ko04068 FoxO signaling pathway;ko04151 PI3K-Akt signaling pathway;ko04152 AMPK signaling pathway;ko04910 Insulin signaling pathway;ko04922 Glucagon signaling pathway;ko04920 Adipocytokine signaling pathway;ko03320 PPAR signaling pathway;ko04964 Proximal tubule bicarbonate reclamation;ko04931 …	KOG3749-Phosphoenolpyruvate carboxykinase[C]
XM_416378.7	4.755	34.99	-2.87943	3.38566e-17	5.70866e-15	down	SLC6A12	SLC6A12	solute carrier family 6 member 12	GO:0005328,GO:0005332,GO:0005886,GO:0005887,GO:0006810,GO:0006836,GO:0006865,GO:0007268,GO:0009992,GO:0010033,GO:0015171,GO:0015812,GO:0016021,GO:0043005,GO:0071474	-	KOG3660-Sodium-neurotransmitter symporter[T]
XM_040646012.1	39.71	93.6	-1.23701	2.53857e-05	0.000475053	down	EXOSC6	EXOSC6	exosome component 6	GO:0000176,GO:0000177,GO:0000178,GO:0005730,GO:0016075,GO:0031125,GO:0034427,GO:0034475,GO:0045006,GO:0045190,GO:0045830,GO:0071028,GO:0071051	K12587-ko03018 RNA degradation	KOG1068-Exosomal 3'-5' exoribonuclease complex, subunit Rrp41 and related exoribonucleases[J]
NM_001277532.2	15.295	31.915	-1.06117	1.29773e-05	0.00026026	down	GPR146	GPR146	G protein-coupled receptor 146, transcript variant 1	GO:0004930,GO:0005886,GO:0016021	-	-
NM_204745.1	100.335	239.425	-1.25475	0.000112748	0.00178493	down	GATM	GATM	glycine amidinotransferase	GO:0005739,GO:0005743,GO:0005758,GO:0006601,GO:0015067,GO:0015068,GO:0070062	K00613-ko00260 Glycine, serine and threonine metabolism;ko00330 Arginine and proline metabolism	-
XM_015292701.3	9.46	20.085	-1.08621	1.92782e-07	5.99976e-06	down	ATXN1L	ATXN1L	ataxin 1 like, transcript variant X1	GO:0000122,GO:0003677,GO:0003723,GO:0005634,GO:0005654,GO:0005730,GO:0006351,GO:0030198,GO:0030425,GO:0048286,GO:1902035	-	KOG4053-Ataxin-1, involved in Ca2+ homeostasis[S]
XM_015293634.2	3.41	12.575	-1.88271	9.92484e-05	0.00160139	down	FCHSD1	FCHSD1	FCH and double SH3 domains 1, transcript variant X2	-	-	KOG1029-Endocytic adaptor protein intersectin[TU]
XM_001232057.6	13.71	33.605	-1.29345	2.26605e-13	2.42015e-11	down	CES1L2	CES1L2	carboxylesterase 1 like 2, transcript variant X2	GO:0005615,GO:0006633,GO:0016787,GO:0052689	K01044-ko00983 Drug metabolism - other enzymes	KOG4389-Acetylcholinesterase/Butyrylcholinesterase[T]
XM_040702058.1	8.76	0.73	3.58496	9.08389e-07	2.40196e-05	up	LGR4	LGR4	leucine rich repeat containing G protein-coupled receptor 4, transcript variant X1	GO:0001649,GO:0001942,GO:0004888,GO:0004930,GO:0005886,GO:0005887,GO:0007283,GO:0016500,GO:0030282,GO:0030539,GO:0032922,GO:0034122,GO:0036335,GO:0045087,GO:0045892,GO:0045893,GO:0046849,GO:0048565,GO:0050710,GO:0061290,GO:0072202,GO:0072224,GO:0072282,GO:0090190,GO:0090263,GO:2001013	-	KOG2087-Glycoprotein hormone receptor[T]
XM_424975.7	4.11	13.09	-1.67125	3.43061e-07	1.00181e-05	down	MYORG	MYORG	myogenesis-regulating glycosidase, transcript variant X1	GO:0004553,GO:0005975,GO:0016021,GO:0031965,GO:0043568,GO:0048741,GO:0051897	-	KOG1065-Maltase glucoamylase and related hydrolases, glycosyl hydrolase family 31[G]
XM_416945.7	9.19	25.9	-1.49482	3.4183e-05	0.000620575	down	PROZ	PROZ	protein Z, vitamin K dependent plasma glycoprotein	GO:0004252,GO:0005509,GO:0005576,GO:0007596,GO:0070062	-	KOG3627-Trypsin[E]
XM_420592.7	0.0001	6.085	-15.893	1.55354e-10	1.04222e-08	down	SHROOM3	SHROOM3	shroom family member 3, transcript variant X2	GO:0000902,GO:0001843,GO:0002064,GO:0005737,GO:0005856,GO:0005874,GO:0005912,GO:0007389,GO:0008360,GO:0016324,GO:0043296,GO:0043482,GO:0045176	K18625-ko04530 Tight junction	KOG3550-Receptor targeting protein Lin-7[W]
XM_040653726.1	4.075	295.565	-6.18053	1.41341e-09	7.57229e-08	down	GAMT	GAMT	guanidinoacetate N-methyltransferase, transcript variant X1	GO:0005634,GO:0005737,GO:0006601,GO:0007283,GO:0009887,GO:0030731,GO:0040014,GO:0046498,GO:0046500,GO:0070062	K00542-ko00260 Glycine, serine and threonine metabolism;ko00330 Arginine and proline metabolism	KOG1709-Guanidinoacetate methyltransferase and related proteins[E]
XM_416741.7	0.0001	8.02	-16.2913	1.21308e-09	6.56329e-08	down	C2CD2	C2CD2	C2 calcium dependent domain containing 2, transcript variant X2	GO:0005576,GO:0005634,GO:0005829,GO:0016021	-	-
XM_040646581.1	42.96	12.58	1.77186	3.87849e-05	0.000695308	up	F5	F5	coagulation factor V, transcript variant X4	GO:0005507,GO:0005576,GO:0007596,GO:0016491,GO:0016504	K03902-ko04610 Complement and coagulation cascades	-
NM_001006552.1	8.475	20.04	-1.2416	0.000126399	0.00196751	down	TTC14	TTC14	tetratricopeptide repeat domain 14	GO:0003676,GO:0006355	-	KOG0543-FKBP-type peptidyl-prolyl cis-trans isomerase[O]
XM_004938105.4	12.87	59.835	-2.21698	9.76804e-09	4.07567e-07	down	A2ML2	A2ML2	alpha-2-macroglobulin-like 2, transcript variant X3	GO:0004866,GO:0004867,GO:0005615,GO:0030414,GO:0052548,GO:0070062	-	KOG1366-Alpha-macroglobulin[O]
XM_416896.7	92.865	0.555	7.3865	2.03689e-35	9.46099e-33	up	LYGL	LYGL	lysozyme g-like	GO:0003796,GO:0005576,GO:0009253,GO:0016998,GO:0019835,GO:0042742	-	-
XM_004943745.4	3.16	13.28	-2.07126	1.98187e-18	3.73859e-16	down	TLN2	TLN2	talin 2, transcript variant X1	GO:0001726,GO:0003779,GO:0005198,GO:0005200,GO:0005737,GO:0005856,GO:0005886,GO:0005911,GO:0005925,GO:0007016,GO:0007043,GO:0007155,GO:0015629,GO:0045202	K06271-ko04015 Rap1 signaling pathway;ko04510 Focal adhesion;ko04611 Platelet activation;ko05166 HTLV-I infection	KOG4261-Talin[Z]
NM_204860.4	6.46	0.79	3.03161	0.000610337	0.00768518	up	CD44	CD44	CD44 molecule (Indian blood group), transcript variant X1	GO:0001658,GO:0002246,GO:0002821,GO:0002906,GO:0004415,GO:0004896,GO:0005114,GO:0005540,GO:0005737,GO:0005794,GO:0005886,GO:0005925,GO:0007155,GO:0009897,GO:0009986,GO:0010628,GO:0016021,GO:0016055,GO:0016323,GO:0019221,GO:0030214,GO:0033138,GO:0034116,GO:0035692,GO:0043066,GO:0043154,GO:0043518,GO:0044344,GO:0045590,GO:0050728,GO:0050731,GO:0051216,GO:0060442,GO:0070062,GO:0070374,GO:0070487,GO:…	K06256-ko04512 ECM-receptor interaction;ko04640 Hematopoietic cell lineage;ko05206 MicroRNAs in cancer;ko05205 Proteoglycans in cancer;ko05131 Shigellosis;ko05169 Epstein-Barr virus infection	-
NM_205372.1	463.735	19.915	4.54137	1.59015e-55	1.32696e-52	up	IRF7	IRF7	interferon regulatory factor 7	GO:0000979,GO:0000982,GO:0002819,GO:0003700,GO:0005634,GO:0005654,GO:0005737,GO:0006351,GO:0016064,GO:0032607,GO:0032608,GO:0032727,GO:0032728,GO:0034124,GO:0034127,GO:0045351,GO:0045944,GO:0051607,GO:0060340	K09447-ko04620 Toll-like receptor signaling pathway;ko04622 RIG-I-like receptor signaling pathway;ko04623 Cytosolic DNA-sensing pathway;ko05203 Viral carcinogenesis;ko05162 Measles;ko05164 Influenza A;ko05161 Hepatitis B;ko05160 Hepatitis C;ko05168 Herpes simplex infection	-
XM_040654341.1	8.22	3.71	1.14772	6.6417e-10	3.9022e-08	up	PRKCQ	PRKCQ	protein kinase C theta, transcript variant X2	GO:0001558,GO:0001666,GO:0001772,GO:0004672,GO:0004674,GO:0004697,GO:0005524,GO:0005622,GO:0005634,GO:0005737,GO:0005829,GO:0005886,GO:0006355,GO:0006509,GO:0006921,GO:0006954,GO:0007411,GO:0007568,GO:0009408,GO:0009749,GO:0010389,GO:0014070,GO:0018105,GO:0019229,GO:0030168,GO:0031594,GO:0032212,GO:0032740,GO:0032753,GO:0032868,GO:0035556,GO:0038095,GO:0042102,GO:0042246,GO:0042383,GO:0045086,GO:…	K18052-ko04064 NF-kappa B signaling pathway;ko04530 Tight junction;ko04660 T cell receptor signaling pathway;ko04920 Adipocytokine signaling pathway;ko04270 Vascular smooth muscle contraction;ko04750 Inflammatory mediator regulation of TRP channels;ko04931 Insulin resistance;ko05162 Measles	KOG0694-Serine/threonine protein kinase[T]
XM_040682033.1	13.31	0.2	6.05637	7.18121e-14	8.33885e-12	up	SNX10	SNX10	sorting nexin 10, transcript variant X7	GO:0005545,GO:0005634,GO:0005768,GO:0005783,GO:0005813,GO:0005815,GO:0006897,GO:0007032,GO:0015031,GO:0016050,GO:0019898,GO:0030316,GO:0031313,GO:0035091,GO:0051117,GO:0061512,GO:0071539	-	KOG2527-Sorting nexin SNX11[U]
XM_419013.7	33.21	12.57	1.40163	0.000107014	0.00171138	up	CMBL	CMBL	carboxymethylenebutenolidase homolog, transcript variant X3	GO:0005829,GO:0016787,GO:0070062	K01061-ko00364 Fluorobenzoate degradation;ko00361 Chlorocyclohexane and chlorobenzene degradation;ko00623 Toluene degradation	KOG3043-Predicted hydrolase related to dienelactone hydrolase[R]
XM_040697776.1	0.0001	18.735	-17.5154	6.24076e-12	5.35303e-10	down	KLC2	KLC2	kinesin light chain 2, transcript variant X9	GO:0003777,GO:0005737,GO:0005871,GO:0005874	K10407-ko05132 Salmonella infection	KOG1840-Kinesin light chain[Z]
XM_015301748.3	8.62	0.0001	16.3954	4.57377e-10	2.80087e-08	up	NEU2	NEU2	neuraminidase 2, transcript variant X1	GO:0004308,GO:0005737,GO:0006689,GO:0009313,GO:0016020,GO:0043231,GO:0052794,GO:0052795,GO:0052796	K12357-ko00600 Sphingolipid metabolism;ko00511 Other glycan degradation	-
XM_015273266.3	110.21	312.06	-1.50157	7.19359e-07	1.95462e-05	down	SLC27A2	SLC27A2	solute carrier family 27 member 2	GO:0001561,GO:0001676,GO:0004467,GO:0005102,GO:0005524,GO:0005739,GO:0005778,GO:0005779,GO:0005788,GO:0005789,GO:0006635,GO:0006699,GO:0015245,GO:0016021,GO:0019899,GO:0030176,GO:0031957,GO:0042760,GO:0044539,GO:0050197,GO:0070062,GO:0070251,GO:0097089	K08746-ko04146 Peroxisome;ko03320 PPAR signaling pathway;ko04931 Insulin resistance	KOG1179-Very long-chain acyl-CoA synthetase/fatty acid transporter[I]
XM_419499.7	34.81	13.69	1.34638	9.51827e-20	1.97735e-17	up	GTPBP2	GTPBP2	GTP binding protein 2	GO:0003746,GO:0003924,GO:0005525,GO:0005622,GO:0006414,GO:0043231	-	KOG1143-Predicted translation elongation factor[J]
XM_015298456.3	59.52	3.83	3.95796	4.52439e-54	3.65178e-51	up	ARHGEF11	ARHGEF11	Rho guanine nucleotide exchange factor 11, transcript variant X23	GO:0000910,GO:0001558,GO:0001664,GO:0005085,GO:0005089,GO:0005096,GO:0005622,GO:0005737,GO:0005829,GO:0006928,GO:0006941,GO:0007186,GO:0007266,GO:0016020,GO:0030010,GO:0030036,GO:0035023,GO:0043065,GO:0045893,GO:0051056	K12331-ko04270 Vascular smooth muscle contraction;ko05200 Pathways in cancer	KOG3520-Predicted guanine nucleotide exchange factor[T]
XM_419497.7	53.46	151.525	-1.50302	8.59411e-05	0.00141374	down	EPHX1L	EPHX1L	epoxide hydrolase 1 like	GO:0001889,GO:0004301,GO:0005789,GO:0006805,GO:0009636,GO:0016021,GO:0019439,GO:0019899,GO:0033961,GO:0043231,GO:0071310,GO:0071385	K01253-ko00980 Metabolism of xenobiotics by cytochrome P450;ko04976 Bile secretion;ko05204 Chemical carcinogenesis	KOG2565-Predicted hydrolases or acyltransferases (alpha/beta hydrolase superfamily)[R]
XM_420375.7	3.875	9.82	-1.34153	0.000234743	0.00337803	down	GUCY1A3	GUCY1A3	guanylate cyclase 1 soluble subunit alpha, transcript variant X1	GO:0000166,GO:0004383,GO:0005525,GO:0005886,GO:0006182,GO:0007165,GO:0007263,GO:0008015,GO:0008074,GO:0008217,GO:0009635,GO:0014070,GO:0020037,GO:0035556,GO:0052565,GO:0060087	K12318-ko00230 Purine metabolism;ko04022 cGMP - PKG signaling pathway;ko04540 Gap junction;ko04611 Platelet activation;ko04921 Oxytocin signaling pathway;ko04924 Renin secretion;ko04270 Vascular smooth muscle contraction;ko04970 Salivary secretion;ko04730 Long-term depression;ko04713 Circadian entrainment	KOG4171-Adenylate/guanylate kinase[F]
XM_025155508.2	16.84	1.465	3.52292	1.07902e-22	2.59149e-20	up	KIAA1671	KIAA1671	KIAA1671, transcript variant X1	-	-	-
NM_001201448.1	0.22	8.88	-5.33498	0.00021861	0.00318158	down	MICALL1	MICALL1	MICAL like 1, transcript variant X1	GO:0005770,GO:0006612,GO:0006897,GO:0006898,GO:0008270,GO:0017137,GO:0019898,GO:0031175,GO:0031902,GO:0032458,GO:0036010,GO:0042802,GO:0055038,GO:0070300,GO:0097320,GO:1990090,GO:1990126	-	KOG0035-Ca2+-binding actin-bundling protein (actinin), alpha chain (EF-Hand protein superfamily)[Z]
XM_025153632.2	20.345	0.0001	17.6343	2.44323e-07	7.43464e-06	up	SCHIP1	SCHIP1	schwannomin interacting protein 1	GO:0001553,GO:0001822,GO:0005737,GO:0006807,GO:0008210,GO:0008585,GO:0009791,GO:0010761,GO:0042802,GO:0042803,GO:0048008,GO:0048705,GO:0048745,GO:0060021,GO:0060325	-	KOG4847-Coiled coil protein involved in linking membrane proteins to cytoskeleton[R]
XM_040649981.1	0.165	23.455	-7.15129	1.29578e-104	3.038e-101	down	CUX1	CUX1	cut like homeobox 1, transcript variant X1	GO:0000139,GO:0000301,GO:0005654,GO:0005794,GO:0006351,GO:0006355,GO:0007275,GO:0030674,GO:0043565	-	KOG0963-Transcription factor/CCAAT displacement protein CDP1[K]
XM_004937676.4	56.49	1.985	4.83078	2.36548e-101	5.06367e-98	up	APOLD1	APOLD1	apolipoprotein L domain containing 1	GO:0001525,GO:0001666,GO:0005576,GO:0005886,GO:0006869,GO:0008289,GO:0016021,GO:0030154,GO:0042118,GO:0042157,GO:0045601	-	-
XM_417438.6	32.15	4.105	2.96936	6.97461e-05	0.0011732	up	HELZ2	HELZ2	helicase with zinc finger 2, transcript variant X1	GO:0003677,GO:0004386,GO:0005524,GO:0005654,GO:0006351,GO:0016020,GO:0030374,GO:0044255,GO:0045944,GO:0046872	-	KOG1804-RNA helicase[A]
NM_001293322.1	16.325	8.095	1.01198	2.49098e-06	5.89066e-05	up	IPPK	IPPK	inositol-pentakisphosphate 2-kinase	GO:0005524,GO:0005622,GO:0005654,GO:0005829,GO:0035299,GO:0043647,GO:0052746,GO:0098779	K10572-ko00562 Inositol phosphate metabolism;ko04070 Phosphatidylinositol signaling system	KOG4749-Inositol polyphosphate kinase[T]
XM_015283620.3	6.165	15.565	-1.33613	2.18441e-07	6.70925e-06	down	PROX1	PROX1	prospero homeobox 1, transcript variant X1	GO:0000122,GO:0001046,GO:0001078,GO:0001709,GO:0001822,GO:0001889,GO:0001938,GO:0001945,GO:0001946,GO:0002088,GO:0002194,GO:0003677,GO:0003705,GO:0003714,GO:0005623,GO:0005634,GO:0005737,GO:0006351,GO:0007507,GO:0007623,GO:0008285,GO:0010595,GO:0021516,GO:0021542,GO:0021707,GO:0021915,GO:0030182,GO:0030240,GO:0030324,GO:0030910,GO:0031016,GO:0042752,GO:0043049,GO:0043433,GO:0045071,GO:0045737,GO:…	K20211-ko04013 MAPK signaling pathway - fly	KOG3779-Homeobox transcription factor prospero[K]
NM_001044636.1	217.08	19.99	3.44088	3.36345e-21	7.45943e-19	up	RASD1	RASD1	ras related dexamethasone induced 1	GO:0003924,GO:0005525,GO:0005634,GO:0005886,GO:0007165,GO:0007186,GO:0007263,GO:0007264,GO:0016020,GO:0016529,GO:0045892,GO:0048471	K07843-ko04713 Circadian entrainment	KOG0395-Ras-related GTPase[R]
NM_001277144.2	280.79	13.885	4.33789	7.91228e-117	2.99663e-113	up	BHLHE40	BHLHE40	basic helix-loop-helix family member e40	GO:0001078,GO:0003705,GO:0003714,GO:0005634,GO:0005730,GO:0005737,GO:0005794,GO:0006351,GO:0032922,GO:0043153,GO:0043433,GO:0045892,GO:0048511,GO:0070888	K03729-ko04710 Circadian rhythm	KOG4304-Transcriptional repressors of the hairy/E(spl) family (contains HLH)[K]
NM_204857.1	53.04	15.07	1.8154	1.41258e-06	3.55202e-05	up	IL10RB	IL10RB	interleukin 10 receptor subunit beta	GO:0005886,GO:0006954,GO:0006955,GO:0007165,GO:0016021,GO:0019221,GO:0032002,GO:0051607,GO:0070062	K05135-ko04630 Jak-STAT signaling pathway;ko04060 Cytokine-cytokine receptor interaction;ko05152 Tuberculosis;ko05169 Epstein-Barr virus infection;ko05145 Toxoplasmosis	-
NM_001302197.1	18.535	49.7	-1.42299	1.64143e-05	0.00032057	down	CENPX	CENPX	centromere protein X, transcript variant X3	GO:0000777,GO:0003677,GO:0005634,GO:0006281,GO:0051301,GO:0051382	K15360-ko03460 Fanconi anemia pathway	-
XM_415405.7	9.39	20.64	-1.13625	0.000595343	0.00752741	down	C5	C5	complement component 5, transcript variant X3	GO:0001701,GO:0004866,GO:0005579,GO:0005615,GO:0006954,GO:0006957,GO:0006958,GO:0010575,GO:0010760,GO:0019835,GO:0045766,GO:0070062,GO:0090197,GO:0098779	K03994-ko04610 Complement and coagulation cascades;ko05322 Systemic lupus erythematosus;ko05020 Prion diseases;ko05133 Pertussis;ko05150 Staphylococcus aureus infection;ko05168 Herpes simplex infection	KOG1366-Alpha-macroglobulin[O]
NM_001163800.2	2.5	15.43	-2.62574	8.92277e-11	6.24024e-09	down	RAB3GAP2	RAB3GAP2	RAB3 GTPase activating non-catalytic protein subunit 2, transcript variant X1	GO:0005096,GO:0005737,GO:0005789,GO:0005886,GO:0006886,GO:0008047,GO:0017112,GO:0017137,GO:0030234,GO:0043087,GO:0046982,GO:0097051,GO:1903061,GO:1903373,GO:2000786	-	KOG2727-Rab3 GTPase-activating protein, non-catalytic subunit[U]
XM_015283407.3	14.775	31.285	-1.08231	1.60633e-05	0.00031487	down	PPP2R5D	PPP2R5D	protein phosphatase 2 regulatory subunit B'delta, transcript variant X1	GO:0000159,GO:0005634,GO:0007165	K11584-ko03015 mRNA surveillance pathway;ko04071 Sphingolipid signaling pathway;ko04151 PI3K-Akt signaling pathway;ko04152 AMPK signaling pathway;ko04113 Meiosis - yeast;ko04114 Oocyte meiosis;ko04261 Adrenergic signaling in cardiomyocytes;ko04728 Dopaminergic synapse	KOG2085-Serine/threonine protein phosphatase 2A, regulatory subunit[T]
XM_421163.7	3.135	6.94	-1.14647	0.000188723	0.00279451	down	CDAN1	CDAN1	codanin 1, transcript variant X3	GO:0005634,GO:0005737,GO:0005886,GO:0006325,GO:0006998,GO:0008104,GO:0008156,GO:0012505,GO:0016021,GO:0031497	-	-
NM_001110355.1	129.805	60.27	1.10683	3.54069e-05	0.000640433	up	VEGFA	VEGFA	vascular endothelial growth factor A, transcript variant 2	GO:0001525,GO:0001570,GO:0001934,GO:0001938,GO:0001955,GO:0005172,GO:0005576,GO:0007267,GO:0008083,GO:0008201,GO:0009986,GO:0010595,GO:0016020,GO:0030154,GO:0031334,GO:0035148,GO:0043117,GO:0045766,GO:0048010,GO:0050731,GO:0051781,GO:0051894	K05448-ko04014 Ras signaling pathway;ko04015 Rap1 signaling pathway;ko04370 VEGF signaling pathway;ko04066 HIF-1 signaling pathway;ko04151 PI3K-Akt signaling pathway;ko04060 Cytokine-cytokine receptor interaction;ko04510 Focal adhesion;ko05200 Pathways in cancer;ko05206 MicroRNAs in cancer;ko05205 Proteoglycans in cancer;ko05212 Pancreatic cancer;ko05211 Renal cell carcinoma;ko05219 Bladder cance…	-
XM_015300397.3	21.545	50.765	-1.23648	2.61399e-05	0.000487499	down	RDH16	RDH16	retinol dehydrogenase 16 (all-trans)	GO:0004745,GO:0005730,GO:0005737,GO:0005789,GO:0006629,GO:0009055,GO:0016021,GO:0043231	K11154-ko00830 Retinol metabolism	KOG1610-Corticosteroid 11-beta-dehydrogenase and related short chain-type dehydrogenases[QR]
XM_004945789.4	29	8.02	1.85438	1.37498e-07	4.40735e-06	up	TOR4A	TOR4A	torsin family 4 member A, transcript variant X4	GO:0005524,GO:0016021,GO:0043066	-	KOG2170-ATPase of the AAA+ superfamily[R]
XM_025154760.2	16.905	52.335	-1.63033	8.25575e-06	0.000173335	down	STAB1	STAB1	stabilin 1	GO:0005041,GO:0005044,GO:0005509,GO:0005540,GO:0005886,GO:0005887,GO:0006898,GO:0006954,GO:0007155,GO:0007267,GO:0015035,GO:0016525,GO:0030169,GO:0030666,GO:0042742	-	KOG1214-Nidogen and related basement membrane protein proteins[MW]
XM_015300113.3	578.85	24.38	4.56942	3.11076e-25	9.06263e-23	up	LOC107055361	LOC107055361	early endosome antigen 1-like	-	-	-
XM_015277307.3	10.815	0.0001	16.7227	1.68294e-09	8.8525e-08	up	KIF2A	KIF2A	kinesin heavy chain member 2A, transcript variant X3	GO:0000922,GO:0003777,GO:0005524,GO:0005737,GO:0005815,GO:0005874,GO:0007018,GO:0007052,GO:0007399,GO:0030154,GO:0051301,GO:0090307	-	KOG0246-Kinesin-like protein[Z]
XM_004944917.4	60.9	23.8	1.35548	2.91406e-10	1.84651e-08	up	NIPAL4	NIPAL4	NIPA like domain containing 4, transcript variant X2	GO:0005654,GO:0005737,GO:0015095,GO:0015693,GO:0016021	-	KOG2922-Uncharacterized conserved protein[S]
XM_015297968.3	12.5	41.045	-1.71528	1.61309e-05	0.000316039	down	ETS1	ETS1	v-ets avian erythroblastosis virus E26 oncogene homolog 1, transcript variant X2	GO:0000981,GO:0005634,GO:0005654,GO:0005667,GO:0006351,GO:0006357,GO:0006366,GO:0010595,GO:0030154,GO:0030578,GO:0042981,GO:0043565,GO:0045648,GO:0045765,GO:0045786,GO:0045944,GO:0046677,GO:0048870,GO:0050728	K02678-ko04014 Ras signaling pathway;ko04013 MAPK signaling pathway - fly;ko04320 Dorso-ventral axis formation;ko05166 HTLV-I infection	KOG3806-Predicted transcription factor[K]
XM_015298424.3	8.935	21.75	-1.28348	0.000384401	0.00517528	down	GBE1	GBE1	1,4-alpha-glucan branching enzyme 1, transcript variant X1	GO:0003844,GO:0004553,GO:0005978,GO:0043169,GO:0070062	K00700-ko00500 Starch and sucrose metabolism	KOG0470-1,4-alpha-glucan branching enzyme/starch branching enzyme II[G]
XM_040648367.1	24.33	8.66	1.4903	6.32463e-05	0.00107451	up	NCOR2	NCOR2	nuclear receptor corepressor 2, transcript variant X13	GO:0000118,GO:0000122,GO:0000790,GO:0003677,GO:0003714,GO:0005112,GO:0005634,GO:0005654,GO:0006351,GO:0008134,GO:0016020,GO:0016363,GO:0016604,GO:0016922,GO:0017053,GO:0042826,GO:0044255,GO:0047485,GO:0072365,GO:1903799	K06065-ko04330 Notch signaling pathway;ko05169 Epstein-Barr virus infection	KOG1878-Nuclear receptor coregulator SMRT/SMRTER, contains Myb-like domains[K]
NM_001318458.1	250.065	28.45	3.1358	6.25503e-48	4.27731e-45	up	TRIM25	TRIM25	tripartite motif containing 25	GO:0003700,GO:0004842,GO:0005622,GO:0005654,GO:0005737,GO:0005829,GO:0006513,GO:0008270,GO:0016032,GO:0016881,GO:0019985,GO:0032480,GO:0036503,GO:0043123,GO:0043627,GO:0045087,GO:0046596,GO:0046597,GO:0051091,GO:0051092,GO:0051607,GO:0060333,GO:1902186,GO:1902187	K10652-ko04064 NF-kappa B signaling pathway;ko04622 RIG-I-like receptor signaling pathway;ko05164 Influenza A	KOG2177-Predicted E3 ubiquitin ligase[O]
NM_001030952.1	55.39	21.595	1.35893	1.32213e-05	0.00026483	up	MYC	MYC	v-myc avian myelocytomatosis viral oncogene homolog, transcript variant X1	GO:0003677,GO:0003700,GO:0005634,GO:0006351,GO:0048730	K04377-ko04010 MAPK signaling pathway;ko04012 ErbB signaling pathway;ko04310 Wnt signaling pathway;ko04350 TGF-beta signaling pathway;ko04390 Hippo signaling pathway;ko04391 Hippo signaling pathway -fly;ko04630 Jak-STAT signaling pathway;ko04151 PI3K-Akt signaling pathway;ko04110 Cell cycle;ko04550 Signaling pathways regulating pluripotency of stem cells;ko04919 Thyroid hormone signaling pathway;…	KOG2483-Upstream transcription factor 2/L-myc-2 protein[K]
XM_040706477.1	1.735	5.53	-1.67234	1.78463e-05	0.000345929	down	LYSMD4	LYSMD4	LysM domain containing 4, transcript variant X1	GO:0016021	-	KOG2850-Predicted peptidoglycan-binding protein, contains LysM domain[R]
XM_025150562.2	1.38	7.03	-2.34886	2.17553e-08	8.23306e-07	down	MEIS2	MEIS2	Meis homeobox 2, transcript variant X12	GO:0000122,GO:0000978,GO:0001077,GO:0001654,GO:0003677,GO:0003700,GO:0003712,GO:0003714,GO:0005634,GO:0006355,GO:0006366,GO:0008134,GO:0008542,GO:0009612,GO:0031016,GO:0043565,GO:0045638,GO:0045944,GO:0048471,GO:0070848	-	KOG0773-Transcription factor MEIS1 and related HOX domain proteins[K]
XM_040653667.1	14.915	5.69	1.39026	2.50818e-12	2.27938e-10	up	DOT1L	DOT1L	DOT1 like histone lysine methyltransferase, transcript variant X2	GO:0003677,GO:0005634,GO:0005654,GO:0006342,GO:0008134,GO:0008284,GO:0018024,GO:0031151,GO:0032200,GO:0034729,GO:0042054,GO:0045944,GO:0046425,GO:0051726,GO:2000677	K11427-ko00310 Lysine degradation;ko05202 Transcriptional misregulation in cancers	KOG3924-Putative protein methyltransferase involved in meiosis and transcriptional silencing (Dot1)[DK]
NM_001006191.3	72.65	9.84	2.88423	3.80733e-10	2.35791e-08	up	TRAFD1	TRAFD1	TRAF-type zinc finger domain containing 1	GO:0045824,GO:0046872	-	-
XM_417098.7	6.19	3.085	1.00467	0.000183024	0.00272489	up	SPG20	SPG20	spastic paraplegia 20 (Troyer syndrome), transcript variant X3	GO:0005741,GO:0005811,GO:0005886,GO:0009838,GO:0030496,GO:0030514,GO:0034389,GO:0045202,GO:0048698,GO:0050905,GO:0051301,GO:0051881,GO:0060612	K19366-ko04144 Endocytosis	KOG2709-Uncharacterized conserved protein[S]
XM_025143185.2	6.855	1.94	1.8211	2.75857e-08	1.01813e-06	up	ZBTB32	ZBTB32	zinc finger and BTB domain containing 32, transcript variant X1	GO:0000122,GO:0000980,GO:0001206,GO:0001823,GO:0003677,GO:0005634,GO:0005730,GO:0005829,GO:0005886,GO:0006351,GO:0006915,GO:0007417,GO:0008285,GO:0009880,GO:0009952,GO:0016567,GO:0016604,GO:0016605,GO:0016607,GO:0017053,GO:0030097,GO:0030099,GO:0032332,GO:0034504,GO:0035116,GO:0035136,GO:0042733,GO:0042802,GO:0042803,GO:0043065,GO:0045600,GO:0045638,GO:0045778,GO:0045892,GO:0045893,GO:0046872,GO:…	K10055-ko05200 Pathways in cancer;ko05202 Transcriptional misregulation in cancers;ko05221 Acute myeloid leukemia	KOG2462-C2H2-type Zn-finger protein[K]
XM_015296022.3	15.44	0.92	4.0689	1.37355e-12	1.29802e-10	up	CCLI7	CCLI7	C-C motif chemokine ligand 17	GO:0000165,GO:0001649,GO:0001775,GO:0002548,GO:0004672,GO:0004698,GO:0005576,GO:0005615,GO:0005622,GO:0005737,GO:0005829,GO:0006468,GO:0006816,GO:0006874,GO:0006887,GO:0006935,GO:0006954,GO:0006955,GO:0007010,GO:0007186,GO:0007267,GO:0007610,GO:0008009,GO:0008360,GO:0009636,GO:0010628,GO:0010629,GO:0010818,GO:0014808,GO:0016004,GO:0016301,GO:0019722,GO:0023052,GO:0030335,GO:0030593,GO:0031663,GO:…	-	-
XM_040697470.1	5.82	0.0001	15.8287	4.53451e-12	3.97254e-10	up	EPB41L2	EPB41L2	erythrocyte membrane protein band 4.1 like 2, transcript variant X1	GO:0005198,GO:0005634,GO:0005654,GO:0005737,GO:0005856,GO:0005886,GO:0005925,GO:0008091,GO:0008180,GO:0019898,GO:0030054,GO:0030866,GO:0070062	-	-
XM_015287512.3	1.385	9.95	-2.84481	0.000739301	0.00908398	down	FBXO34	FBXO34	F-box protein 34, transcript variant X10	GO:0005654,GO:0005737	-	-
XM_420322.7	17.54	0.005	11.7764	1.51711e-32	6.22458e-30	up	COL4A6	COL4A6	collagen type IV alpha 6 chain, transcript variant X1	GO:0005201,GO:0005576,GO:0005587,GO:0005788,GO:0007155,GO:0030198,GO:0030574,GO:0071230	K06237-ko04151 PI3K-Akt signaling pathway;ko04512 ECM-receptor interaction;ko04510 Focal adhesion;ko04974 Protein digestion and absorption;ko05200 Pathways in cancer;ko05222 Small cell lung cancer;ko04933 AGE-RAGE signaling pathway in diabetic complications;ko05146 Amoebiasis	-
XM_015277255.3	13.41	3.82	1.81166	7.42575e-05	0.00124229	up	HMGCS1	HMGCS1	3-hydroxy-3-methylglutaryl-CoA synthase 1, transcript variant X6	GO:0004421,GO:0005654,GO:0005737,GO:0005886,GO:0006695,GO:0008299	K01641-ko00650 Butanoate metabolism;ko00072 Synthesis and degradation of ketone bodies;ko00280 Valine, leucine and isoleucine degradation;ko00900 Terpenoid backbone biosynthesis	KOG1393-Hydroxymethylglutaryl-CoA synthase[I]
XM_015277491.3	41.375	205.285	-2.3108	8.0526e-10	4.62625e-08	down	AVDL	AVDL	avidin-like, transcript variant X2	GO:0005576	-	-
NM_001006317.3	11.65	137.645	-3.56255	8.50722e-05	0.00140178	down	APLP2	APLP2	amyloid beta precursor like protein 2, transcript variant X7	GO:0001967,GO:0003677,GO:0004867,GO:0005634,GO:0005886,GO:0006878,GO:0007176,GO:0007617,GO:0007626,GO:0008201,GO:0008203,GO:0016020,GO:0016021,GO:0030198,GO:0030900,GO:0030901,GO:0042802,GO:0043393,GO:0046914,GO:0050885,GO:0070062	-	KOG3540-Beta amyloid precursor protein[R]
XM_015288736.3	15.915	3.445	2.20781	3.53048e-26	1.10715e-23	up	WBP1L	WBP1L	WW domain binding protein 1-like, transcript variant X2	GO:0016021	-	-
NM_204404.1	78.91	34.545	1.19173	1.29782e-25	3.87263e-23	up	HAL	HAL	histidine ammonia-lyase, transcript variant X1	GO:0004397,GO:0005737,GO:0005829,GO:0006547,GO:0019556,GO:0019557	K01745-ko00340 Histidine metabolism	KOG0222-Phenylalanine and histidine ammonia-lyase[Q]
NM_001278105.2	0.0001	10.96	-16.7419	2.09527e-08	7.97221e-07	down	NUDT5	NUDT5	nudix hydrolase 5, transcript variant X9	GO:0000287,GO:0005622,GO:0005634,GO:0005829,GO:0009117,GO:0009191,GO:0017110,GO:0019144,GO:0019303,GO:0030515,GO:0034656,GO:0047631,GO:0070062	K13987-ko00230 Purine metabolism	KOG3041-Nucleoside diphosphate-sugar hydrolase of the MutT (NUDIX) family[L]
XM_040706774.1	9.715	2.73	1.83131	2.23115e-07	6.83576e-06	up	DNAJA4	DNAJA4	DnaJ heat shock protein family (Hsp40) member A4, transcript variant X1	GO:0005524,GO:0005829,GO:0006457,GO:0009408,GO:0016020,GO:0042026,GO:0046872,GO:0051082,GO:0051087,GO:0090084	-	KOG0712-Molecular chaperone (DnaJ superfamily)[O]
XM_416553.4	61.04	156.915	-1.36216	2.67866e-06	6.28618e-05	down	HGD	HGD	homogentisate 1,2-dioxygenase	GO:0004411,GO:0005829,GO:0006559,GO:0006570,GO:0006572,GO:0046872,GO:0070062	K00451-ko00350 Tyrosine metabolism;ko00643 Styrene degradation	KOG1417-Homogentisate 1,2-dioxygenase[E]
XM_040652499.1	0.46	5.405	-3.55459	0.00016735	0.0025228	down	ARHGEF11	ARHGEF11	Rho guanine nucleotide exchange factor 11, transcript variant X23	GO:0000910,GO:0001558,GO:0001664,GO:0005085,GO:0005089,GO:0005096,GO:0005622,GO:0005737,GO:0005829,GO:0006928,GO:0006941,GO:0007186,GO:0007266,GO:0016020,GO:0030010,GO:0030036,GO:0035023,GO:0043065,GO:0045893,GO:0051056	K12331-ko04270 Vascular smooth muscle contraction;ko05200 Pathways in cancer	KOG3520-Predicted guanine nucleotide exchange factor[T]
XM_025149108.2	2.965	9.62	-1.698	2.21464e-05	0.000419046	down	MKLN1	MKLN1	muskelin 1, transcript variant X1	GO:0001726,GO:0005829,GO:0005938,GO:0007160,GO:0007165,GO:0008360,GO:0031532	-	KOG2437-Muskelin[T]
XM_422269.7	8.275	1.055	2.97152	1.28572e-05	0.000258167	up	ABL2	ABL2	ABL proto-oncogene 2, non-receptor tyrosine kinase, transcript variant X1	GO:0000287,GO:0003785,GO:0004672,GO:0004713,GO:0004715,GO:0005524,GO:0005623,GO:0005829,GO:0006464,GO:0007155,GO:0007165,GO:0007169,GO:0007204,GO:0010506,GO:0010863,GO:0010976,GO:0015629,GO:0016477,GO:0018108,GO:0030036,GO:0030100,GO:0030145,GO:0030155,GO:0031234,GO:0038083,GO:0042127,GO:0045087,GO:0051015,GO:0051353,GO:0071300,GO:2000145,GO:2000249	K08887-ko04014 Ras signaling pathway;ko04012 ErbB signaling pathway;ko05416 Viral myocarditis	KOG4278-Protein tyrosine kinase[T]
NM_001044666.1	62.535	7.005	3.15821	4.07201e-07	1.16765e-05	up	GADD45G	GADD45G	growth arrest and DNA damage inducible gamma	GO:0000185,GO:0005634,GO:0005737,GO:0006915,GO:0006950,GO:0007275,GO:0030154,GO:0043065,GO:0046330,GO:0051726,GO:1900745	K04402-ko04010 MAPK signaling pathway;ko04068 FoxO signaling pathway;ko04110 Cell cycle;ko04210 Apoptosis;ko04115 p53 signaling pathway	-
XM_015276431.3	18.22	81.11	-2.15436	2.44186e-19	4.94753e-17	down	STBD1	STBD1	starch binding domain 1, transcript variant X2	GO:0005789,GO:0005887,GO:0005980,GO:0006936,GO:0016020,GO:0034045,GO:0048471,GO:0061723,GO:2001069,GO:2001070	-	-
XM_015291636.3	5.46	16.115	-1.56143	4.18563e-08	1.47833e-06	down	BCHE	BCHE	butyrylcholinesterase, transcript variant X5	GO:0003990,GO:0004104,GO:0005576,GO:0005615,GO:0005641,GO:0005783,GO:0052689,GO:0072562	-	KOG4389-Acetylcholinesterase/Butyrylcholinesterase[T]
NM_001031180.1	20.405	9.6	1.08782	5.6147e-08	1.93314e-06	up	SWAP70	SWAP70	switching B cell complex subunit SWAP70	GO:0003677,GO:0005524,GO:0005634,GO:0005737,GO:0005829,GO:0005886,GO:0007204,GO:0030027,GO:0030835,GO:0032233,GO:0032880,GO:0033633,GO:0045190,GO:0051017,GO:0060754,GO:1902309	-	-
NM_001199442.2	10.825	57.36	-2.40568	1.98329e-14	2.49101e-12	down	HAO1	HAO1	hydroxyacid oxidase 1, transcript variant X1	GO:0001561,GO:0003973,GO:0005102,GO:0005777,GO:0005782,GO:0006979,GO:0008891,GO:0010181,GO:0046296,GO:0046487,GO:0047969,GO:0052852,GO:0052853,GO:0052854	K11517-ko01200 Carbon metabolism;ko00630 Glyoxylate and dicarboxylate metabolism;ko04146 Peroxisome	KOG0538-Glycolate oxidase[C]
XM_417679.7	11.875	25.635	-1.11019	4.82708e-05	0.000847278	down	NEFL	NEFL	neurofilament, light polypeptide, transcript variant X1	GO:0000226,GO:0005200,GO:0005883,GO:0008022,GO:0008089,GO:0008090,GO:0014012,GO:0019896,GO:0030424,GO:0031133,GO:0033596,GO:0033693,GO:0040011,GO:0042802,GO:0043209,GO:0043524,GO:0045109,GO:0048812,GO:0050772,GO:0050885,GO:0061564,GO:1904115	K04572-ko05014 Amyotrophic lateral sclerosis (ALS)	KOG0977-Nuclear envelope protein lamin, intermediate filament superfamily[DY]
XM_040646558.1	15.945	46.06	-1.53041	2.48025e-11	1.93527e-09	down	ACY1	ACY1	aminoacylase 1, transcript variant X1	GO:0004046,GO:0005737,GO:0006520,GO:0008237,GO:0046872	K14677-ko01210 2-Oxocarboxylic acid metabolism;ko01230 Biosynthesis of amino acids;ko00220 Arginine biosynthesis	KOG2275-Aminoacylase ACY1 and related metalloexopeptidases[E]
XM_004948259.4	46.92	6.87	2.77182	4.32948e-61	4.02193e-58	up	ADAR	ADAR	adenosine deaminase, RNA specific, transcript variant X1	GO:0001649,GO:0001701,GO:0002244,GO:0002566,GO:0003677,GO:0003726,GO:0005634,GO:0005654,GO:0005730,GO:0005737,GO:0006382,GO:0006397,GO:0006606,GO:0006611,GO:0009615,GO:0016020,GO:0016553,GO:0030218,GO:0031054,GO:0035280,GO:0035455,GO:0043066,GO:0044387,GO:0044530,GO:0045070,GO:0045071,GO:0045087,GO:0046872,GO:0051607,GO:0060216,GO:0060337,GO:0060339,GO:0061484,GO:0098586,GO:1900369	K12968-ko04623 Cytosolic DNA-sensing pathway;ko05162 Measles;ko05164 Influenza A	KOG2777-tRNA-specific adenosine deaminase 1[A]
XM_015293562.2	26.77	2.57	3.38078	4.22712e-15	5.62493e-13	up	C12orf57	C12orf57	C12orf57 homolog, transcript variant X2	GO:0005737	-	-
XM_015300187.3	10.945	27.77	-1.34326	1.97636e-08	7.58426e-07	down	UHRF1	UHRF1	ubiquitin like with PHD and ring finger domains 1, transcript variant X2	GO:0000122,GO:0000790,GO:0000791,GO:0000792,GO:0000987,GO:0003700,GO:0004842,GO:0005634,GO:0005657,GO:0005720,GO:0006281,GO:0006351,GO:0007049,GO:0008270,GO:0008283,GO:0008327,GO:0010216,GO:0010390,GO:0016363,GO:0016574,GO:0016874,GO:0031493,GO:0032270,GO:0035064,GO:0042393,GO:0042802,GO:0044729,GO:0045944,GO:0051865,GO:0061630,GO:0090308,GO:2000373	-	KOG1245-Chromatin remodeling complex WSTF-ISWI, large subunit (contains heterochromatin localization, PHD and BROMO domains)[B]
NM_001282194.1	9.02	25.55	-1.50212	9.97561e-06	0.000205642	down	CLN5	CLN5	ceroid-lipofuscinosis, neuronal 5	GO:0005537,GO:0005764,GO:0005765,GO:0005775,GO:0005783,GO:0005794,GO:0006465,GO:0007040,GO:0007042,GO:0007420,GO:0007601,GO:0016021,GO:0022008,GO:0030163,GO:0042551,GO:0048471,GO:0070062,GO:0070085	K12390-ko04142 Lysosome	-
XM_040698751.1	0.0001	1631.28	-23.9595	3.61194e-10	2.25391e-08	down	ALB	ALB	albumin, transcript variant X2	GO:0001895,GO:0003677,GO:0005504,GO:0005615,GO:0005634,GO:0005783,GO:0005794,GO:0006810,GO:0008144,GO:0009267,GO:0009615,GO:0015643,GO:0019825,GO:0019836,GO:0030170,GO:0033189,GO:0036094,GO:0043066,GO:0043209,GO:0046872,GO:0051659,GO:0060417,GO:0070062,GO:0072562	K16141-ko04918 Thyroid hormone synthesis	-
XM_025155530.2	18.36	0.785	4.54773	3.19003e-23	8.13788e-21	up	CAMKK2	CAMKK2	calcium/calmodulin dependent protein kinase kinase 2, transcript variant X11	GO:0004672,GO:0004674,GO:0004683,GO:0005509,GO:0005516,GO:0005524,GO:0005634,GO:0005737,GO:0006468,GO:0030295,GO:0032147,GO:0042995,GO:0046777	K07359-ko04152 AMPK signaling pathway;ko04920 Adipocytokine signaling pathway;ko04921 Oxytocin signaling pathway;ko04211 Longevity regulating pathway - mammal;ko05034 Alcoholism	KOG0585-Ca2+/calmodulin-dependent protein kinase kinase beta and related serine/threonine protein kinases[T]
XM_040676424.1	0.54	7.625	-3.81971	6.22712e-08	2.12469e-06	down	ST3GAL1	ST3GAL1	ST3 beta-galactoside alpha-2,3-sialyltransferase 1, transcript variant X3	GO:0001574,GO:0003836,GO:0006054,GO:0006468,GO:0006486,GO:0006487,GO:0008373,GO:0009311,GO:0018279,GO:0030173,GO:0032580,GO:0070062,GO:0097503	K00780-ko00512 Mucin type O-glycan biosynthesis;ko00533 Glycosaminoglycan biosynthesis - keratan sulfate;ko00603 Glycosphingolipid biosynthesis - globo series;ko00604 Glycosphingolipid biosynthesis - ganglio series	KOG2692-Sialyltransferase[G]
XM_416756.7	5.16	31.345	-2.60279	9.52976e-11	6.61774e-09	down	AGPAT3	AGPAT3	1-acylglycerol-3-phosphate O-acyltransferase 3, transcript variant X9	GO:0000139,GO:0003841,GO:0005635,GO:0005783,GO:0005789,GO:0005886,GO:0006654,GO:0008152,GO:0008654,GO:0016020,GO:0016021,GO:0016024,GO:0019432,GO:0042171	K13523-ko00561 Glycerolipid metabolism;ko00564 Glycerophospholipid metabolism;ko04072 Phospholipase D signaling pathway	KOG1505-Lysophosphatidic acid acyltransferase LPAAT and related acyltransferases[I]
NM_205422.1	43.345	5.82	2.89677	4.62411e-10	2.8185e-08	up	EXFABP	EXFABP	extracellular fatty acid-binding protein	GO:0005215,GO:0005615,GO:0005623,GO:0006629,GO:0006953,GO:0006954,GO:0007507,GO:0008284,GO:0009636,GO:0009792,GO:0010831,GO:0015245,GO:0015908,GO:0032332,GO:0032496,GO:0034097,GO:0042493,GO:0042742,GO:0043066,GO:0044255,GO:0045087,GO:0045663,GO:0048747,GO:0050544,GO:0051412,GO:0055089,GO:0070538,GO:0070539,GO:0070540,GO:0070543,GO:0071399	-	-
XM_040650680.1	3.345	8.04	-1.26519	0.000198499	0.0029217	down	CDH4	CDH4	cadherin 4	GO:0005509,GO:0005886,GO:0005887,GO:0007156,GO:0007157,GO:0007411,GO:0016021,GO:0045773	K06797-ko04514 Cell adhesion molecules (CAMs)	KOG4289-Cadherin EGF LAG seven-pass G-type receptor[T]
XM_003641735.5	77.695	189.92	-1.2895	0.000234785	0.00337803	down	AGXT	AGXT	alanine-glyoxylate aminotransferase	GO:0004760,GO:0005759,GO:0005777,GO:0005782,GO:0007219,GO:0008453,GO:0009436,GO:0010498,GO:0016597,GO:0019265,GO:0019448,GO:0030170,GO:0042803,GO:0042853,GO:0043621,GO:0046724	K00830-ko01200 Carbon metabolism;ko00630 Glyoxylate and dicarboxylate metabolism;ko00680 Methane metabolism;ko00250 Alanine, aspartate and glutamate metabolism;ko00260 Glycine, serine and threonine metabolism;ko04146 Peroxisome	KOG2862-Alanine-glyoxylate aminotransferase AGT1[R]
XM_025141848.2	3.24	14.425	-2.15451	3.35105e-05	0.000610838	down	SPATA20	SPATA20	spermatogenesis associated 20, transcript variant X1	GO:0003824,GO:0005576,GO:0007275,GO:0007283,GO:0030154	-	KOG2244-Highly conserved protein containing a thioredoxin domain[R]
NM_001277298.1	24.185	1.275	4.24554	7.54663e-17	1.23853e-14	up	KLHL10	KLHL10	kelch like family member 10	GO:0000902,GO:0005737,GO:0007286,GO:0008584,GO:0009566,GO:0016567,GO:0031463,GO:0048808,GO:0048873	-	KOG4441-Proteins containing BTB/POZ and Kelch domains, involved in regulatory/signal transduction processes[TR]
XM_040657313.1	13.225	0.0001	17.0129	2.36537e-08	8.89e-07	up	LOC121108957	LOC121108957	claw keratin-like	GO:0005200,GO:0005882	-	-
XM_004946547.4	14.21	6.365	1.15867	0.00021733	0.00316763	up	SMG6	SMG6	SMG6 nonsense mediated mRNA decay factor, transcript variant X2	GO:0000184,GO:0000333,GO:0000723,GO:0000781,GO:0004521,GO:0005634,GO:0005730,GO:0005737,GO:0005829,GO:0035145,GO:0042162,GO:0043021,GO:0046872,GO:0070034,GO:0070182,GO:0090502,GO:1904354	K11124-ko03015 mRNA surveillance pathway	KOG2162-Nonsense-mediated mRNA decay protein[A]
XM_015283878.3	5.235	0.005	10.032	1.86026e-08	7.20613e-07	up	ATF3	ATF3	activating transcription factor 3, transcript variant X3	GO:0000122,GO:0000976,GO:0000977,GO:0000978,GO:0000982,GO:0001078,GO:0001228,GO:0003700,GO:0003714,GO:0005634,GO:0005654,GO:0005730,GO:0006094,GO:0008284,GO:0030968,GO:0034198,GO:0035914,GO:0036499,GO:0042802,GO:0042803,GO:0044212,GO:0045944,GO:0046982,GO:0061394,GO:0070373,GO:1903984,GO:1990440,GO:1990622	K09032-ko05166 HTLV-I infection	KOG1414-Transcriptional activator FOSB/c-Fos and related bZIP transcription factors[K]
XM_015290626.3	6.1	12.91	-1.08161	2.64278e-06	6.20789e-05	down	PALMD	PALMD	palmdelphin, transcript variant X1	GO:0005737,GO:0008360,GO:0016020,GO:0043197	-	-
NM_001302097.1	65.855	3.315	4.31221	5.3592e-23	1.33939e-20	up	PMAIP1	PMAIP1	phorbol-12-myristate-13-acetate-induced protein 1	GO:0001836,GO:0001844,GO:0005634,GO:0005739,GO:0005741,GO:0005829,GO:0006915,GO:0006919,GO:0006974,GO:0009411,GO:0010165,GO:0010498,GO:0010907,GO:0010917,GO:0032461,GO:0042149,GO:0042771,GO:0042981,GO:0043029,GO:0043065,GO:0043280,GO:0043331,GO:0043517,GO:0043525,GO:0046902,GO:0048147,GO:0051607,GO:0070059,GO:0071456,GO:0072332,GO:0072593,GO:0090200,GO:0097193,GO:1900740,GO:1902043,GO:1902237,GO:…	K10131-ko04210 Apoptosis;ko04215 Apoptosis - multiple species;ko04115 p53 signaling pathway;ko05203 Viral carcinogenesis;ko01524 Platinum drug resistance	-
NM_001012914.1	334.1	13.635	4.61489	2.20463e-84	3.1925e-81	up	STAT1	STAT1	signal transducer and activator of transcription 1	GO:0000983,GO:0001937,GO:0003677,GO:0003700,GO:0005634,GO:0005730,GO:0005737,GO:0006351,GO:0006915,GO:0006919,GO:0007259,GO:0007584,GO:0008015,GO:0008284,GO:0016525,GO:0032869,GO:0033209,GO:0034097,GO:0043124,GO:0043434,GO:0045893,GO:0048661,GO:0051591,GO:0060333,GO:0060337,GO:0072136,GO:0072162,GO:0072308	K11220-ko04630 Jak-STAT signaling pathway;ko04620 Toll-like receptor signaling pathway;ko04062 Chemokine signaling pathway;ko04917 Prolactin signaling pathway;ko04919 Thyroid hormone signaling pathway;ko04380 Osteoclast differentiation;ko05200 Pathways in cancer;ko05212 Pancreatic cancer;ko05321 Inflammatiory bowel disease (IBD);ko04933 AGE-RAGE signaling pathway in diabetic complications;ko05152…	KOG3667-STAT protein[KT]
NM_001277791.1	0.0001	8.385	-16.3555	3.11935e-08	1.13177e-06	down	ESD	ESD	esterase D, transcript variant 3	GO:0005737,GO:0018738,GO:0046294,GO:0052689,GO:0070062	K01070-ko01200 Carbon metabolism;ko00680 Methane metabolism	KOG3101-Esterase D[R]
NM_001012821.2	4.79	20.415	-2.09153	2.39266e-11	1.87286e-09	down	ZFP92	ZFP92	zinc finger protein 92 homolog (mouse), transcript variant X2	GO:0003676,GO:0003677,GO:0003700,GO:0005634,GO:0006351,GO:0006355,GO:0007275,GO:0008270,GO:0030154,GO:0042802,GO:0045321,GO:0046872	-	KOG2462-C2H2-type Zn-finger protein[K]
NM_001319309.2	346.23	91.435	1.92091	5.33748e-23	1.33939e-20	up	MCL1	MCL1	BCL2 family apoptosis regulator, transcript variant X1	GO:0005634,GO:0005654,GO:0005741,GO:0005759,GO:0005829,GO:0007275,GO:0008630,GO:0008637,GO:0016020,GO:0016021,GO:0030154,GO:0034097,GO:0042803,GO:0046982,GO:0097136,GO:0097192,GO:1903378,GO:2000811,GO:2001020,GO:2001240,GO:2001243	K02539-ko04630 Jak-STAT signaling pathway;ko04151 PI3K-Akt signaling pathway;ko04210 Apoptosis;ko05206 MicroRNAs in cancer	-
NM_205415.1	257.925	5.345	5.59262	6.02826e-24	1.62186e-21	up	IRF1	IRF1	interferon regulatory factor 1	GO:0000790,GO:0000978,GO:0001077,GO:0005737,GO:0006915,GO:0007050,GO:0008285,GO:0032728,GO:0034124,GO:0035458,GO:0043374,GO:0045084,GO:0045590,GO:0045892,GO:0051607,GO:0060333,GO:0071260,GO:2000564	K09444-ko04917 Prolactin signaling pathway;ko05133 Pertussis;ko05160 Hepatitis C	-
XM_040652651.1	63.4	215.63	-1.766	1.01903e-11	8.43224e-10	down	APOA2	APOA2	apolipoprotein A-II, transcript variant X2	GO:0001523,GO:0002526,GO:0002740,GO:0005319,GO:0005543,GO:0005576,GO:0005615,GO:0005829,GO:0006457,GO:0006631,GO:0006656,GO:0006869,GO:0008035,GO:0008203,GO:0008289,GO:0009395,GO:0009749,GO:0010873,GO:0010903,GO:0015485,GO:0015759,GO:0017127,GO:0018158,GO:0018206,GO:0030300,GO:0031100,GO:0031210,GO:0031647,GO:0032375,GO:0033344,GO:0033700,GO:0034190,GO:0034361,GO:0034364,GO:0034366,GO:0034370,GO:…	K08758-ko03320 PPAR signaling pathway	-
NM_001112799.1	0.0001	9.63	-16.5552	7.61784e-11	5.42001e-09	down	GRIA3	GRIA3	glutamate ionotropic receptor AMPA type subunit 3, transcript variant X2	GO:0004971,GO:0005234,GO:0005654,GO:0005886,GO:0014069,GO:0016020,GO:0030054,GO:0032279,GO:0032281,GO:0043083,GO:0043195,GO:0043197,GO:0043198,GO:0043204,GO:0045211,GO:0060992	K05199-ko04024 cAMP signaling pathway;ko04080 Neuroactive ligand-receptor interaction;ko04724 Glutamatergic synapse;ko04728 Dopaminergic synapse;ko04730 Long-term depression;ko04723 Retrograde endocannabinoid signaling;ko04713 Circadian entrainment;ko05202 Transcriptional misregulation in cancers;ko05031 Amphetamine addiction;ko05033 Nicotine addiction	KOG1054-Glutamate-gated AMPA-type ion channel receptor subunit GluR2 and related subunits[PET]
XM_040706300.1	11.93	0.0001	16.8642	3.2645e-14	3.96858e-12	up	MX1	MX1	myxovirus (influenza virus) resistance 1, interferon-inducible protein p78 (mouse), transcript variant X5	GO:0003924,GO:0005525,GO:0005737	K14754-ko05162 Measles;ko05164 Influenza A	KOG0446-Vacuolar sorting protein VPS1, dynamin, and related proteins[UR]
XM_025144485.2	10.14	2.67	1.92515	5.38703e-05	0.000936548	up	PAK4	PAK4	p21 (RAC1) activated kinase 4, transcript variant X1	GO:0004672,GO:0005524,GO:0005794,GO:0005925,GO:0006915,GO:0006928,GO:0007010,GO:0007049,GO:0007165,GO:0008283,GO:0016049,GO:0016477,GO:0060996,GO:0071407	K05734-ko04014 Ras signaling pathway;ko04012 ErbB signaling pathway;ko04810 Regulation of actin cytoskeleton;ko04510 Focal adhesion;ko04660 T cell receptor signaling pathway;ko04360 Axon guidance;ko05206 MicroRNAs in cancer;ko05211 Renal cell carcinoma	KOG0578-p21-activated serine/threonine protein kinase[T]
XM_015276041.3	118.675	25.33	2.2281	3.59975e-16	5.41999e-14	up	ODC	ODC	ornithine decarboxylase, transcript variant X1	GO:0001822,GO:0004586,GO:0005737,GO:0005829,GO:0008284,GO:0009615,GO:0033387,GO:0042176	K01581-ko00330 Arginine and proline metabolism;ko00480 Glutathione metabolism	KOG0622-Ornithine decarboxylase[E]
XM_025149682.2	19.445	0.935	4.37829	2.47632e-33	1.05105e-30	up	TLR3	TLR3	toll like receptor 3, transcript variant X1	GO:0000139,GO:0002224,GO:0002282,GO:0002730,GO:0002756,GO:0003725,GO:0004888,GO:0005622,GO:0005737,GO:0005765,GO:0005769,GO:0005789,GO:0005887,GO:0006954,GO:0006972,GO:0007165,GO:0007249,GO:0007250,GO:0007252,GO:0008584,GO:0009597,GO:0010008,GO:0010628,GO:0016020,GO:0016021,GO:0032722,GO:0032728,GO:0032735,GO:0032755,GO:0032757,GO:0032760,GO:0034123,GO:0034128,GO:0034138,GO:0034346,GO:0035458,GO:…	K05401-ko04620 Toll-like receptor signaling pathway;ko05164 Influenza A;ko05161 Hepatitis B;ko05160 Hepatitis C;ko05168 Herpes simplex infection	KOG4194-Membrane glycoprotein LIG-1[T]
XM_015275119.3	8.05	0.065	6.95241	5.13304e-06	0.000112522	up	SPRY2	SPRY2	sprouty RTK signaling antagonist 2	GO:0000132,GO:0005634,GO:0005737,GO:0005829,GO:0005856,GO:0007275,GO:0007605,GO:0008285,GO:0010628,GO:0010801,GO:0016020,GO:0031345,GO:0033138,GO:0034260,GO:0040037,GO:0042127,GO:0042472,GO:0043066,GO:0043407,GO:0043539,GO:0045165,GO:0045595,GO:0046580,GO:0051387,GO:0051897,GO:0060437,GO:0060449,GO:0070373,GO:0070374	K17383-ko04013 MAPK signaling pathway - fly;ko05206 MicroRNAs in cancer	-
NM_001007845.1	400.31	115.065	1.79867	1.47409e-18	2.79142e-16	up	PRKAR1A	PRKAR1A	protein kinase cAMP-dependent type I regulatory subunit alpha, transcript variant X2	GO:0001707,GO:0001772,GO:0004862,GO:0005737,GO:0005952,GO:0008603,GO:0030552,GO:0031588,GO:0031594,GO:0044853,GO:0045214,GO:0046007,GO:0060038,GO:2000480	K04739-ko04910 Insulin signaling pathway	KOG1113-cAMP-dependent protein kinase types I and II, regulatory subunit[T]
NM_001190924.3	318.885	39.27	3.02154	4.95609e-18	8.84106e-16	up	G0S2	G0S2	G0/G1 switch 2	GO:0005739,GO:0005811,GO:0097191,GO:2001238	-	-
XM_426593.7	59.57	24.715	1.2692	3.35965e-09	1.59933e-07	up	STK16	STK16	serine/threonine kinase 16, transcript variant X1	GO:0001077,GO:0004674,GO:0004715,GO:0005524,GO:0005737,GO:0005798,GO:0006468,GO:0016020,GO:0046777,GO:0048471,GO:0071560	-	KOG2345-Serine/threonine protein kinase/TGF-beta stimulated factor[KIT]
NM_204396.1	66.885	9.095	2.87854	4.39697e-11	3.27017e-09	up	CDKN1A	CDKN1A	cyclin dependent kinase inhibitor 1A	GO:0000079,GO:0000082,GO:0000086,GO:0000307,GO:0004861,GO:0005634,GO:0005654,GO:0005829,GO:0006974,GO:0006977,GO:0007050,GO:0007265,GO:0007346,GO:0008285,GO:0009636,GO:0010165,GO:0010243,GO:0010629,GO:0016301,GO:0019912,GO:0030308,GO:0030890,GO:0031100,GO:0031625,GO:0031668,GO:0033158,GO:0034198,GO:0034605,GO:0042326,GO:0042493,GO:0042771,GO:0043066,GO:0043068,GO:0045736,GO:0046685,GO:0046872,GO:…	K06625-ko04012 ErbB signaling pathway;ko04630 Jak-STAT signaling pathway;ko04066 HIF-1 signaling pathway;ko04068 FoxO signaling pathway;ko04151 PI3K-Akt signaling pathway;ko04110 Cell cycle;ko04115 p53 signaling pathway;ko04921 Oxytocin signaling pathway;ko05200 Pathways in cancer;ko05202 Transcriptional misregulation in cancers;ko05206 MicroRNAs in cancer;ko05205 Proteoglycans in cancer;ko05203 …	KOG4743-Cyclin-dependent kinase inhibitor[T]
XM_015290877.3	21.59	8.785	1.29725	0.000112269	0.00178078	up	DUSP16	DUSP16	dual specificity phosphatase 16, transcript variant X1	GO:0000188,GO:0004721,GO:0004725,GO:0005634,GO:0005654,GO:0005737,GO:0005829,GO:0016311,GO:0017017,GO:0045204,GO:0045209	K04459-ko04010 MAPK signaling pathway	KOG1716-Dual specificity phosphatase[V]
XM_040703356.1	7.745	1.35	2.52031	2.26742e-19	4.61308e-17	up	COL6A1	COL6A1	collagen type VI alpha 1 chain, transcript variant X1	GO:0001649,GO:0005581,GO:0005765,GO:0007155,GO:0035987,GO:0042383,GO:0070062,GO:0070208,GO:0071230	K06238-ko04151 PI3K-Akt signaling pathway;ko04512 ECM-receptor interaction;ko04510 Focal adhesion;ko04974 Protein digestion and absorption	KOG3546-Collagens (type XV)[W]
XM_422114.7	42.46	3.14	3.75727	1.02727e-22	2.47929e-20	up	DTX3L	DTX3L	deltex E3 ubiquitin ligase 3L, transcript variant X1	GO:0000209,GO:0004842,GO:0005634,GO:0005654,GO:0005737,GO:0005829,GO:0006302,GO:0006974,GO:0008270,GO:0010390,GO:0016874,GO:0042393	K06058-ko04330 Notch signaling pathway	KOG0320-Predicted E3 ubiquitin ligase[O]
XM_015294057.3	10	4.925	1.0218	8.19275e-05	0.00135678	up	RBM27	RBM27	RNA binding motif protein 27, transcript variant X1	GO:0000166,GO:0003723,GO:0005737,GO:0006397,GO:0016607,GO:0046872	-	KOG2135-Proteins containing the RNA recognition motif[R]
XM_015275364.3	108.47	29.37	1.88488	8.70099e-17	1.42323e-14	up	PRODH	PRODH	proline dehydrogenase 1	GO:0004657,GO:0005739,GO:0005743,GO:0005759,GO:0006562,GO:0010133,GO:0071949	K00318-ko00330 Arginine and proline metabolism	KOG0186-Proline oxidase[E]
XM_015296898.3	9.2	1.305	2.81758	1.52707e-12	1.43483e-10	up	SZRD1	SZRD1	SUZ RNA binding domain containing 1, transcript variant X3	-	-	-
XM_414187.7	11.545	25.93	-1.16735	0.000100657	0.00162169	down	GINS2	GINS2	GINS complex subunit 2, transcript variant X2	GO:0000727,GO:0000811,GO:0005654,GO:0006271,GO:0031298,GO:0032508,GO:1902975	-	KOG4071-Uncharacterized conserved protein[S]
XM_015302263.3	30.15	7.38	2.03047	7.37642e-05	0.0012353	up	LOC100857331	LOC100857331	tapasin-related protein-like, transcript variant X1	GO:0000139,GO:0002376,GO:0002590,GO:0005789,GO:0005886,GO:0016021	-	KOG4194-Membrane glycoprotein LIG-1[T]
NM_001005571.1	9.26	77.76	-3.06994	1.00233e-34	4.48635e-32	down	CYP8B1	CYP8B1	cytochrome P450 family 8 subfamily B member 1, transcript variant X1	GO:0004497,GO:0005506,GO:0005789,GO:0006699,GO:0008397,GO:0016021,GO:0016125,GO:0016705,GO:0019825,GO:0020037,GO:0033778	K07431-ko00120 Primary bile acid biosynthesis;ko03320 PPAR signaling pathway	KOG0684-Cytochrome P450[Q]
NM_001006131.2	26.655	54.365	-1.02827	2.79834e-05	0.000518931	down	DHODH	DHODH	dihydroorotate dehydrogenase (quinone)	GO:0004152,GO:0005654,GO:0005737,GO:0005739,GO:0005743,GO:0006207,GO:0007565,GO:0007595,GO:0008144,GO:0010181,GO:0016021,GO:0031000,GO:0042493,GO:0042594,GO:0043025,GO:0043065,GO:0044205,GO:0046134,GO:0048039,GO:0090140	K00254-ko00240 Pyrimidine metabolism	KOG1436-Dihydroorotate dehydrogenase[F]
NM_205511.1	7.44	2.34	1.66879	1.47626e-05	0.000291903	up	SLC2A14	SLC2A14	solute carrier family 2 member 14	GO:0002080,GO:0005355,GO:0005536,GO:0005886,GO:0005887,GO:0016021,GO:0033300,GO:0055056,GO:1904659	-	KOG0569-Permease of the major facilitator superfamily[G]
XM_418828.5	7.08	1.275	2.47325	4.86117e-10	2.94753e-08	up	MLH1	MLH1	mutL homolog 1, transcript variant X2	GO:0000289,GO:0000712,GO:0000795,GO:0001673,GO:0003682,GO:0003697,GO:0005524,GO:0005634,GO:0005654,GO:0005712,GO:0006298,GO:0006303,GO:0007060,GO:0007129,GO:0007283,GO:0008630,GO:0016020,GO:0016321,GO:0016446,GO:0016887,GO:0032137,GO:0032389,GO:0043060,GO:0045141,GO:0045190,GO:0045950,GO:0048477,GO:0051257	K08734-ko03430 Mismatch repair;ko03460 Fanconi anemia pathway;ko05200 Pathways in cancer;ko05210 Colorectal cancer;ko05213 Endometrial cancer;ko01524 Platinum drug resistance	KOG1979-DNA mismatch repair protein - MLH1 family[L]
XM_015288637.3	6.3	0.0001	15.9431	5.52775e-10	3.30691e-08	up	MFSD13A	MFSD13A	major facilitator superfamily domain containing 13A, transcript variant X1	GO:0016021	-	-
NM_001177575.1	17.03	41.555	-1.28694	2.30304e-06	5.47513e-05	down	PTH2R	PTH2R	parathyroid hormone 2 receptor	GO:0004991,GO:0005887,GO:0007166,GO:0007188,GO:0016021,GO:0017046,GO:0043621	K04585-ko04080 Neuroactive ligand-receptor interaction;ko04961 Endocrine and other factor-regulated calcium reabsorption	KOG4564-Adenylate cyclase-coupled calcitonin receptor[T]
NM_205498.1	51.26	0.25	7.67976	3.01344e-41	1.68599e-38	up	IL8L2	IL8L2	interleukin 8-like 2	GO:0001525,GO:0002548,GO:0005125,GO:0005615,GO:0006954,GO:0006955,GO:0007186,GO:0008009,GO:0010628,GO:0032496,GO:0036446,GO:0042060,GO:0045236,GO:0048147,GO:0048246,GO:0048247,GO:0070098,GO:0090023	K10030-ko04064 NF-kappa B signaling pathway;ko04072 Phospholipase D signaling pathway;ko04060 Cytokine-cytokine receptor interaction;ko04620 Toll-like receptor signaling pathway;ko04621 NOD-like receptor signaling pathway;ko04622 RIG-I-like receptor signaling pathway;ko04062 Chemokine signaling pathway;ko05200 Pathways in cancer;ko05202 Transcriptional misregulation in cancers;ko05219 Bladder can…	-
XM_015288742.3	24.725	2.605	3.24662	9.83345e-20	2.03424e-17	up	WBP1L	WBP1L	WW domain binding protein 1-like, transcript variant X2	GO:0016021	-	-
XM_003642861.5	25.485	1.585	4.00709	2.04417e-107	5.59137e-104	up	SBNO2	SBNO2	strawberry notch homolog 2, transcript variant X1	GO:0002281,GO:0006351,GO:0030282,GO:0045892,GO:0045944,GO:0050727,GO:0061430,GO:0071222,GO:0071348,GO:0071354,GO:0072675,GO:1990830	-	KOG1513-Nuclear helicase MOP-3/SNO (DEAD-box superfamily)[KT]
XM_015294923.3	4.035	22.365	-2.4706	7.03539e-10	4.09926e-08	down	GATSL3	GATSL3	GATS protein like 3, transcript variant X2	GO:0005829,GO:0034618,GO:1903577,GO:1904262	-	-
XM_015299270.3	0.51	5.195	-3.34855	4.06198e-07	1.16545e-05	down	IFNAR1	IFNAR1	interferon alpha and beta receptor subunit 1, transcript variant X1	GO:0004896,GO:0004905,GO:0005764,GO:0005770,GO:0005886,GO:0005887,GO:0007259,GO:0009615,GO:0016021,GO:0019221,GO:0019962,GO:0032496,GO:0032728,GO:0032729,GO:0035457,GO:0042110,GO:0045351,GO:0045893,GO:0050718,GO:0050730,GO:0051607,GO:0060337,GO:0060338	K05130-ko04630 Jak-STAT signaling pathway;ko04151 PI3K-Akt signaling pathway;ko04060 Cytokine-cytokine receptor interaction;ko04620 Toll-like receptor signaling pathway;ko04650 Natural killer cell mediated cytotoxicity;ko04380 Osteoclast differentiation;ko05162 Measles;ko05164 Influenza A;ko05161 Hepatitis B;ko05160 Hepatitis C;ko05168 Herpes simplex infection	-
XM_015289949.3	102.34	4.165	4.61891	3.9685e-89	6.51297e-86	up	PARP14	PARP14	poly(ADP-ribose) polymerase family member 14	GO:0003950,GO:0005634,GO:0005737,GO:0006351,GO:0006355,GO:0016020	-	KOG2633-Hismacro and SEC14 domain-containing proteins[BK]
XM_420218.6	17.035	5.4	1.65747	2.55084e-18	4.73928e-16	up	IL13RA1	IL13RA1	interleukin 13 receptor subunit alpha 1	GO:0004896,GO:0016021	K05076-ko04630 Jak-STAT signaling pathway;ko04060 Cytokine-cytokine receptor interaction	-
XM_040703452.1	2.09	10.445	-2.32124	0.000214347	0.00312878	down	USP37	USP37	ubiquitin specific peptidase 37, transcript variant X1	GO:0000082,GO:0004197,GO:0004843,GO:0006511,GO:0016579,GO:0035871,GO:0036459,GO:0051301,GO:0071108	-	KOG1868-Ubiquitin C-terminal hydrolase[O]
NM_001350058.1	704.735	97.08	2.85983	1.98569e-17	3.41837e-15	up	LOC107053353	LOC107053353	dispanin subfamily A member 2b-like	GO:0001701,GO:0005887,GO:0009607,GO:0016021,GO:0030282,GO:0030500,GO:0060349	-	-
XM_040703369.1	0.025	5.105	-7.67384	8.78247e-08	2.90595e-06	down	MYLK	MYLK	myosin light chain kinase, transcript variant 1	GO:0001725,GO:0002230,GO:0004687,GO:0005737,GO:0030027,GO:0030335,GO:0032060,GO:0032154,GO:0051928,GO:0060414,GO:0070062,GO:0071476,GO:0090303,GO:0098779,GO:0098792	K00907-ko04020 Calcium signaling pathway;ko04022 cGMP - PKG signaling pathway;ko04810 Regulation of actin cytoskeleton;ko04510 Focal adhesion;ko04611 Platelet activation;ko04921 Oxytocin signaling pathway;ko04270 Vascular smooth muscle contraction;ko04971 Gastric acid secretion	-
NM_001389459.1	42.365	14.675	1.52951	2.84354e-09	1.38753e-07	up	CSF1	CSF1	colony stimulating factor 1, transcript variant X1	GO:0001503,GO:0001954,GO:0002158,GO:0003006,GO:0005125,GO:0005157,GO:0005615,GO:0005886,GO:0006954,GO:0007169,GO:0008083,GO:0008284,GO:0010628,GO:0010744,GO:0010759,GO:0016021,GO:0030225,GO:0030278,GO:0030316,GO:0030335,GO:0032270,GO:0032946,GO:0038145,GO:0040018,GO:0042476,GO:0042488,GO:0042803,GO:0045087,GO:0045651,GO:0045657,GO:0045672,GO:0045860,GO:0046579,GO:0048471,GO:0048873,GO:0060444,GO:…	K05453-ko04014 Ras signaling pathway;ko04015 Rap1 signaling pathway;ko04668 TNF signaling pathway;ko04151 PI3K-Akt signaling pathway;ko04060 Cytokine-cytokine receptor interaction;ko04640 Hematopoietic cell lineage;ko04380 Osteoclast differentiation;ko05323 Rheumatoid arthritis	-
XM_015291853.3	29.76	2.475	3.58787	4.35988e-13	4.44428e-11	up	CP	CP	ceruloplasmin, transcript variant X1	GO:0001889,GO:0004322,GO:0005507,GO:0005576,GO:0005615,GO:0005765,GO:0006825,GO:0006879,GO:0007568,GO:0007584,GO:0030324,GO:0046658,GO:0046688,GO:0051087,GO:0070062,GO:0072562	K13624-ko00860 Porphyrin and chlorophyll metabolism	KOG1263-Multicopper oxidases[Q]
XM_015279775.3	46.17	13.485	1.7756	0.000103516	0.00166338	up	RGL4	RGL4	ral guanine nucleotide dissociation stimulator like 4, transcript variant X6	GO:0005085,GO:0005622,GO:0005829,GO:0007264,GO:0007265,GO:0008321	K08732-ko04014 Ras signaling pathway;ko04015 Rap1 signaling pathway;ko04072 Phospholipase D signaling pathway;ko05200 Pathways in cancer;ko05231 Choline metabolism in cancer;ko05210 Colorectal cancer;ko05212 Pancreatic cancer	KOG3629-Guanine-nucleotide releasing factor[T]
XM_015280246.3	9.185	3.715	1.30592	2.24384e-08	8.47204e-07	up	TJP2	TJP2	tight junction protein 2, transcript variant X7	GO:0004385,GO:0005634,GO:0005654,GO:0005737,GO:0005829,GO:0005886,GO:0005912,GO:0005923,GO:0019904,GO:0030054,GO:0030674,GO:0035329,GO:0050892,GO:0071847,GO:0090557,GO:0090559,GO:2001205	K06098-ko04530 Tight junction;ko05110 Vibrio cholerae infection	KOG3580-Tight junction proteins[T]
XM_418053.7	277.485	52.87	2.39189	7.25675e-46	4.70113e-43	up	BTG2	BTG2	BTG anti-proliferation factor 2	GO:0000122,GO:0001078,GO:0006351,GO:0006479,GO:0006974,GO:0008285,GO:0008306,GO:0009612,GO:0009952,GO:0010033,GO:0010243,GO:0014070,GO:0017148,GO:0021542,GO:0021954,GO:0030182,GO:0031175,GO:0035914,GO:0043066,GO:0043434,GO:0043524,GO:0051602,GO:0060213,GO:0070062,GO:2000178	K14443-ko03018 RNA degradation	KOG4006-Anti-proliferation factor BTG1/TOB[TR]
XM_015285098.3	0.975	7.295	-2.90343	3.2588e-23	8.27047e-21	down	ASXL2	ASXL2	additional sex combs like 2, transcriptional regulator, transcript variant X1	GO:0003677,GO:0005634,GO:0006351,GO:0006355,GO:0046872	-	-
NM_204626.1	343.065	91.155	1.91209	4.76851e-18	8.53736e-16	up	CISH	CISH	cytokine inducible SH2 containing protein	GO:0004860,GO:0005622,GO:0005737,GO:0005886,GO:0006469,GO:0007205,GO:0016567,GO:0019221,GO:0035556,GO:0040008,GO:0046426,GO:0046627	K04701-ko04630 Jak-STAT signaling pathway;ko04917 Prolactin signaling pathway	KOG4566-Cytokine-inducible SH2 protein[T]
XM_015297667.3	37.245	6.945	2.423	9.71561e-07	2.54712e-05	up	UPF2	UPF2	UPF2 regulator of nonsense transcripts homolog (yeast), transcript variant X2	GO:0000184,GO:0001889,GO:0003723,GO:0005634,GO:0005737,GO:0005829,GO:0006406,GO:0031100,GO:0035145,GO:0042162,GO:0048471	K14327-ko03013 RNA transport;ko03015 mRNA surveillance pathway	KOG2051-Nonsense-mediated mRNA decay 2 protein[A]
XM_421464.7	1.465	6.345	-2.11472	0.000207376	0.00303963	down	CDKL1	CDKL1	cyclin dependent kinase like 1	GO:0004674,GO:0004693,GO:0005524,GO:0005634,GO:0005737,GO:0007507,GO:0070062	-	KOG0593-Predicted protein kinase KKIAMRE[R]
XM_015299822.3	5.445	2.48	1.13459	6.81644e-05	0.00114855	up	NRTN	NRTN	neurturin, transcript variant X2	GO:0001755,GO:0005576,GO:0007169,GO:0008083,GO:0021675,GO:0030424,GO:0031175	-	-
XM_040700095.1	6.415	1.775	1.85363	5.75795e-05	0.000992273	up	LZTS3	LZTS3	leucine zipper tumor suppressor family member 3, transcript variant X1	GO:0005737,GO:0005856,GO:0014069,GO:0030054,GO:0045211	-	-
XM_004936046.4	18.425	6.895	1.41804	1.37967e-05	0.000275123	up	FRYL	FRYL	FRY like transcription coactivator, transcript variant X12	GO:0000902,GO:0005938,GO:0006351,GO:0006355,GO:0030427,GO:0031175,GO:0090527	-	KOG1825-Fry-like conserved proteins[R]
XM_015295657.3	11.865	0.835	3.82879	5.06864e-11	3.74145e-09	up	LIMK1	LIMK1	LIM domain kinase 1	GO:0004672,GO:0004674,GO:0005524,GO:0005654,GO:0005737,GO:0005925,GO:0008270,GO:0016020,GO:0016021,GO:0030426,GO:0045773,GO:0051444,GO:0051496	K05743-ko04810 Regulation of actin cytoskeleton;ko04666 Fc gamma R-mediated phagocytosis;ko04360 Axon guidance	KOG0192-Tyrosine kinase specific for activated (GTP-bound) p21cdc42Hs[T]
XM_419213.6	37.485	17.485	1.1002	0.000304116	0.00422136	up	PENK	PENK	proenkephalin	GO:0001649,GO:0001662,GO:0001666,GO:0001964,GO:0002118,GO:0005184,GO:0005576,GO:0005886,GO:0007218,GO:0007268,GO:0007568,GO:0007600,GO:0007626,GO:0009314,GO:0009636,GO:0014009,GO:0019233,GO:0030425,GO:0031628,GO:0032280,GO:0032355,GO:0032496,GO:0034599,GO:0035094,GO:0035641,GO:0043025,GO:0043204,GO:0043278,GO:0043679,GO:0045471,GO:0051592,GO:0051867,GO:0070852,GO:0071305,GO:0071320,GO:0071560,GO:…	-	-
NM_204189.1	16.87	47.83	-1.50346	4.70463e-07	1.32817e-05	down	UNG	UNG	uracil DNA glycosylase	GO:0003684,GO:0004844,GO:0005634,GO:0005654,GO:0005739,GO:0006281,GO:0006284,GO:0016032,GO:0016446,GO:0016447,GO:0019899,GO:0043066,GO:0045008,GO:0045830,GO:0097510	K03648-ko03410 Base excision repair;ko05340 Primary immunodeficiency	KOG2994-Uracil DNA glycosylase[L]
XM_015296590.3	8.735	2.215	1.9795	0.00027169	0.00383176	up	KIAA1755	KIAA1755	KIAA1755 ortholog, transcript variant X1	-	-	-
XM_040653146.1	10.22	0.01	9.99718	1.24224e-15	1.74748e-13	up	SLC4A1	SLC4A1	solute carrier family 4 member 1 (Diego blood group), transcript variant X1	GO:0005452,GO:0005887,GO:0008509,GO:0015106,GO:0015301,GO:0015701,GO:0016021,GO:0016323,GO:0051453,GO:1902476	K06573-ko04966 Collecting duct acid secretion	KOG1172-Na+-independent Cl/HCO3 exchanger AE1 and related transporters (SLC4 family)[P]
XM_040686048.1	7.52	3.005	1.32337	1.97135e-05	0.00037781	up	PFKP	PFKP	phosphofructokinase, platelet, transcript variant X2	GO:0003872,GO:0005524,GO:0005634,GO:0005737,GO:0005829,GO:0006002,GO:0016020,GO:0046872,GO:0061621,GO:0070062,GO:0098779	K00850-ko01200 Carbon metabolism;ko01230 Biosynthesis of amino acids;ko00010 Glycolysis / Gluconeogenesis;ko00030 Pentose phosphate pathway;ko00051 Fructose and mannose metabolism;ko00052 Galactose metabolism;ko00680 Methane metabolism;ko03018 RNA degradation;ko04152 AMPK signaling pathway;ko05230 Central carbon metabolism in cancer	KOG2440-Pyrophosphate-dependent phosphofructo-1-kinase[G]
NM_001030728.1	78.37	10.13	2.95167	7.78273e-35	3.54799e-32	up	NAMPTP1	NAMPTP1	nicotinamide phosphoribosyltransferase pseudogene 1, transcript variant X1	GO:0004514,GO:0005615,GO:0005654,GO:0005737,GO:0009435,GO:0030054,GO:0032922,GO:0045944,GO:0047280,GO:0051770,GO:0070062	K03462-ko00760 Nicotinate and nicotinamide metabolism	-
XM_015273073.3	141.18	6.665	4.40479	7.38042e-29	2.55898e-26	up	LOC107049468	LOC107049468	protein phosphatase 1 regulatory subunit 15A-like	GO:0005741,GO:0005789,GO:0006417,GO:0006915	-	-
XM_015279297.3	5.49	17.605	-1.68111	0.000196008	0.00289022	down	SLC2A8	SLC2A8	solute carrier family 2 member 8, transcript variant X2	GO:0001666,GO:0005351,GO:0005355,GO:0005536,GO:0005765,GO:0005887,GO:0007141,GO:0008021,GO:0008286,GO:0030659,GO:0046323	-	-
XM_040655343.1	0.0001	22.235	-17.7625	2.50712e-11	1.95005e-09	down	ALDH1A1	ALDH1A1	aldehyde dehydrogenase 1 family member A1, transcript variant X2	GO:0001758,GO:0004029,GO:0005737,GO:0018479,GO:0042572,GO:0070062	K07249-ko00830 Retinol metabolism	KOG2450-Aldehyde dehydrogenase[C]
XM_025146926.2	0.0001	5.485	-15.7432	1.66366e-09	8.76045e-08	down	CREBZF	CREBZF	CREB/ATF bZIP transcription factor, transcript variant X4	GO:0003700,GO:0005634,GO:0006351,GO:0009615,GO:0042802,GO:0043565,GO:0045814,GO:0045892,GO:0051090	-	KOG4343-bZIP transcription factor ATF6[K]
NM_001199447.3	6.635	2.46	1.43144	5.94514e-06	0.00012855	up	ANGPT1	ANGPT1	angiopoietin 1	GO:0000165,GO:0001701,GO:0001933,GO:0002040,GO:0002092,GO:0002740,GO:0005088,GO:0005576,GO:0005615,GO:0005622,GO:0005886,GO:0005902,GO:0007162,GO:0007171,GO:0010595,GO:0014068,GO:0014842,GO:0030097,GO:0030154,GO:0030210,GO:0030971,GO:0031398,GO:0031589,GO:0032680,GO:0033138,GO:0034394,GO:0042308,GO:0043066,GO:0043116,GO:0043122,GO:0043393,GO:0043524,GO:0043536,GO:0045121,GO:0045785,GO:0048014,GO:…	K05465-ko04014 Ras signaling pathway;ko04015 Rap1 signaling pathway;ko04066 HIF-1 signaling pathway;ko04151 PI3K-Akt signaling pathway;ko05323 Rheumatoid arthritis	KOG2579-Ficolin and related extracellular proteins[R]
XM_040697210.1	6.815	0.24	4.82761	1.08801e-33	4.78286e-31	up	PUM2	PUM2	pumilio RNA binding family member 2, transcript variant X8	GO:0003723,GO:0003730,GO:0005737,GO:0010494,GO:0010608,GO:0031965,GO:0034063,GO:0043488,GO:0048471,GO:0051983,GO:0060964,GO:1900246,GO:2000637	-	KOG1488-Translational repressor Pumilio/PUF3 and related RNA-binding proteins (Puf superfamily)[J]
XM_015276410.3	3.355	9.37	-1.48174	5.29516e-07	1.47209e-05	down	RCBTB2	RCBTB2	RCC1 and BTB domain containing protein 2, transcript variant X6	GO:0001669	-	KOG1427-Uncharacterized conserved protein, contains RCC1 domain[S]
XM_001233001.5	132.06	363.075	-1.45907	1.21022e-07	3.90209e-06	down	SLC37A4	SLC37A4	solute carrier family 37 member 4, transcript variant X2	GO:0002230,GO:0005215,GO:0005783,GO:0005789,GO:0006006,GO:0006810,GO:0015152,GO:0015760,GO:0016020,GO:0016021,GO:0030176,GO:0035435,GO:0042593,GO:0055085,GO:0061513,GO:0098779,GO:0098792	K08171-ko04973 Carbohydrate digestion and absorption	KOG2533-Permease of the major facilitator superfamily[G]
XM_015284184.3	23.32	10.82	1.10787	2.29797e-18	4.28563e-16	up	MAP3K5	MAP3K5	mitogen-activated protein kinase kinase kinase 5	GO:0000165,GO:0000186,GO:0000187,GO:0000287,GO:0002931,GO:0004672,GO:0004674,GO:0004709,GO:0005524,GO:0005829,GO:0006468,GO:0007254,GO:0007257,GO:0008631,GO:0016032,GO:0019903,GO:0034976,GO:0038066,GO:0042803,GO:0043065,GO:0043280,GO:0043507,GO:0045087,GO:0045663,GO:0046330,GO:0070059,GO:0070301,GO:0097190,GO:0097300,GO:1901216,GO:1902170,GO:1902911,GO:1990604	K04426-ko04141 Protein processing in endoplasmic reticulum;ko04010 MAPK signaling pathway;ko04013 MAPK signaling pathway - fly;ko04668 TNF signaling pathway;ko04071 Sphingolipid signaling pathway;ko04210 Apoptosis;ko04214 Apoptosis - fly;ko04722 Neurotrophin signaling pathway;ko05014 Amyotrophic lateral sclerosis (ALS);ko04932 Non-alcoholic fatty liver disease (NAFLD);ko01524 Platinum drug resist…	KOG4279-Serine/threonine protein kinase[T]
XM_429841.7	13.9	74.57	-2.42351	1.92151e-35	9.01003e-33	down	C3H1ORF115	C3H1ORF115	chromosome 3 open reading frame, human C1orf115	GO:0016021	-	-
XM_004943030.4	6.45	0.89	2.85742	6.87735e-05	0.00115842	up	RBM43	RBM43	RNA binding motif protein 43, transcript variant X3	GO:0000166,GO:0003676,GO:0003723	-	-
XM_025152867.2	5.795	2.565	1.17585	5.34822e-05	0.000930978	up	FUBP1	FUBP1	far upstream element binding protein 1, transcript variant X13	GO:0003677,GO:0003723,GO:0005634,GO:0005654,GO:0006351,GO:0006355,GO:0010628	-	KOG1676-K-homology type RNA binding proteins[A]
NM_001077232.1	14.22	2.805	2.34185	3.45729e-08	1.24067e-06	up	CX3CL1	CX3CL1	C-X3-C motif chemokine ligand 1	GO:0002548,GO:0005576,GO:0005615,GO:0006954,GO:0006955,GO:0007186,GO:0008009,GO:0008285,GO:0016021,GO:0030593,GO:0043547,GO:0048020,GO:0048247,GO:0050729,GO:0060326,GO:0070098,GO:0070374,GO:0071346,GO:0071347,GO:0071356	K05508-ko04668 TNF signaling pathway;ko04060 Cytokine-cytokine receptor interaction;ko04062 Chemokine signaling pathway	-
XM_040697779.1	0.985	7.545	-2.93733	0.000734757	0.00903265	down	KLHDC3	KLHDC3	kelch domain containing 3, transcript variant X6	GO:0000790,GO:0003682,GO:0005737,GO:0051321	-	KOG4693-Uncharacterized conserved protein, contains kelch repeat[R]
XM_001235015.6	8.525	1.16	2.87758	2.39045e-12	2.18797e-10	up	RAB7B	RAB7B	RAB7B, member RAS oncogene family, transcript variant X1	GO:0005525,GO:0005764,GO:0005770,GO:0005794,GO:0005802,GO:0007264,GO:0015031,GO:0030670,GO:0032755,GO:0034144,GO:0034164,GO:0034499,GO:0045335,GO:0045654,GO:0051092	K07898-ko04145 Phagosome;ko05132 Salmonella infection;ko05146 Amoebiasis	KOG0394-Ras-related GTPase[R]
XM_424543.6	12.06	25.755	-1.09462	0.000132109	0.00204863	down	BBOX1	BBOX1	gamma-butyrobetaine hydroxylase 1, transcript variant X3	GO:0005506,GO:0005739,GO:0008270,GO:0008336,GO:0045329,GO:0070062	K00471-ko00310 Lysine degradation	KOG3888-Gamma-butyrobetaine,2-oxoglutarate dioxygenase[I]
XM_015283646.3	12.615	35.06	-1.47469	2.0864e-06	5.00848e-05	down	BPNT1	BPNT1	3'(2'), 5'-bisphosphate nucleotidase 1	GO:0000287,GO:0005737,GO:0006139,GO:0008441,GO:0046854,GO:0070062	K01082-ko00920 Sulfur metabolism	KOG3099-Bisphosphate 3'-nucleotidase BPNT1/Inositol polyphosphate 1-phosphatase[F]
XM_015284821.3	33.75	113.95	-1.75544	6.3946e-06	0.000137371	down	LOC396380	LOC396380	glutathione transferase, transcript variant X1	GO:0004364,GO:0005737,GO:0006749,GO:0008152	K00799-ko00480 Glutathione metabolism;ko00980 Metabolism of xenobiotics by cytochrome P450;ko00982 Drug metabolism - cytochrome P450;ko05204 Chemical carcinogenesis;ko01524 Platinum drug resistance	KOG1695-Glutathione S-transferase[O]
NM_001350061.1	1199.55	76.76	3.96599	1.15047e-57	1.01149e-54	up	LOC770612	LOC770612	interferon-induced transmembrane protein 1-like	GO:0001503,GO:0005886,GO:0007166,GO:0008285,GO:0009607,GO:0009615,GO:0016020,GO:0016021,GO:0030336,GO:0034341,GO:0035455,GO:0035456,GO:0045071,GO:0045669,GO:0046597,GO:0050776,GO:0051607,GO:0060337	-	-
XM_015283874.3	36.36	2.635	3.78648	2.32424e-95	4.76807e-92	up	ATF3	ATF3	activating transcription factor 3, transcript variant X3	GO:0000122,GO:0000976,GO:0000977,GO:0000978,GO:0000982,GO:0001078,GO:0001228,GO:0003700,GO:0003714,GO:0005634,GO:0005654,GO:0005730,GO:0006094,GO:0008284,GO:0030968,GO:0034198,GO:0035914,GO:0036499,GO:0042802,GO:0042803,GO:0044212,GO:0045944,GO:0046982,GO:0061394,GO:0070373,GO:1903984,GO:1990440,GO:1990622	K09032-ko05166 HTLV-I infection	KOG1414-Transcriptional activator FOSB/c-Fos and related bZIP transcription factors[K]
NM_001031289.1	581.09	104.605	2.47381	1.09617e-91	1.99888e-88	up	JUN	JUN	Jun proto-oncogene, AP-1 transcription factor subunit	GO:0000122,GO:0000790,GO:0000978,GO:0000980,GO:0000981,GO:0001525,GO:0001774,GO:0001889,GO:0001938,GO:0003151,GO:0003682,GO:0003705,GO:0003713,GO:0005096,GO:0005634,GO:0005654,GO:0005667,GO:0005719,GO:0006351,GO:0007179,GO:0007265,GO:0008134,GO:0008285,GO:0009314,GO:0009612,GO:0010634,GO:0010941,GO:0017053,GO:0030224,GO:0030307,GO:0031103,GO:0031953,GO:0032870,GO:0034097,GO:0035026,GO:0035497,GO:…	K04448-ko04010 MAPK signaling pathway;ko04013 MAPK signaling pathway - fly;ko04012 ErbB signaling pathway;ko04310 Wnt signaling pathway;ko04668 TNF signaling pathway;ko04024 cAMP signaling pathway;ko04210 Apoptosis;ko04214 Apoptosis - fly;ko04510 Focal adhesion;ko04620 Toll-like receptor signaling pathway;ko04624 Toll and Imd signaling pathway;ko04660 T cell receptor signaling pathway;ko04662 B c…	KOG0837-Transcriptional activator of the JUN family[K]
XM_040698830.1	0.0001	10.475	-16.6766	1.15161e-12	1.10096e-10	down	APOOL	APOOL	apolipoprotein O like, transcript variant X2	GO:0042407,GO:0061617	-	KOG4798-Uncharacterized conserved protein[S]
NM_204763.2	68.48	15.145	2.17684	1.17303e-25	3.52158e-23	up	UBE2J1	UBE2J1	ubiquitin conjugating enzyme E2 J1	GO:0005524,GO:0005737,GO:0005789,GO:0007286,GO:0016021,GO:0018279,GO:0030433,GO:0031625,GO:0042534,GO:0061630,GO:0061631,GO:1904153	K10578-ko04141 Protein processing in endoplasmic reticulum;ko04120 Ubiquitin mediated proteolysis;ko05012 Parkinson's disease	KOG0428-Non-canonical ubiquitin conjugating enzyme 1[O]
XM_001232340.6	4.46	57.445	-3.68707	4.27262e-11	3.18731e-09	down	APLNR	APLNR	apelin receptor	GO:0004930,GO:0005886,GO:0007369,GO:0007507,GO:0016021,GO:0050878	K04174-ko04080 Neuroactive ligand-receptor interaction	KOG4219-G protein-coupled receptor[T]
XM_040649516.1	38.09	7.785	2.29064	2.05116e-07	6.33556e-06	up	LOC422090	LOC422090	uncharacterized LOC422090, transcript variant X1	-	-	-
XM_040655107.1	7.79	0.0001	16.2493	6.32621e-13	6.31787e-11	up	DHX34	DHX34	DExH-box helicase 34, transcript variant X5	GO:0000956,GO:0004004,GO:0005524,GO:0005634,GO:0005739,GO:0006396,GO:0016020,GO:2000623	-	KOG0922-DEAH-box RNA helicase[A]
XM_040700138.1	33.435	6.36	2.39426	1.10224e-16	1.79104e-14	up	TTC31	TTC31	tetratricopeptide repeat domain 31, transcript variant X1	GO:0000166,GO:0003676	-	KOG0548-Molecular co-chaperone STI1[O]
XM_040653703.1	38.21	3.27	3.54659	2.87237e-17	4.8766e-15	up	MADCAM1	MADCAM1	mucosal vascular addressin cell adhesion molecule 1	GO:0002687,GO:0005886,GO:0006955,GO:0007155,GO:0007160,GO:0007165,GO:0007229,GO:0007568,GO:0016020,GO:0016021,GO:0030198,GO:0034113,GO:0043113,GO:0050776,GO:0050901,GO:0098640	K06779-ko04514 Cell adhesion molecules (CAMs);ko04672 Intestinal immune network for IgA production	-
XM_015296165.2	40.475	2.41	4.06993	2.32059e-45	1.48382e-42	up	NFKBIZ	NFKBIZ	NFKB inhibitor zeta	GO:0003712,GO:0005634,GO:0006351,GO:0006357,GO:0006954	K14242-ko05202 Transcriptional misregulation in cancers	KOG4177-Ankyrin[M]
NM_001318983.1	6.75	0.965	2.80629	1.82011e-08	7.06259e-07	up	CD163	CD163	CD163 molecule like 1	-	-	-
XM_040656534.1	0.01	6.835	-9.4168	6.7983e-05	0.00114628	down	LOC427439	LOC427439	Nipped-B homolog-like, transcript variant X1	GO:0000122,GO:0000785,GO:0001656,GO:0003007,GO:0003151,GO:0003682,GO:0005634,GO:0005654,GO:0006974,GO:0007064,GO:0007420,GO:0007605,GO:0008022,GO:0010468,GO:0019827,GO:0031065,GO:0032116,GO:0034088,GO:0034613,GO:0035115,GO:0035136,GO:0035261,GO:0040018,GO:0042471,GO:0042634,GO:0042826,GO:0045444,GO:0045778,GO:0045892,GO:0045944,GO:0045995,GO:0047485,GO:0048557,GO:0048589,GO:0048592,GO:0048638,GO:…	K06672-ko04111 Cell cycle - yeast	KOG1020-Sister chromatid cohesion protein SCC2/Nipped-B[BDL]
NM_001010842.2	192.14	9.595	4.32373	2.8087e-13	2.94854e-11	up	HSPB9	HSPB9	heat shock protein family B (small) member 9	-	-	KOG3591-Alpha crystallins[O]
XM_040704132.1	7.745	2.585	1.5831	0.000266424	0.00376504	up	KANSL1L	KANSL1L	KAT8 regulatory NSL complex subunit 1 like, transcript variant X8	GO:0000123	-	-
XM_040699872.1	26.745	6.69	1.99919	2.61273e-08	9.73792e-07	up	FAM13A	FAM13A	family with sequence similarity 13 member A, transcript variant X7	GO:0005096,GO:0005829,GO:0007165,GO:0051056	-	KOG1453-Chimaerin and related Rho GTPase activating proteins[T]
NM_001006155.1	29.695	5.23	2.50534	8.92333e-05	0.00145766	up	P4HA2	P4HA2	prolyl 4-hydroxylase subunit alpha 2	GO:0004656,GO:0005506,GO:0005783,GO:0005788,GO:0016702,GO:0031418	K00472-ko00330 Arginine and proline metabolism	KOG1591-Prolyl 4-hydroxylase alpha subunit[E]
XM_015282199.2	22.09	4.285	2.36603	6.23437e-10	3.68045e-08	up	ZCCHC2	ZCCHC2	zinc finger CCHC-type containing 2, transcript variant X7	GO:0003676,GO:0005737,GO:0008270,GO:0035091	-	KOG4400-E3 ubiquitin ligase interacting with arginine methyltransferase[O]
XM_015299152.3	7.565	20.99	-1.47229	6.94986e-06	0.000148385	down	STRIP1	STRIP1	striatin interacting protein 1, transcript variant X3	GO:0005634,GO:0005737,GO:0022604,GO:0030866,GO:0070062	-	KOG3680-Uncharacterized conserved protein[S]
XM_025155691.2	6.205	0.0001	15.9211	2.36058e-13	2.51022e-11	up	HCFC2	HCFC2	host cell factor C2, transcript variant X4	GO:0000122,GO:0003713,GO:0005634,GO:0005654,GO:0005737,GO:0005886,GO:0006357,GO:0016032	K14966-ko04212 Longevity regulating pathway - worm;ko05168 Herpes simplex infection	KOG4152-Host cell transcription factor HCFC1[DK]
XM_015284236.3	10.375	4.53	1.19553	4.68896e-10	2.85014e-08	up	ARID1B	ARID1B	AT-rich interaction domain 1B, transcript variant X1	GO:0003677,GO:0003713,GO:0005654,GO:0005737,GO:0006338,GO:0006351,GO:0007399,GO:0016514,GO:0048096,GO:0071565	-	KOG2510-SWI-SNF chromatin-remodeling complex protein[B]
XM_015276315.3	8.97	0.56	4.00161	2.80193e-16	4.31103e-14	up	AREG	AREG	amphiregulin, transcript variant X1	GO:0000139,GO:0005154,GO:0005615,GO:0005634,GO:0005737,GO:0005789,GO:0006888,GO:0007173,GO:0007186,GO:0007267,GO:0008083,GO:0008283,GO:0008284,GO:0009986,GO:0012507,GO:0014009,GO:0016021,GO:0031175,GO:0032355,GO:0033116,GO:0042327,GO:0042542,GO:0043434,GO:0045668,GO:0045740,GO:0048208,GO:0051384,GO:0051591,GO:0060598,GO:0060744,GO:0060749,GO:0060750	K09782-ko04012 ErbB signaling pathway;ko04390 Hippo signaling pathway	-
XM_040646410.1	0.0001	12.08	-16.8823	2.79138e-13	2.93973e-11	down	LOC416086	LOC416086	monocarboxylate transporter 2-like, transcript variant X7	GO:0005477,GO:0005737,GO:0005886,GO:0005887,GO:0008028,GO:0015129,GO:0015293,GO:0035873,GO:0035879,GO:0050833,GO:1901475	-	KOG2504-Monocarboxylate transporter[G]
NM_205018.1	11.295	0.0001	16.7853	5.18691e-10	3.1258e-08	up	IL8L1	IL8L1	interleukin 8-like 1	GO:0001525,GO:0002548,GO:0005125,GO:0005615,GO:0006954,GO:0006955,GO:0007186,GO:0008009,GO:0010628,GO:0032496,GO:0036446,GO:0042060,GO:0042127,GO:0045236,GO:0048147,GO:0048246,GO:0048247,GO:0070098,GO:0090023	K10030-ko04064 NF-kappa B signaling pathway;ko04072 Phospholipase D signaling pathway;ko04060 Cytokine-cytokine receptor interaction;ko04620 Toll-like receptor signaling pathway;ko04621 NOD-like receptor signaling pathway;ko04622 RIG-I-like receptor signaling pathway;ko04062 Chemokine signaling pathway;ko05200 Pathways in cancer;ko05202 Transcriptional misregulation in cancers;ko05219 Bladder can…	-
NM_001097538.1	895.055	98.37	3.18569	2.89025e-18	5.34967e-16	up	MT3	MT3	metallothionein 3	GO:0046872	K14739-ko04978 Mineral absorption;ko04212 Longevity regulating pathway - worm	-
XM_418115.7	49.32	10.395	2.24628	6.90327e-27	2.25088e-24	up	CALCOCO2	CALCOCO2	calcium binding and coiled-coil domain 2, transcript variant X2	GO:0000421,GO:0005776,GO:0005856,GO:0016020,GO:0031410,GO:0034341,GO:0048471,GO:0098792,GO:1901098	-	-
XM_040706500.1	0.085	5.73	-6.07493	1.04554e-32	4.32582e-30	down	DMXL2	DMXL2	Dmx like 2, transcript variant X4	GO:0005615,GO:0008021,GO:0017137,GO:0030054,GO:0030672	-	KOG1064-RAVE (regulator of V-ATPase assembly) complex subunit RAV1/DMX protein, WD repeat superfamily[R]
XM_003641135.5	6.685	0.0001	16.0286	8.82014e-11	6.18603e-09	up	SLC6A14	SLC6A14	solute carrier family 6 member 14, transcript variant X2	GO:0005328,GO:0005886,GO:0005887,GO:0006520,GO:0006810,GO:0006865,GO:0009636,GO:0015171,GO:0016021,GO:0031526,GO:0031982,GO:0070062	-	KOG3660-Sodium-neurotransmitter symporter[T]
NM_001199503.2	8.095	1.925	2.07217	4.12302e-06	9.2536e-05	up	PTDSS2	PTDSS2	phosphatidylserine synthase 2, transcript variant X1	GO:0003882,GO:0005789,GO:0006659,GO:0016021,GO:0016740	K08730-ko00564 Glycerophospholipid metabolism	KOG2735-Phosphatidylserine synthase[I]
XM_003642783.4	55.215	132.405	-1.26183	0.000574592	0.00729312	down	HEXIM1	HEXIM1	hexamethylene bisacetamide inducible 1	GO:0000122,GO:0004861,GO:0005634,GO:0005654,GO:0005737,GO:0006351,GO:0007507,GO:0017069,GO:0045736,GO:0045892,GO:0097322,GO:1901798	-	-
NM_204274.1	303.245	71.775	2.07893	1.83707e-23	4.78563e-21	up	NOV	NOV	nephroblastoma overexpressed	GO:0001502,GO:0001503,GO:0001525,GO:0001558,GO:0001894,GO:0005178,GO:0005615,GO:0005794,GO:0007155,GO:0007160,GO:0007165,GO:0007229,GO:0007267,GO:0008201,GO:0008543,GO:0010629,GO:0016477,GO:0030154,GO:0030324,GO:0032330,GO:0035988,GO:0045597,GO:0046330,GO:0051496,GO:0060548,GO:0070374,GO:0071897,GO:0072593	K06827-ko04390 Hippo signaling pathway	-
NM_001271939.1	53.09	122.05	-1.20096	1.6084e-08	6.38109e-07	down	PGRMC1	PGRMC1	progesterone receptor membrane component 1	GO:0005496,GO:0005730,GO:0005789,GO:0012505,GO:0016020,GO:0016021,GO:0020037,GO:0070062	-	KOG1110-Putative steroid membrane receptor Hpr6.6/25-Dx[R]
XM_414195.7	5.62	37.055	-2.72103	2.93662e-10	1.85841e-08	down	CA5A	CA5A	carbonic anhydrase 5A, transcript variant X2	GO:0004089,GO:0005739,GO:0005759,GO:0006730,GO:0008270,GO:0015701	K01672-ko00910 Nitrogen metabolism	KOG0382-Carbonic anhydrase[R]
XM_004947027.4	618.14	5.005	6.94842	5.9621e-90	1.04837e-86	up	PI3	PI3	peptidase inhibitor 3	GO:0005576,GO:0007620,GO:0030414	-	-
NM_001389514.1	17.18	37.77	-1.13651	0.00035494	0.00482938	down	PYROXD2	PYROXD2	pyridine nucleotide-disulphide oxidoreductase domain 2	GO:0016491	-	KOG4254-Phytoene desaturase[H]
NM_001030927.1	13.145	2.425	2.43846	2.3541e-16	3.65628e-14	up	MAP3K14	MAP3K14	mitogen-activated protein kinase kinase kinase 14, transcript variant X5	GO:0004672,GO:0004674,GO:0004704,GO:0004709,GO:0005524,GO:0005737,GO:0005829,GO:0006955,GO:0007249,GO:0016301,GO:0031295,GO:0033209,GO:0038061,GO:0043123,GO:0071260	K04466-ko04010 MAPK signaling pathway;ko04064 NF-kappa B signaling pathway;ko04668 TNF signaling pathway;ko04210 Apoptosis;ko04660 T cell receptor signaling pathway;ko04672 Intestinal immune network for IgA production;ko04380 Osteoclast differentiation;ko05120 Epithelial cell signaling in Helicobacter pylori infection;ko05166 HTLV-I infection;ko05169 Epstein-Barr virus infection	KOG0198-MEKK and related serine/threonine protein kinases[T]
NM_001145042.3	142.66	59.475	1.26223	2.73731e-07	8.21257e-06	up	C11orf96	C11orf96	C11orf96 homolog	-	-	-
XM_015284185.3	10.305	60.56	-2.55502	2.85777e-08	1.0508e-06	down	IL20RA	IL20RA	interleukin 20 receptor subunit alpha, transcript variant X1	GO:0004896,GO:0005886,GO:0016021,GO:0019221,GO:0042015,GO:0045124,GO:2001244	K05136-ko04630 Jak-STAT signaling pathway;ko04060 Cytokine-cytokine receptor interaction	-
XM_015299600.3	44.29	16.035	1.46576	5.20617e-11	3.83148e-09	up	STAT3	STAT3	signal transducer and activator of transcription 3	GO:0000790,GO:0000978,GO:0001077,GO:0001659,GO:0001754,GO:0003677,GO:0004879,GO:0005634,GO:0005654,GO:0005737,GO:0005886,GO:0006355,GO:0006357,GO:0006366,GO:0006606,GO:0008134,GO:0008283,GO:0008285,GO:0016310,GO:0019827,GO:0019901,GO:0019953,GO:0031490,GO:0032355,GO:0033210,GO:0040014,GO:0042593,GO:0042755,GO:0043066,GO:0045747,GO:0045820,GO:0045893,GO:0046983,GO:0048708,GO:0051726,GO:0060019,GO:…	K04692-ko04630 Jak-STAT signaling pathway;ko04066 HIF-1 signaling pathway;ko04068 FoxO signaling pathway;ko04550 Signaling pathways regulating pluripotency of stem cells;ko04062 Chemokine signaling pathway;ko04920 Adipocytokine signaling pathway;ko04917 Prolactin signaling pathway;ko05200 Pathways in cancer;ko05206 MicroRNAs in cancer;ko05205 Proteoglycans in cancer;ko05203 Viral carcinogenesis;k…	KOG3667-STAT protein[KT]
XM_040664135.1	1.82	7.83	-2.10507	0.000438678	0.00578113	down	DCAF6	DCAF6	DDB1 and CUL4 associated factor 6, transcript variant X16	GO:0005634,GO:0005737,GO:0005925,GO:0016567,GO:0030374,GO:0045944,GO:0080008	-	-
XM_040701834.1	20.76	10.295	1.01186	0.000492432	0.00638695	up	FERMT2	FERMT2	fermitin family member 2, transcript variant X6	GO:0001725,GO:0005547,GO:0005634,GO:0005654,GO:0005737,GO:0005829,GO:0005925,GO:0005938,GO:0007160,GO:0007179,GO:0007229,GO:0008360,GO:0009986,GO:0016055,GO:0031234,GO:0031258,GO:0031674,GO:0031941,GO:0033622,GO:0034329,GO:0034446,GO:0048041,GO:0072657	-	KOG3727-Mitogen inducible gene product (contains ERM and PH domains)[D]
NM_001006427.2	2.175	9.45	-2.1193	2.57499e-07	7.78745e-06	down	ENOX2	ENOX2	ecto-NOX disulfide-thiol exchanger 2, transcript variant X5	GO:0000166,GO:0003676,GO:0005615,GO:0005829,GO:0007624,GO:0009897,GO:0015035,GO:0016049,GO:0040008,GO:0055114	-	-
NM_205513.1	10.725	36.15	-1.75302	5.31713e-05	0.000926032	down	CALB1	CALB1	calbindin 1	GO:0005499,GO:0005509,GO:0005634,GO:0005829,GO:0006816,GO:0006874,GO:0007614,GO:0007616,GO:0007626,GO:0008270,GO:0010842,GO:0012506,GO:0019233,GO:0030424,GO:0030425,GO:0035502,GO:0043005,GO:0043025,GO:0045211,GO:0051480,GO:0055074,GO:0070062,GO:0071310,GO:0072205,GO:0072221,GO:0072286	K14757-ko04961 Endocrine and other factor-regulated calcium reabsorption	KOG0027-Calmodulin and related proteins (EF-Hand superfamily)[T]
NM_001305439.1	106.745	40.275	1.40621	3.33755e-16	5.07174e-14	up	SLC38A2	SLC38A2	solute carrier family 38 member 2	GO:0003333,GO:0005886,GO:0005887,GO:0006814,GO:0015171,GO:0015293,GO:0016021	K14207-ko04974 Protein digestion and absorption;ko04724 Glutamatergic synapse;ko04727 GABAergic synapse	KOG1305-Amino acid transporter protein[E]
XM_416561.7	12.41	24.97	-1.00869	0.000292455	0.00408715	down	FAAHL	FAAHL	fatty acid amide hydrolase-like	GO:0005773,GO:0005774,GO:0005783,GO:0005789,GO:0005794,GO:0005886,GO:0016021,GO:0016787,GO:0016884,GO:0042742,GO:0047412,GO:0070291,GO:0103073	-	KOG1211-Amidases[J]
XM_417598.7	3.52	9.89	-1.4904	0.000399336	0.0053471	down	GPR157	GPR157	G protein-coupled receptor 157	GO:0004930,GO:0005886,GO:0007166,GO:0016021	-	-
XM_004950038.4	2.32	33.625	-3.85734	3.0179e-10	1.90215e-08	down	DNAJC22	DNAJC22	DnaJ heat shock protein family (Hsp40) member C22, transcript variant X3	GO:0016021	-	KOG0714-Molecular chaperone (DnaJ superfamily)[O]
NM_001361249.1	9.815	37.635	-1.93901	9.29922e-06	0.000193021	down	PFKFB1	PFKFB1	6-phosphofructo-2-kinase/fructose-2,6-biphosphatase 1, transcript variant X1	GO:0003873,GO:0004331,GO:0005524,GO:0005829,GO:0006000,GO:0006003,GO:0006094,GO:0006096	K19028-ko00051 Fructose and mannose metabolism;ko04152 AMPK signaling pathway;ko04922 Glucagon signaling pathway	KOG0234-Fructose-6-phosphate 2-kinase/fructose-2,6-biphosphatase[G]
XM_015275889.2	0.765	5.345	-2.80466	2.23445e-06	5.32752e-05	down	TXNDC5	TXNDC5	thioredoxin domain containing 5, transcript variant X1	GO:0003756,GO:0005783,GO:0005788,GO:0006457,GO:0034976,GO:0043277,GO:0045454,GO:0070062	K13984-ko04141 Protein processing in endoplasmic reticulum	KOG0191-Thioredoxin/protein disulfide isomerase[O]
XM_040657019.1	132.67	383.325	-1.53073	2.71176e-06	6.35742e-05	down	ASPDH	ASPDH	aspartate dehydrogenase domain containing	GO:0006742,GO:0009435,GO:0033735,GO:0050661	K06989-ko00760 Nicotinate and nicotinamide metabolism	-
NM_001012923.2	0.0001	8.87	-16.4366	5.85489e-13	5.87098e-11	down	RABGAP1L	RABGAP1L	RAB GTPase activating protein 1 like, transcript variant 2	GO:0005096,GO:0005622,GO:0005634,GO:0005769,GO:0005794,GO:0006886,GO:0012505,GO:0017137,GO:0031338,GO:0032880,GO:0090630	-	KOG1102-Rab6 GTPase activator GAPCenA and related TBC domain proteins[R]
XM_040650655.1	0.0001	5.13	-15.6467	5.29379e-07	1.47209e-05	down	ERC1	ERC1	ELKS/RAB6-interacting/CAST family member 1, transcript variant X1	GO:0000139,GO:0005737,GO:0006355,GO:0007252,GO:0007275,GO:0008385,GO:0015031,GO:0017137,GO:0030165,GO:0042147,GO:0042734,GO:0043522,GO:0045202,GO:0048786,GO:0051092	K16072-ko04064 NF-kappa B signaling pathway	KOG4809-Rab6 GTPase-interacting protein involved in endosome-to-TGN transport[U]
XM_015288906.3	27.455	9.23	1.57267	4.70261e-08	1.65027e-06	up	BAG3	BAG3	BCL2 associated athanogene 3, transcript variant X2	GO:0000774,GO:0005737,GO:0005829,GO:0005886,GO:0006457,GO:0007420,GO:0008625,GO:0010664,GO:0021510,GO:0030018,GO:0043005,GO:0043066,GO:0050821,GO:0071260,GO:0097192,GO:1900034	-	KOG4361-BCL2-associated athanogene-like proteins and related BAG family chaperone regulators[T]
XM_015285172.3	38.95	102.495	-1.39586	3.88095e-05	0.000695337	down	IMP3	IMP3	IMP3, U3 small nucleolar ribonucleoprotein, homolog (yeast)	GO:0005634,GO:0005654,GO:0005730,GO:0006364,GO:0019013,GO:0019843,GO:0030515,GO:0032040,GO:0034457	K14560-ko03008 Ribosome biogenesis in eukaryotes	KOG4655-U3 small nucleolar ribonucleoprotein (snoRNP) component[A]
XM_040706290.1	4.31	35.415	-3.0386	0.000288607	0.00404601	down	HYKK	HYKK	hydroxylysine kinase	GO:0005759,GO:0006554,GO:0047992	K18201-ko00310 Lysine degradation	-
NM_001130742.1	0.0001	8.985	-16.4552	2.47389e-15	3.39281e-13	down	PNPLA7	PNPLA7	patatin like phospholipase domain containing 7, transcript variant X3	GO:0004622,GO:0005765,GO:0005783,GO:0005789,GO:0006629,GO:0016021,GO:0031965,GO:0031966,GO:0032502,GO:0046475	K14676-ko00564 Glycerophospholipid metabolism	KOG2968-Predicted esterase of the alpha-beta hydrolase superfamily (Neuropathy target esterase), contains cAMP-binding domains[R]
XM_040648208.1	0.005	5.605	-10.1306	5.28678e-13	5.35586e-11	down	POLE	POLE	DNA polymerase epsilon, catalytic subunit, transcript variant X1	GO:0000082,GO:0000166,GO:0000722,GO:0000731,GO:0003677,GO:0003682,GO:0003887,GO:0005634,GO:0005654,GO:0005886,GO:0006260,GO:0006270,GO:0006287,GO:0006297,GO:0008270,GO:0008408,GO:0008622,GO:0048568,GO:0051539	K02324-ko00230 Purine metabolism;ko00240 Pyrimidine metabolism;ko03030 DNA replication;ko03410 Base excision repair;ko03420 Nucleotide excision repair;ko05166 HTLV-I infection	KOG1798-DNA polymerase epsilon, catalytic subunit A[L]
NM_204926.2	0.0001	8.005	-16.2886	7.07528e-10	4.11277e-08	down	USP2	USP2	ubiquitin specific peptidase 2, transcript variant X4	GO:0000122,GO:0004843,GO:0005634,GO:0005938,GO:0006511,GO:0016579,GO:0032922,GO:0043153,GO:0045475,GO:0045931,GO:0046872,GO:0048471,GO:0048511,GO:0050821	-	KOG1868-Ubiquitin C-terminal hydrolase[O]
XM_015276903.3	13.1	2.95	2.15078	6.87784e-08	2.33538e-06	up	AP1S3	AP1S3	adaptor related protein complex 1 sigma 3 subunit, transcript variant X2	GO:0005794,GO:0005905,GO:0006605,GO:0008565,GO:0016192,GO:0030117,GO:0030659	K12395-ko04142 Lysosome	KOG0934-Clathrin adaptor complex, small subunit[U]
XM_025151274.2	0.66	1749.3	-11.372	1.79179e-05	0.000347182	down	LRR1	LRR1	leucine rich repeat protein 1, transcript variant X1	GO:0016567	-	KOG0472-Leucine-rich repeat protein[S]
NM_001030638.1	11.64	32.505	-1.48157	2.25578e-08	8.51062e-07	down	PGP	PGP	phosphoglycolate phosphatase	GO:0000121,GO:0000287,GO:0004721,GO:0004725,GO:0005829,GO:0006114,GO:0006650,GO:0043136,GO:0045721,GO:0046872,GO:0098519	K19269-ko01200 Carbon metabolism;ko00630 Glyoxylate and dicarboxylate metabolism	KOG2882-p-Nitrophenyl phosphatase[P]
XM_040701904.1	11.97	5.8	1.0453	0.000173339	0.00259703	up	ZNF106	ZNF106	zinc finger protein 106, transcript variant X1	GO:0005730,GO:0005829,GO:0008270,GO:0008286,GO:0016020,GO:0017124,GO:0046872	-	KOG0281-Beta-TrCP (transducin repeats containing)/Slimb proteins[S]
XM_025146806.2	6.67	0.0001	16.0254	2.79676e-07	8.36384e-06	up	LRCH1	LRCH1	leucine rich repeats and calponin homology domain containing 1, transcript variant X13	GO:0016021	-	KOG0532-Leucine-rich repeat (LRR) protein, contains calponin homology domain[Z]
XM_419723.6	5.81	45.895	-2.98173	2.66526e-09	1.31093e-07	down	IL20RA	IL20RA	interleukin 20 receptor subunit alpha, transcript variant X1	GO:0004896,GO:0005886,GO:0016021,GO:0019221,GO:0042015,GO:0045124,GO:2001244	K05136-ko04630 Jak-STAT signaling pathway;ko04060 Cytokine-cytokine receptor interaction	-
NM_205365.1	18.025	53.505	-1.56967	6.67167e-08	2.26851e-06	down	GSTT1	GSTT1	glutathione S-transferase theta 1	GO:0004364,GO:0005737,GO:0006749	K00799-ko00480 Glutathione metabolism;ko00980 Metabolism of xenobiotics by cytochrome P450;ko00982 Drug metabolism - cytochrome P450;ko05204 Chemical carcinogenesis;ko01524 Platinum drug resistance	KOG0867-Glutathione S-transferase[O]
XM_040705502.1	49.34	18.66	1.40281	9.4609e-10	5.29929e-08	up	EFHD1	EFHD1	EF-hand domain family member D1	GO:0005509,GO:0005743,GO:0031175,GO:0070062	-	KOG0041-Predicted Ca2+-binding protein, EF-Hand protein superfamily[R]
XM_015283737.3	248.665	526.75	-1.08291	1.90082e-07	5.93074e-06	down	H3F3C	H3F3C	H3 histone, family 3C	GO:0000786,GO:0000788,GO:0000979,GO:0000980,GO:0003677,GO:0005634,GO:0006336,GO:0030307,GO:0070062	K11253-ko05202 Transcriptional misregulation in cancers;ko05322 Systemic lupus erythematosus;ko05034 Alcoholism	KOG1745-Histones H3 and H4[B]
XM_015291184.3	18.45	0.0001	17.4933	1.00995e-11	8.37117e-10	up	FYB2	FYB2	FYN binding protein 2, transcript variant X1	GO:0007165	-	-
NM_001329509.1	8.975	37.605	-2.06694	3.38366e-07	9.90456e-06	down	CYP4A22	CYP4A22	cytochrome P450 family 4 subfamily A member 22	GO:0004497,GO:0005506,GO:0005789,GO:0008144,GO:0015643,GO:0016021,GO:0016705,GO:0018585,GO:0018879,GO:0018917,GO:0020037,GO:0042738,GO:0070330	-	KOG0157-Cytochrome P450 CYP4/CYP19/CYP26 subfamilies[QI]
NM_205096.2	5.615	2.28	1.30025	8.30776e-05	0.00137437	up	HDLBP	HDLBP	high density lipoprotein binding protein, transcript variant X3	GO:0003723,GO:0005737	-	KOG2208-Vigilin[I]
XM_040699742.1	22.29	9.075	1.29643	4.44549e-05	0.000788166	up	ANKRD17	ANKRD17	ankyrin repeat domain 17, transcript variant X3	GO:0000785,GO:0001955,GO:0003682,GO:0005634,GO:0005737,GO:0006275,GO:0016020,GO:0016032,GO:0042742,GO:0043123,GO:0045087,GO:0045787,GO:0051151,GO:1900087,GO:1900245,GO:1900246	-	KOG4369-RTK signaling protein MASK/UNC-44[T]
XM_015275716.3	239.38	33.165	2.85157	4.54705e-108	1.31691e-104	up	NAMPTP1	NAMPTP1	nicotinamide phosphoribosyltransferase pseudogene 1, transcript variant X1	GO:0004514,GO:0005615,GO:0005654,GO:0005737,GO:0009435,GO:0030054,GO:0032922,GO:0045944,GO:0047280,GO:0051770,GO:0070062	K03462-ko00760 Nicotinate and nicotinamide metabolism	-
XM_040661772.1	16.025	4.67	1.77883	5.55624e-13	5.61728e-11	up	CRLF2	CRLF2	cytokine receptor-like factor 2, transcript variant X2	GO:0005576,GO:0005886,GO:0016021	K05078-ko04630 Jak-STAT signaling pathway;ko04060 Cytokine-cytokine receptor interaction	-
XM_004941446.4	14.875	6.025	1.30386	9.61346e-05	0.00155697	up	DUSP8	DUSP8	dual specificity phosphatase 8, transcript variant X2	GO:0000188,GO:0004725,GO:0005634,GO:0005737,GO:0006470,GO:0017017	K04459-ko04010 MAPK signaling pathway	KOG1716-Dual specificity phosphatase[V]
XM_015285217.3	7.84	0.0001	16.2586	8.64498e-07	2.30198e-05	up	C3H8ORF80	C3H8ORF80	chromosome 3 open reading frame, human C8orf80, transcript variant X4	GO:0005525,GO:0006974,GO:0016446,GO:0016607,GO:0016787	-	-
XM_419486.7	137.525	16.69	3.04264	3.0249e-72	3.54598e-69	up	CMTR1	CMTR1	cap methyltransferase 1, transcript variant X1	GO:0003676,GO:0004483,GO:0005634,GO:0005654,GO:0005737,GO:0006370,GO:0080009,GO:0097309	-	KOG3673-FtsJ-like RNA methyltransferase[A]
XM_040651035.1	1.1	5.99	-2.44505	2.26314e-05	0.000427409	down	PPP4R1L	PPP4R1L	protein phosphatase 4, regulatory subunit 1-like, transcript variant X1	GO:0006468,GO:0006470,GO:0007165,GO:0030289	-	KOG0211-Protein phosphatase 2A regulatory subunit A and related proteins[T]
XM_040701488.1	0.0001	8.27	-16.3356	7.26046e-05	0.00121754	down	TKFC	TKFC	triokinase and FMN cyclase, transcript variant X3	GO:0004371,GO:0005524,GO:0005634,GO:0005829,GO:0006071,GO:0034012,GO:0039534,GO:0044262,GO:0045087,GO:0045088,GO:0046835,GO:0046872,GO:0050354,GO:0061624,GO:0070062	K00863-ko01200 Carbon metabolism;ko00051 Fructose and mannose metabolism;ko00680 Methane metabolism;ko00561 Glycerolipid metabolism;ko04622 RIG-I-like receptor signaling pathway	KOG2426-Dihydroxyacetone kinase/glycerone kinase[G]
XM_414685.6	278.225	594.155	-1.09459	0.000348802	0.00475846	down	BHMT2	BHMT2	betaine--homocysteine S-methyltransferase 2	GO:0005737,GO:0005829,GO:0006577,GO:0006579,GO:0008270,GO:0008898,GO:0009086,GO:0047150,GO:0070062,GO:0071267	K00544-ko00260 Glycine, serine and threonine metabolism;ko00270 Cysteine and methionine metabolism	KOG1579-Homocysteine S-methyltransferase[E]
XM_040651806.1	29.49	1.25	4.56023	1.83349e-61	1.736e-58	up	RNF19B	RNF19B	ring finger protein 19B, transcript variant X1	GO:0000151,GO:0000209,GO:0002250,GO:0004842,GO:0005737,GO:0005829,GO:0008270,GO:0016021,GO:0016874,GO:0031624,GO:0032436,GO:0044194,GO:0061630	-	KOG1814-Predicted E3 ubiquitin ligase[O]
NM_001030360.2	27.815	0.0001	18.0855	1.98125e-09	1.00667e-07	up	LOC395551	LOC395551	chemokine (C-C motif) ligand 4	GO:0002548,GO:0005615,GO:0006954,GO:0006955,GO:0007186,GO:0008009,GO:0030593,GO:0043547,GO:0048020,GO:0048247,GO:0050729,GO:0060326,GO:0070098,GO:0070374,GO:0071346,GO:0071347,GO:0071356	K12964-ko04064 NF-kappa B signaling pathway;ko04060 Cytokine-cytokine receptor interaction;ko04620 Toll-like receptor signaling pathway;ko04623 Cytosolic DNA-sensing pathway;ko04062 Chemokine signaling pathway;ko05132 Salmonella infection	-
XM_015276734.3	0.03	5.87	-7.61225	0.000468915	0.00612516	down	ATP5S	ATP5S	ATP synthase, H+ transporting, mitochondrial Fo complex subunit s (factor B)	GO:0005739,GO:0005743,GO:0006754,GO:0045263,GO:0046872	-	KOG3864-Uncharacterized conserved protein[S]
NM_001199451.1	18.56	67.92	-1.87164	2.61264e-06	6.14882e-05	down	CD248	CD248	CD248 molecule	GO:0002230,GO:0005509,GO:0005886,GO:0009986,GO:0016021,GO:0030246,GO:0098779,GO:0098792	-	KOG1219-Uncharacterized conserved protein, contains laminin, cadherin and EGF domains[T]
NM_205092.1	71.915	268.31	-1.89954	2.6289e-09	1.29693e-07	down	ADH6	ADH6	alcohol dehydrogenase 6 (class V)	GO:0004022,GO:0005737,GO:0008270,GO:0016491	K13951-ko00010 Glycolysis / Gluconeogenesis;ko00071 Fatty acid degradation;ko00350 Tyrosine metabolism;ko00830 Retinol metabolism;ko00980 Metabolism of xenobiotics by cytochrome P450;ko00982 Drug metabolism - cytochrome P450;ko05204 Chemical carcinogenesis	KOG0022-Alcohol dehydrogenase, class III[Q]
NM_204535.4	596.97	64.41	3.2123	7.24817e-13	7.15158e-11	up	SPP1	SPP1	secreted phosphoprotein 1	GO:0001503,GO:0001649,GO:0005615,GO:0005623,GO:0007155,GO:0008201,GO:0031012,GO:0031214,GO:0033280,GO:0045780,GO:0050840,GO:0070062	K06250-ko04151 PI3K-Akt signaling pathway;ko04512 ECM-receptor interaction;ko04510 Focal adhesion;ko04620 Toll-like receptor signaling pathway	-
NM_205526.2	3.685	12.63	-1.77712	0.000439421	0.00578937	down	NAT	NAT	N-acetyltransferase, liver isozyme	GO:0004060,GO:0008152,GO:0016407	K00622-ko00232 Caffeine metabolism;ko00633 Nitrotoluene degradation;ko00983 Drug metabolism - other enzymes;ko05204 Chemical carcinogenesis	-
XM_422158.7	99.485	29.92	1.73337	7.72864e-24	2.06804e-21	up	RND3	RND3	Rho family GTPase 3, transcript variant X1	GO:0005525,GO:0005622,GO:0005886,GO:0005925,GO:0007264,GO:0070062	-	KOG0393-Ras-related small GTPase, Rho type[R]
XM_015297642.3	123.63	25.755	2.2631	5.69475e-08	1.9566e-06	up	IFI27L2	IFI27L2	interferon, alpha-inducible protein 27-like 2, transcript variant X3	GO:0000122,GO:0001102,GO:0005521,GO:0005637,GO:0005739,GO:0005741,GO:0006919,GO:0016021,GO:0046825,GO:0060337,GO:0097190	-	-
XM_015297171.3	28.35	92.285	-1.70275	7.45555e-07	2.02133e-05	down	TMEM82	TMEM82	transmembrane protein 82, transcript variant X3	GO:0016021	-	-
XM_015297783.3	4.755	15.135	-1.67037	8.89931e-05	0.00145478	down	YRDC	YRDC	yrdC N6-threonylcarbamoyltransferase domain containing, transcript variant X2	GO:0000049,GO:0002949,GO:0003725,GO:0005737,GO:0005739,GO:0006450,GO:0016020,GO:0016779,GO:0051051	-	KOG3051-RNA binding/translational regulation protein of the SUA5 family[J]
NM_207180.1	2022.58	202.13	3.32284	3.23474e-130	1.76958e-126	up	PIT54	PIT54	PIT54 protein	GO:0005044,GO:0005576,GO:0007275,GO:0015031,GO:0016020,GO:0019898,GO:0030154,GO:0035375,GO:0042589	-	-
XM_015284186.3	18.35	4.5	2.02778	8.27925e-24	2.2034e-21	up	TNFAIP3	TNFAIP3	TNF alpha induced protein 3, transcript variant X5	GO:0001922,GO:0002020,GO:0002237,GO:0002634,GO:0002677,GO:0003677,GO:0004842,GO:0004843,GO:0005634,GO:0005737,GO:0005764,GO:0005829,GO:0006915,GO:0006954,GO:0006955,GO:0008270,GO:0010803,GO:0016579,GO:0016874,GO:0031397,GO:0032088,GO:0032480,GO:0032495,GO:0032691,GO:0032703,GO:0032715,GO:0032720,GO:0034136,GO:0034140,GO:0034144,GO:0034148,GO:0035871,GO:0043124,GO:0043130,GO:0043621,GO:0045088,GO:…	K11859-ko04064 NF-kappa B signaling pathway;ko04668 TNF signaling pathway;ko04621 NOD-like receptor signaling pathway;ko05162 Measles;ko05169 Epstein-Barr virus infection	KOG4345-NF-kappa B regulator AP20/Cezanne[T]
XM_015282750.3	0.0001	9.64	-16.5567	4.06921e-09	1.89723e-07	down	ADHFE1	ADHFE1	alcohol dehydrogenase, iron containing 1, transcript variant X2	GO:0005739,GO:0046872,GO:0047988	-	KOG3857-Alcohol dehydrogenase, class IV[C]
XM_025153928.2	5.475	1.755	1.64139	9.40891e-05	0.00152937	up	AP3B2	AP3B2	adaptor related protein complex 3 beta 2 subunit, transcript variant X1	GO:0005215,GO:0005654,GO:0005737,GO:0005794,GO:0006886,GO:0006892,GO:0008089,GO:0030117,GO:0030123,GO:0030137,GO:0030665,GO:0048490,GO:1904115	K12397-ko04142 Lysosome	KOG1060-Vesicle coat complex AP-3, beta subunit[U]
XM_003641374.5	18.41	7.085	1.37765	8.01526e-07	2.14824e-05	up	MPEG1	MPEG1	macrophage expressed 1	GO:0016021	-	-
XM_015293082.3	0.6	5.545	-3.20815	2.17908e-06	5.2115e-05	down	MGLL	MGLL	monoglyceride lipase, transcript variant X2	GO:0004622,GO:0005654,GO:0005789,GO:0005829,GO:0005886,GO:0006629,GO:0006633,GO:0006954,GO:0009966,GO:0016020,GO:0019369,GO:0019433,GO:0019898,GO:0036155,GO:0042803,GO:0046464,GO:0047372,GO:0050727,GO:0051930,GO:2000124	K01054-ko00561 Glycerolipid metabolism;ko04923 Regulation of lipolysis in adipocyte;ko04723 Retrograde endocannabinoid signaling	KOG1455-Lysophospholipase[I]
XM_040653783.1	409.27	165.845	1.30322	7.80067e-07	2.09643e-05	up	JUND	JUND	JunD proto-oncogene, AP-1 transcription factor subunit	GO:0000122,GO:0000790,GO:0000978,GO:0000981,GO:0002076,GO:0003700,GO:0003713,GO:0005634,GO:0005667,GO:0006351,GO:0008134,GO:0009314,GO:0009612,GO:0010941,GO:0032496,GO:0032870,GO:0034097,GO:0042127,GO:0042493,GO:0045597,GO:0045669,GO:0045944,GO:0051591,GO:0051726,GO:0071277	K04449-ko04010 MAPK signaling pathway;ko04380 Osteoclast differentiation	KOG0837-Transcriptional activator of the JUN family[K]
XM_015278119.3	11.815	27.875	-1.23835	2.01635e-06	4.8688e-05	down	MSH6	MSH6	mutS homolog 6, transcript variant X1	GO:0000228,GO:0000287,GO:0000400,GO:0000710,GO:0000790,GO:0003682,GO:0003684,GO:0005524,GO:0005654,GO:0005737,GO:0005794,GO:0005886,GO:0006281,GO:0006298,GO:0007131,GO:0008340,GO:0008630,GO:0009411,GO:0016032,GO:0016446,GO:0016447,GO:0016887,GO:0030983,GO:0032137,GO:0032138,GO:0032142,GO:0032143,GO:0032301,GO:0032357,GO:0035064,GO:0043231,GO:0043531,GO:0043570,GO:0045190,GO:0045830,GO:0045910,GO:…	K08737-ko03430 Mismatch repair;ko05200 Pathways in cancer;ko05210 Colorectal cancer;ko01524 Platinum drug resistance	KOG0217-Mismatch repair ATPase MSH6 (MutS family)[L]
XM_015295897.3	14.795	0.775	4.25477	3.93528e-14	4.72569e-12	up	STX1A	STX1A	syntaxin 1A, transcript variant X1	GO:0000149,GO:0005484,GO:0005886,GO:0006886,GO:0008021,GO:0010701,GO:0016021,GO:0017022,GO:0017157,GO:0030054,GO:0030672,GO:0031201,GO:0031629,GO:0033605,GO:0043005,GO:0045956,GO:0048278	K04560-ko04130 SNARE interactions in vesicular transport;ko04911 Insulin secretion;ko04721 Synaptic vesicle cycle;ko05031 Amphetamine addiction	KOG0810-SNARE protein Syntaxin 1 and related proteins[U]
XM_001232161.5	78.725	24.295	1.69616	3.42238e-09	1.62489e-07	up	ADAR	ADAR	adenosine deaminase, RNA specific, transcript variant X1	GO:0001649,GO:0001701,GO:0002244,GO:0002566,GO:0003677,GO:0003726,GO:0005634,GO:0005654,GO:0005730,GO:0005737,GO:0006382,GO:0006397,GO:0006606,GO:0006611,GO:0009615,GO:0016020,GO:0016553,GO:0030218,GO:0031054,GO:0035280,GO:0035455,GO:0043066,GO:0044387,GO:0044530,GO:0045070,GO:0045071,GO:0045087,GO:0046872,GO:0051607,GO:0060216,GO:0060337,GO:0060339,GO:0061484,GO:0098586,GO:1900369	K12968-ko04623 Cytosolic DNA-sensing pathway;ko05162 Measles;ko05164 Influenza A	KOG2777-tRNA-specific adenosine deaminase 1[A]
XM_015277035.3	6.1	0.0001	15.8965	2.16498e-07	6.65789e-06	up	TBC1D4	TBC1D4	TBC1 domain family member 4, transcript variant X1	GO:0005096,GO:0005622,GO:0005737,GO:0006886,GO:0012505,GO:0016192,GO:0017137,GO:0030659,GO:0031338,GO:0031339,GO:0032869,GO:0061024,GO:0070062,GO:0090630	K17902-ko04919 Thyroid hormone signaling pathway;ko04931 Insulin resistance	KOG4436-Predicted GTPase activator NB4S/EVI5 (contains TBC domain)/Calmodulin-binding protein Pollux (contains PTB and TBC domains)[R]
NM_001024578.1	10.355	1.18	3.13347	0.000180536	0.00269192	up	TNFSF15	TNFSF15	tumor necrosis factor superfamily member 15	GO:0005102,GO:0005615,GO:0005622,GO:0005886,GO:0005887,GO:0006919,GO:0006955,GO:0007165,GO:0007250,GO:0016021,GO:0033209,GO:0042107	K05478-ko04060 Cytokine-cytokine receptor interaction	-
XM_015298929.3	23.81	3.52	2.75792	8.30678e-09	3.51966e-07	up	MOV10	MOV10	Mov10 RISC complex RNA helicase, transcript variant X1	GO:0000932,GO:0003723,GO:0004386,GO:0005524,GO:0005615,GO:0035195,GO:0035279	-	KOG1804-RNA helicase[A]
NM_001389535.1	2.77	12.97	-2.22722	1.68083e-10	1.12129e-08	down	SLC35E2B	SLC35E2B	solute carrier family 35 member E2B, transcript variant X3	GO:0016021	-	KOG1441-Glucose-6-phosphate/phosphate and phosphoenolpyruvate/phosphate antiporter[GE]
XM_025147673.2	2.345	8.805	-1.90874	5.07625e-08	1.76878e-06	down	BPHL	BPHL	biphenyl hydrolase like, transcript variant X2	GO:0005739,GO:0005741,GO:0006520,GO:0006805,GO:0009636,GO:0016787,GO:0047658,GO:0070062	-	KOG2984-Predicted hydrolase[R]
XM_015279299.3	29.015	12.815	1.17897	2.22834e-22	5.24939e-20	up	LATS2	LATS2	large tumor suppressor kinase 2	GO:0000082,GO:0000922,GO:0001827,GO:0001828,GO:0004674,GO:0005524,GO:0005634,GO:0005737,GO:0005815,GO:0005829,GO:0006468,GO:0009755,GO:0018105,GO:0030216,GO:0034613,GO:0035329,GO:0035556,GO:0043065,GO:0045736,GO:0046620,GO:0046872,GO:0051301,GO:0090090	K08791-ko04390 Hippo signaling pathway;ko04391 Hippo signaling pathway -fly;ko04392 Hippo signaling pathway - multiple species;ko04214 Apoptosis - fly	KOG0608-Warts/lats-like serine threonine kinases[D]
XM_040653581.1	1.895	19.255	-3.34496	4.20956e-12	3.7143e-10	down	DPP9	DPP9	dipeptidyl peptidase 9, transcript variant X3	GO:0004177,GO:0005634,GO:0005737,GO:0005829,GO:0008236,GO:0042802	-	KOG2281-Dipeptidyl aminopeptidases/acylaminoacyl-peptidases[O]
XM_025142822.2	21.15	63.085	-1.57664	9.3057e-09	3.90261e-07	down	LMAN2L	LMAN2L	lectin, mannose binding 2 like, transcript variant X3	GO:0000139,GO:0005537,GO:0005789,GO:0005794,GO:0006457,GO:0006888,GO:0015031,GO:0016021,GO:0030134,GO:0046872	-	KOG3839-Lectin VIP36, involved in the transport of glycoproteins carrying high mannose-type glycans[U]
XM_415780.6	30.8	8.525	1.85316	1.16551e-07	3.77524e-06	up	CCL26	CCL26	C-C motif chemokine ligand 26	GO:0002548,GO:0005576,GO:0005615,GO:0006954,GO:0007186,GO:0008009,GO:0008285,GO:0030593,GO:0043547,GO:0048020,GO:0048247,GO:0050729,GO:0070098,GO:0070374,GO:0071346,GO:0071347,GO:0071356	-	-
XM_003640916.5	13.19	4	1.72137	8.86787e-23	2.15079e-20	up	SYNJ2	SYNJ2	synaptojanin 2, transcript variant X1	GO:0000166,GO:0003676,GO:0003723,GO:0004438,GO:0004439,GO:0005829,GO:0005856,GO:0005886,GO:0006661,GO:0030424,GO:0034596,GO:0042578,GO:0043813,GO:0045121,GO:0046856,GO:0052629	K20279-ko00562 Inositol phosphate metabolism;ko04070 Phosphatidylinositol signaling system	KOG0566-Inositol-1,4,5-triphosphate 5-phosphatase (synaptojanin), INP51/INP52/INP53 family[U]
NM_001277658.1	21.73	0.13	7.38503	1.34937e-12	1.27762e-10	up	LOC417192	LOC417192	torsin family 1, member B-like	GO:0000338,GO:0005524,GO:0005635,GO:0005783,GO:0005788,GO:0005829,GO:0005856,GO:0006979,GO:0006996,GO:0006998,GO:0007029,GO:0007155,GO:0008021,GO:0008092,GO:0016020,GO:0016887,GO:0019894,GO:0030054,GO:0030141,GO:0030426,GO:0030659,GO:0031175,GO:0031965,GO:0034504,GO:0042406,GO:0044319,GO:0045104,GO:0048489,GO:0051082,GO:0051085,GO:0051260,GO:0051584,GO:0061077,GO:0070062,GO:0071712,GO:0071763,GO:…	-	KOG2170-ATPase of the AAA+ superfamily[R]
XM_015276774.3	16.475	6.915	1.25248	1.98841e-05	0.000380635	up	STYX	STYX	serine/threonine/tyrosine interacting protein, transcript variant X1	GO:0005634,GO:0005737,GO:0005829,GO:0008138,GO:0045204,GO:0070372	-	KOG1716-Dual specificity phosphatase[V]
NM_001167718.1	12.95	0.66	4.29434	1.19908e-21	2.72058e-19	up	PTGS2	PTGS2	prostaglandin-endoperoxide synthase 2, transcript variant X1	GO:0001516,GO:0004601,GO:0004666,GO:0005634,GO:0005737,GO:0005789,GO:0006954,GO:0006979,GO:0008217,GO:0019371,GO:0020037,GO:0046872,GO:0051213	K11987-ko00590 Arachidonic acid metabolism;ko04370 VEGF signaling pathway;ko04064 NF-kappa B signaling pathway;ko04668 TNF signaling pathway;ko04923 Regulation of lipolysis in adipocyte;ko04913 Ovarian Steroidogenesis;ko04921 Oxytocin signaling pathway;ko04726 Serotonergic synapse;ko04723 Retrograde endocannabinoid signaling;ko05200 Pathways in cancer;ko05206 MicroRNAs in cancer;ko05204 Chemical …	KOG2408-Peroxidase/oxygenase[R]
NM_001167726.1	12.34	5.27	1.22747	5.38946e-11	3.93695e-09	up	REL	REL	REL proto-oncogene, NF-kB subunit	GO:0000122,GO:0000977,GO:0000980,GO:0000981,GO:0001205,GO:0003677,GO:0003682,GO:0003700,GO:0005634,GO:0005737,GO:0005829,GO:0006309,GO:0006954,GO:0007249,GO:0010629,GO:0032688,GO:0033256,GO:0034097,GO:0038061,GO:0042803,GO:0043123,GO:0045087,GO:0045944,GO:0046982	K09254-ko04014 Ras signaling pathway;ko04624 Toll and Imd signaling pathway;ko05202 Transcriptional misregulation in cancers;ko05203 Viral carcinogenesis	-
XM_015295659.3	6.66	1.755	1.92405	6.83187e-13	6.76795e-11	up	PAFAH1B1	PAFAH1B1	platelet activating factor acetylhydrolase 1b regulatory subunit 1, transcript variant X2	GO:0000132,GO:0000235,GO:0000776,GO:0001667,GO:0001675,GO:0001764,GO:0001961,GO:0005635,GO:0005737,GO:0005813,GO:0005815,GO:0005874,GO:0005875,GO:0005938,GO:0006810,GO:0007097,GO:0007268,GO:0007281,GO:0007399,GO:0007405,GO:0007611,GO:0008017,GO:0008090,GO:0008344,GO:0009306,GO:0019226,GO:0021540,GO:0021766,GO:0021819,GO:0022008,GO:0030036,GO:0030154,GO:0031023,GO:0031252,GO:0036035,GO:0040019,GO:…	K16794-ko00565 Ether lipid metabolism	KOG0295-WD40 repeat-containing protein[S]
XM_015297833.3	14.06	32.665	-1.21615	3.85115e-08	1.36805e-06	down	NFYC	NFYC	nuclear transcription factor Y subunit gamma, transcript variant X3	GO:0000978,GO:0001077,GO:0003677,GO:0003700,GO:0005654,GO:0006351,GO:0016602,GO:0032993	K08066-ko04612 Antigen processing and presentation;ko05152 Tuberculosis	KOG1657-CCAAT-binding factor, subunit C (HAP5)[K]
XM_015296175.3	5.815	1.04	2.4832	4.73605e-17	7.90438e-15	up	MSI2	MSI2	musashi RNA binding protein 2, transcript variant X23	GO:0000166,GO:0003727,GO:0005737,GO:0005844,GO:0008266,GO:0048864	K14411-ko03015 mRNA surveillance pathway	KOG4205-RNA-binding protein musashi/mRNA cleavage and polyadenylation factor I complex, subunit HRP1[A]
XM_015291281.3	2.535	8.605	-1.76319	0.000481583	0.0062644	down	HPDL	HPDL	4-hydroxyphenylpyruvate dioxygenase-like, transcript variant X1	GO:0003868,GO:0009072,GO:0046872	-	KOG0638-4-hydroxyphenylpyruvate dioxygenase[E]
XM_015295844.3	0.99	5.75	-2.53806	2.06304e-05	0.000392631	down	CTNS	CTNS	cystinosin, lysosomal cystine transporter, transcript variant X2	GO:0002088,GO:0005764,GO:0005765,GO:0005770,GO:0005886,GO:0006520,GO:0006749,GO:0006811,GO:0007420,GO:0007616,GO:0007625,GO:0007628,GO:0008542,GO:0015184,GO:0015811,GO:0016021,GO:0042438,GO:0042470,GO:0043231,GO:0045111,GO:0046034,GO:0050890,GO:0055085,GO:0070062	K12386-ko04142 Lysosome	KOG3145-Cystine transporter Cystinosin[E]
XM_015287936.2	35.88	11.335	1.6624	2.79671e-21	6.25891e-19	up	TNFAIP2	TNFAIP2	TNF alpha induced protein 2	GO:0000145,GO:0000149,GO:0001525,GO:0006887,GO:0030154,GO:0051601	-	KOG2286-Exocyst complex subunit SEC6[U]
NM_001099357.1	125.125	8.255	3.92196	1.11975e-50	8.1075e-48	up	TAP2	TAP2	transporter 2, ATP binding cassette subfamily B, transcript variant X1	GO:0001916,GO:0002237,GO:0002250,GO:0002474,GO:0002481,GO:0002485,GO:0002489,GO:0002591,GO:0005215,GO:0005524,GO:0005789,GO:0015433,GO:0015440,GO:0016020,GO:0016021,GO:0019060,GO:0019885,GO:0023029,GO:0030176,GO:0042626,GO:0042825,GO:0043657,GO:0046967,GO:0046968,GO:0046978,GO:0046980,GO:0055085	K05654-ko02010 ABC transporters;ko04145 Phagosome;ko04612 Antigen processing and presentation;ko05340 Primary immunodeficiency;ko05168 Herpes simplex infection	KOG0058-Peptide exporter, ABC superfamily[U]
XM_419257.7	49.935	2.97	4.07152	2.75371e-33	1.1588e-30	up	ELF3	ELF3	E74 like ETS transcription factor 3	GO:0000978,GO:0000981,GO:0001077,GO:0001824,GO:0003677,GO:0003700,GO:0003713,GO:0005634,GO:0005737,GO:0006355,GO:0006357,GO:0006954,GO:0009653,GO:0030154,GO:0030198,GO:0030855,GO:0045892,GO:0045893,GO:0045944,GO:0060056	-	KOG3804-Transcription factor NERF and related proteins, contain ETS domain[K]
XM_040649690.1	7.695	1.845	2.0603	1.98545e-09	1.00673e-07	up	UNK	UNK	unk zinc finger, transcript variant X9	GO:0003723,GO:0005737,GO:0006417,GO:0046872,GO:0048667	-	KOG1595-CCCH-type Zn-finger protein[R]
NM_204430.2	9.715	2.455	1.98449	0.000161076	0.00244469	up	FUT10	FUT10	fucosyltransferase 10, transcript variant X2	GO:0006486,GO:0016021,GO:0021799,GO:0032580,GO:0046920,GO:0097150	-	KOG2619-Fucosyltransferase[GE]
XM_015295451.3	10.23	24.655	-1.26907	0.00010059	0.00162113	down	MIF4GD	MIF4GD	MIF4G domain containing, transcript variant X3	GO:0003723,GO:0005730,GO:0005737,GO:0006417,GO:0008022	-	KOG3942-MIF4G domain-containing protein[J]
XM_015286490.3	6.21	0.88	2.81902	2.79786e-07	8.36384e-06	up	ST5	ST5	suppression of tumorigenicity 5, transcript variant X2	GO:0017112,GO:0070374	-	KOG3569-RAS signaling inhibitor ST5[T]
XM_040650382.1	6.92	1.025	2.75515	2.48834e-05	0.000466717	up	TMEM248	TMEM248	transmembrane protein 248, transcript variant X1	GO:0016021	-	-
XM_025142446.2	1.91	11.37	-2.57359	1.25211e-09	6.7448e-08	down	STK35	STK35	serine/threonine kinase 35	GO:0004674,GO:0005524,GO:0005730,GO:0005737	-	KOG0595-Serine/threonine-protein kinase involved in autophagy[OUT]
XM_015275627.3	6.35	0.02	8.31061	5.36419e-06	0.00011712	up	SCARB1	SCARB1	scavenger receptor class B member 1, transcript variant X1	GO:0001530,GO:0001875,GO:0001935,GO:0005765,GO:0005886,GO:0005887,GO:0005901,GO:0006707,GO:0008035,GO:0009986,GO:0010867,GO:0010886,GO:0010899,GO:0015914,GO:0015920,GO:0016021,GO:0016323,GO:0016324,GO:0030169,GO:0032497,GO:0033344,GO:0034375,GO:0034383,GO:0034384,GO:0035461,GO:0042632,GO:0043534,GO:0043654,GO:0043691,GO:0044406,GO:0045056,GO:0050892,GO:0051000,GO:0070062,GO:0070328,GO:0070506,GO:…	K13885-ko04145 Phagosome;ko04913 Ovarian Steroidogenesis;ko04925 Aldosterone synthesis and secretion;ko04976 Bile secretion;ko04975 Fat digestion and absorption;ko04977 Vitamin digestion and absorption;ko05160 Hepatitis C	KOG3776-Plasma membrane glycoprotein CD36 and related membrane receptors[T]
XM_040705360.1	5.535	1.72	1.68617	6.00701e-06	0.000129831	up	PTPRF	PTPRF	protein tyrosine phosphatase, receptor type F, transcript variant X3	GO:0004725,GO:0007155,GO:0008201,GO:0016021,GO:0016477,GO:0031102,GO:0035335,GO:0043005,GO:0043025,GO:0048679,GO:0070062,GO:1900121	-	KOG4228-Protein tyrosine phosphatase[T]
XM_015295147.3	20.07	5.185	1.95262	8.49703e-13	8.26782e-11	up	SEPTIN9	SEPTIN9	septin 9, transcript variant X5	GO:0001725,GO:0003924,GO:0005525,GO:0005737,GO:0005874,GO:0005930,GO:0007049,GO:0015629,GO:0031105,GO:0048471,GO:0051291,GO:0051301,GO:1902857	K16938-ko05100 Bacterial invasion of epithelial cells	KOG1547-Septin CDC10 and related P-loop GTPases[DTZ]
XM_040650111.1	11.865	4.65	1.35141	1.99632e-07	6.19336e-06	up	RAP1GAP2	RAP1GAP2	RAP1 GTPase activating protein 2, transcript variant X2	GO:0005096,GO:0005737,GO:0005813,GO:0005886,GO:0008361,GO:0010977,GO:0031965,GO:0043005,GO:0051056	-	KOG3686-Rap1-GTPase-activating protein (Rap1GAP)[T]
XM_414535.7	19.18	42.325	-1.14191	1.53001e-06	3.80525e-05	down	BOD1	BOD1	biorientation of chromosomes in cell division 1	GO:0000777,GO:0005737,GO:0005815,GO:0051301	-	-
XM_415313.6	60.345	130.715	-1.11512	9.25952e-07	2.44578e-05	down	WSB2	WSB2	WD repeat and SOCS box containing 2	GO:0005622,GO:0016567,GO:0035556	-	KOG0266-WD40 repeat-containing protein[R]
XM_040701074.1	8.955	0.0001	16.4504	4.70501e-11	3.48347e-09	up	ZC3HAV1	ZC3HAV1	zinc finger CCCH-type containing, antiviral 1, transcript variant X3	GO:0003950,GO:0005634,GO:0005764,GO:0005770,GO:0005794,GO:0009615,GO:0032727,GO:0032728,GO:0039507,GO:0043123,GO:0045071,GO:0046872,GO:0061014,GO:0071360,GO:1900246	-	-
XM_001234009.6	10.145	0.0001	16.6304	1.36359e-14	1.7348e-12	up	ZSWIM6	ZSWIM6	zinc finger SWIM-type containing 6, transcript variant X1	GO:0008270,GO:0048812,GO:2001222	-	KOG3615-Uncharacterized conserved protein[S]
XM_420532.5	4.94	16.37	-1.72847	7.47487e-06	0.000158768	down	VEGFC	VEGFC	vascular endothelial growth factor C	GO:0001525,GO:0001954,GO:0002052,GO:0002576,GO:0005576,GO:0005615,GO:0006929,GO:0007165,GO:0008284,GO:0008285,GO:0009887,GO:0016020,GO:0016331,GO:0030947,GO:0031093,GO:0031954,GO:0042056,GO:0042493,GO:0043536,GO:0045766,GO:0045776,GO:0048010,GO:0050679,GO:0050714,GO:0050731,GO:0050930,GO:0051781,GO:0060754,GO:1901492	K05449-ko04014 Ras signaling pathway;ko04015 Rap1 signaling pathway;ko04151 PI3K-Akt signaling pathway;ko04060 Cytokine-cytokine receptor interaction;ko04510 Focal adhesion;ko05200 Pathways in cancer;ko04933 AGE-RAGE signaling pathway in diabetic complications	-
XM_015284629.3	21.68	4.395	2.30243	0.000124991	0.00195054	up	FAM46A	FAM46A	family with sequence similarity 46 member A, transcript variant X1	GO:0010468,GO:0030193	-	KOG3852-Uncharacterized conserved protein[S]
XM_040698289.1	6.03	0.945	2.67377	0.000794294	0.00965369	up	SIPA1L2	SIPA1L2	signal induced proliferation associated 1 like 2, transcript variant X1	GO:0005096,GO:0051056	K17702-ko04015 Rap1 signaling pathway	KOG3686-Rap1-GTPase-activating protein (Rap1GAP)[T]
XM_015290625.3	32.215	1.09	4.88533	1.67935e-07	5.3138e-06	up	ZC3HAV1	ZC3HAV1	zinc finger CCCH-type containing, antiviral 1, transcript variant X3	GO:0003950,GO:0005634,GO:0005764,GO:0005770,GO:0005794,GO:0009615,GO:0032727,GO:0032728,GO:0039507,GO:0043123,GO:0045071,GO:0046872,GO:0061014,GO:0071360,GO:1900246	-	-
XM_040647009.1	0.0001	6.545	-15.9981	1.04597e-09	5.79937e-08	down	TCERG1	TCERG1	transcription elongation regulator 1, transcript variant X1	GO:0000122,GO:0001103,GO:0003700,GO:0005634,GO:0005730,GO:0006351,GO:0015629,GO:0070064	K12824-ko03040 Spliceosome;ko04212 Longevity regulating pathway - worm	KOG0155-Transcription factor CA150[K]
XM_001231236.6	98.58	15.705	2.65007	7.80259e-12	6.58938e-10	up	PLSCR1	PLSCR1	phospholipid scramblase 1, transcript variant X2	GO:0005886,GO:0016021,GO:0017128,GO:0046872	-	KOG0621-Phospholipid scramblase[M]
XM_015297853.3	37.24	18.185	1.0341	4.49605e-05	0.00079484	up	TXLNA	TXLNA	taxilin alpha, transcript variant X1	GO:0005125,GO:0005576,GO:0005737,GO:0006887,GO:0008283,GO:0016020,GO:0030372,GO:0042113,GO:0098779	-	KOG1850-Myosin-like coiled-coil protein[Z]
XM_040697196.1	17.095	3.645	2.22958	4.6942e-15	6.22539e-13	up	ODC	ODC	ornithine decarboxylase, transcript variant X1	GO:0001822,GO:0004586,GO:0005737,GO:0005829,GO:0008284,GO:0009615,GO:0033387,GO:0042176	K01581-ko00330 Arginine and proline metabolism;ko00480 Glutathione metabolism	KOG0622-Ornithine decarboxylase[E]
XM_420081.7	7.74	0.785	3.30157	3.2812e-09	1.56997e-07	up	NPTX1	NPTX1	neuronal pentraxin 1	GO:0005737,GO:0005739,GO:0005886,GO:0006839,GO:0030133,GO:0035865,GO:0043005,GO:0043653,GO:0046872,GO:0060385,GO:0071333	-	-
NM_001277569.1	19.195	9.03	1.08793	2.75558e-05	0.00051158	up	ERO1A	ERO1A	endoplasmic reticulum oxidoreductase 1 alpha	GO:0003756,GO:0005783,GO:0006457,GO:0010260,GO:0015035,GO:0016020,GO:0016491,GO:0016671,GO:0019471,GO:0022417,GO:0030176,GO:0030198,GO:0030425,GO:0030968,GO:0034976,GO:0045454,GO:0050873,GO:0051085,GO:0051209,GO:0055114,GO:0070059,GO:0071456	K10950-ko04141 Protein processing in endoplasmic reticulum;ko05110 Vibrio cholerae infection	KOG2608-Endoplasmic reticulum membrane-associated oxidoreductin involved in disulfide bond formation[OU]
XM_015294990.3	12.375	0.78	3.98781	2.30069e-14	2.86047e-12	up	TAP2	TAP2	transporter 2, ATP binding cassette subfamily B, transcript variant X1	GO:0001916,GO:0002237,GO:0002250,GO:0002474,GO:0002481,GO:0002485,GO:0002489,GO:0002591,GO:0005215,GO:0005524,GO:0005789,GO:0015433,GO:0015440,GO:0016020,GO:0016021,GO:0019060,GO:0019885,GO:0023029,GO:0030176,GO:0042626,GO:0042825,GO:0043657,GO:0046967,GO:0046968,GO:0046978,GO:0046980,GO:0055085	K05654-ko02010 ABC transporters;ko04145 Phagosome;ko04612 Antigen processing and presentation;ko05340 Primary immunodeficiency;ko05168 Herpes simplex infection	KOG0058-Peptide exporter, ABC superfamily[U]
XM_025148683.2	79.46	6.06	3.71284	4.22835e-52	3.25285e-49	up	FOSL2	FOSL2	FOS like 2, AP-1 transcription factor subunit, transcript variant X1	GO:0000977,GO:0000978,GO:0000982,GO:0003334,GO:0003682,GO:0003700,GO:0005634,GO:0005654,GO:0045944,GO:0048146	K09030-ko04380 Osteoclast differentiation	KOG1414-Transcriptional activator FOSB/c-Fos and related bZIP transcription factors[K]
NM_001031360.1	32.37	14.345	1.17411	8.01279e-10	4.60876e-08	up	MTHFD2	MTHFD2	methylenetetrahydrofolate dehydrogenase (NADP+ dependent) 2, methenyltetrahydrofolate cyclohydrolase, transcript variant X1	GO:0000287,GO:0004477,GO:0004487,GO:0004488,GO:0005615,GO:0005739,GO:0006730,GO:0009396,GO:0042301,GO:0046653	K13403-ko00670 One carbon pool by folate	KOG0089-Methylenetetrahydrofolate dehydrogenase/methylenetetrahydrofolate cyclohydrolase[H]
XM_040652566.1	53.105	0.0001	19.0185	5.16304e-07	1.44597e-05	up	LOC121107577	LOC121107577	claw keratin-like	GO:0005200,GO:0005882	-	-
XM_015283163.3	12.61	3.985	1.66192	7.58228e-09	3.2547e-07	up	OSBPL8	OSBPL8	oxysterol binding protein like 8, transcript variant X5	GO:0001786,GO:0005548,GO:0005783,GO:0005789,GO:0010891,GO:0015485,GO:0015914,GO:0016020,GO:0016021,GO:0030336,GO:0031965,GO:0032148,GO:0032541,GO:0045444,GO:0046628,GO:0051897,GO:0070273,GO:0090204,GO:2001275	-	KOG2210-Oxysterol-binding protein[T]
XM_040700082.1	6.15	2.395	1.36056	0.000111324	0.0017675	up	XKRX	XKRX	XK related, X-linked, transcript variant X1	GO:0016021	-	-
XM_025148025.2	16.93	7.41	1.19204	0.000319642	0.0044127	up	CMTM6	CMTM6	CKLF like MARVEL transmembrane domain containing 6	GO:0005615,GO:0006935,GO:0016021,GO:0070062	-	-
NM_205060.1	277.285	824.2	-1.57162	1.46245e-05	0.000289637	down	SULT	SULT	sulfotransferase	GO:0005737,GO:0008146	-	KOG1584-Sulfotransferase[R]
XM_415890.6	66.235	32.88	1.01038	6.68731e-09	2.93449e-07	up	PPM1D	PPM1D	protein phosphatase, Mg2+/Mn2+ dependent 1D	GO:0000086,GO:0004722,GO:0005634,GO:0006470,GO:0008285,GO:0009267,GO:0009314,GO:0009617,GO:0035970,GO:0046872,GO:0051019	K10147-ko04115 p53 signaling pathway	KOG0698-Serine/threonine protein phosphatase[T]
NM_001321614.1	8.27	0.655	3.65832	4.08629e-15	5.45227e-13	up	SMC6	SMC6	structural maintenance of chromosomes 6	GO:0000722,GO:0000724,GO:0000781,GO:0000803,GO:0005524,GO:0005622,GO:0005634,GO:0005654,GO:0006974,GO:0016605,GO:0016607,GO:0016925,GO:0030915,GO:0031625,GO:0035061,GO:0035861,GO:0051984,GO:0071139,GO:0090398	-	KOG0250-DNA repair protein RAD18 (SMC family protein)[L]
NM_001031338.1	748.675	121.115	2.62796	9.72871e-12	8.07746e-10	up	BF2	BF2	Major histocompatibility complex class I antigen BF2	GO:0002474,GO:0005886,GO:0006955,GO:0009986,GO:0016021,GO:0019882,GO:0042605,GO:0042612	K06751-ko04514 Cell adhesion molecules (CAMs);ko04144 Endocytosis;ko04145 Phagosome;ko04650 Natural killer cell mediated cytotoxicity;ko04612 Antigen processing and presentation;ko05203 Viral carcinogenesis;ko05320 Autoimmune thyroid disease;ko05330 Allograft rejection;ko05332 Graft-versus-host disease;ko05416 Viral myocarditis;ko04940 Type I diabetes mellitus;ko05166 HTLV-I infection;ko05168 Her…	-
XM_015289251.3	3.74	15.03	-2.00673	7.04434e-07	1.9183e-05	down	UGT1A1	UGT1A1	UDP glucuronosyltransferase family 1 member A1, transcript variant X5	GO:0001889,GO:0001972,GO:0004857,GO:0005496,GO:0005783,GO:0005789,GO:0005887,GO:0006789,GO:0006953,GO:0007584,GO:0008152,GO:0009813,GO:0010033,GO:0014070,GO:0015020,GO:0016021,GO:0019899,GO:0031100,GO:0032496,GO:0032870,GO:0034663,GO:0042493,GO:0042594,GO:0043231,GO:0045471,GO:0048545,GO:0051384,GO:0051552,GO:0052695,GO:0052696,GO:0052697,GO:0070069,GO:0070980,GO:0071361,GO:0071385,GO:0071392,GO:…	K00699-ko00040 Pentose and glucuronate interconversions;ko00053 Ascorbate and aldarate metabolism;ko00500 Starch and sucrose metabolism;ko00140 Steroid hormone biosynthesis;ko00830 Retinol metabolism;ko00860 Porphyrin and chlorophyll metabolism;ko00980 Metabolism of xenobiotics by cytochrome P450;ko00982 Drug metabolism - cytochrome P450;ko00983 Drug metabolism - other enzymes;ko05204 Chemical ca…	KOG1192-UDP-glucuronosyl and UDP-glucosyl transferase[GC]
NM_001199595.1	54.675	20.06	1.44656	9.73419e-09	4.06499e-07	up	PHLDA2	PHLDA2	pleckstrin homology like domain family A member 2	GO:0005737,GO:0009887,GO:0010468,GO:0016020,GO:0030334,GO:0045995,GO:0070873	-	-
NM_001277449.2	17.24	35.635	-1.04754	0.00012466	0.00194599	down	NCBP2	NCBP2	nuclear cap binding protein subunit 2, 20kDa, transcript variant 2	GO:0000166,GO:0000184,GO:0000339,GO:0000340,GO:0000398,GO:0003729,GO:0005634,GO:0005654,GO:0005737,GO:0005829,GO:0005845,GO:0005846,GO:0006366,GO:0006368,GO:0006369,GO:0006370,GO:0006405,GO:0006406,GO:0006408,GO:0006446,GO:0008334,GO:0008380,GO:0008543,GO:0010467,GO:0017069,GO:0031047,GO:0031124,GO:0031442,GO:0042795,GO:0045292,GO:0046833,GO:0051168,GO:0098789	K12883-ko03040 Spliceosome;ko03013 RNA transport;ko03015 mRNA surveillance pathway	KOG0121-Nuclear cap-binding protein complex, subunit CBP20 (RRM superfamily)[A]
XM_015291008.3	94.23	46.68	1.01338	5.4371e-16	8.0389e-14	up	GPBP1L1	GPBP1L1	GC-rich promoter binding protein 1 like 1	GO:0003677,GO:0003700,GO:0005634,GO:0006351,GO:0006355,GO:0045893	-	-
XM_015277884.3	6.575	0.01	9.36085	8.01753e-12	6.73623e-10	up	IRS2	IRS2	insulin receptor substrate 2, transcript variant X1	GO:0000165,GO:0002053,GO:0002903,GO:0005088,GO:0005158,GO:0005829,GO:0005886,GO:0006006,GO:0007165,GO:0007420,GO:0008283,GO:0008284,GO:0008286,GO:0009749,GO:0010748,GO:0010907,GO:0014066,GO:0016303,GO:0019216,GO:0030335,GO:0030879,GO:0030890,GO:0032000,GO:0032024,GO:0032869,GO:0033673,GO:0043548,GO:0045725,GO:0046326,GO:0046934,GO:0048015,GO:0055088,GO:0071333	K07187-ko04068 FoxO signaling pathway;ko04022 cGMP - PKG signaling pathway;ko04152 AMPK signaling pathway;ko04910 Insulin signaling pathway;ko04923 Regulation of lipolysis in adipocyte;ko04920 Adipocytokine signaling pathway;ko04211 Longevity regulating pathway - mammal;ko04213 Longevity regulating pathway - multiple species;ko05206 MicroRNAs in cancer;ko04930 Type II diabetes mellitus;ko04932 No…	-
NM_001277666.3	17.34	1.19	3.86507	4.06458e-11	3.0506e-09	up	LOC100858381	LOC100858381	chromosome 11 open reading frame, human C19orf12-like, transcript variant X1	GO:0005739,GO:0005783,GO:0005789,GO:0016021,GO:0031966	-	-
XM_025154098.2	7.405	0.185	5.3229	0.000250818	0.00357631	up	LOC112533211	LOC112533211	uncharacterized LOC112533211	-	-	-
XM_003642664.5	22.185	46.985	-1.08262	0.000635271	0.00794452	down	DUSP23	DUSP23	dual specificity phosphatase 23, transcript variant X1	GO:0004722,GO:0004725,GO:0005634,GO:0005737,GO:0005829,GO:0008138,GO:0070062	-	KOG1720-Protein tyrosine phosphatase CDC14[V]
XM_040646500.1	13.145	4.485	1.55133	4.92176e-06	0.000108373	up	MANF	MANF	mesencephalic astrocyte derived neurotrophic factor, transcript variant X1	GO:0005576,GO:0006986	-	KOG4154-Arginine-rich protein[R]
XM_040656625.1	10.44	0.18	5.85798	0.00023109	0.00333657	up	KMT2E	KMT2E	lysine methyltransferase 2E, transcript variant X2	GO:0002446,GO:0003713,GO:0005654,GO:0005737,GO:0005886,GO:0006306,GO:0006351,GO:0007050,GO:0008270,GO:0016607,GO:0018024,GO:0019899,GO:0030218,GO:0030854,GO:0042119,GO:0042800,GO:0043231,GO:0045171,GO:0045893,GO:0048384,GO:0051568,GO:0071300	K09189-ko00310 Lysine degradation	-
XM_025142858.2	100.595	245.56	-1.28752	0.000311583	0.00431163	down	MAT2L2	MAT2L2	methionine adenosyltransferase 2 like 2	GO:0004478,GO:0005524,GO:0005829,GO:0006556,GO:0006730,GO:0046872,GO:0048269	K00789-ko01230 Biosynthesis of amino acids;ko00270 Cysteine and methionine metabolism	KOG1506-S-adenosylmethionine synthetase[H]
XM_040700091.1	11.45	0.73	3.97131	1.99865e-23	5.17913e-21	up	RNF24	RNF24	ring finger protein 24, transcript variant X3	GO:0000139,GO:0000209,GO:0008270,GO:0016021,GO:0043161,GO:0061630	-	KOG4628-Predicted E3 ubiquitin ligase[O]
XM_015282933.3	19.1	4.82	1.98647	1.56533e-15	2.17709e-13	up	PTDSS1	PTDSS1	phosphatidylserine synthase 1	GO:0005789,GO:0006659,GO:0008654,GO:0016021,GO:0016740	K08729-ko00564 Glycerophospholipid metabolism	KOG2735-Phosphatidylserine synthase[I]
XM_040707167.1	5.405	0.33	4.03376	5.718e-08	1.96185e-06	up	CMIP	CMIP	c-Maf inducing protein, transcript variant X1	GO:0005634,GO:0005737	-	-
XM_004945862.4	11.195	32.145	-1.52174	1.0674e-11	8.80291e-10	down	PHYHD1	PHYHD1	phytanoyl-CoA dioxygenase domain containing 1	GO:0046872,GO:0051213	-	KOG3290-Peroxisomal phytanoyl-CoA hydroxylase[I]
NM_001031022.1	10.015	23.93	-1.25666	1.27141e-06	3.22671e-05	down	SDR16C5	SDR16C5	short chain dehydrogenase/reductase family 16C member 5	GO:0004745,GO:0005789,GO:0016021,GO:0016491,GO:0042572,GO:0042574,GO:0043616	K15734-ko00830 Retinol metabolism	KOG1201-Hydroxysteroid 17-beta dehydrogenase 11[Q]
XM_025142159.2	24.38	1.8	3.75963	3.56187e-29	1.25263e-26	up	IRF9	IRF9	interferon regulatory factor 9, transcript variant X1	GO:0000788,GO:0000978,GO:0001077,GO:0003700,GO:0005654,GO:0005737,GO:0006366,GO:0006479,GO:0016020,GO:0016279,GO:0034122,GO:0042832,GO:0043011,GO:0043388,GO:0043565,GO:0043966,GO:0043967,GO:0045082,GO:0045086,GO:0045368,GO:0045404,GO:0045893,GO:0045944,GO:0072540	-	-
NM_001039597.1	18.67	0.615	4.92399	5.54758e-32	2.22061e-29	up	IL10RA	IL10RA	interleukin 10 receptor subunit alpha	GO:0004920,GO:0005886,GO:0016021,GO:0032496	K05134-ko04630 Jak-STAT signaling pathway;ko04060 Cytokine-cytokine receptor interaction;ko05152 Tuberculosis;ko05169 Epstein-Barr virus infection;ko05145 Toxoplasmosis	-
XM_015275229.3	0.805	6.68	-3.05279	9.21534e-12	7.69012e-10	down	HIC2	HIC2	hypermethylated in cancer 2, transcript variant X1	GO:0003676,GO:0003677,GO:0005634,GO:0006351,GO:0008022,GO:0045892,GO:0046872	-	KOG2462-C2H2-type Zn-finger protein[K]
NM_001199453.1	103.16	21.07	2.29162	4.50686e-48	3.12529e-45	up	THBS1	THBS1	thrombospondin 1	GO:0000187,GO:0001666,GO:0001786,GO:0001937,GO:0001953,GO:0001968,GO:0002040,GO:0002544,GO:0002576,GO:0002581,GO:0002605,GO:0005178,GO:0005509,GO:0005576,GO:0005577,GO:0005615,GO:0005783,GO:0005788,GO:0006954,GO:0006955,GO:0006986,GO:0007050,GO:0007155,GO:0008201,GO:0009749,GO:0009897,GO:0009986,GO:0010595,GO:0010596,GO:0010748,GO:0010751,GO:0010754,GO:0010757,GO:0010759,GO:0010763,GO:0016477,GO:…	K16857-ko04015 Rap1 signaling pathway;ko04350 TGF-beta signaling pathway;ko04151 PI3K-Akt signaling pathway;ko04512 ECM-receptor interaction;ko04145 Phagosome;ko04115 p53 signaling pathway;ko04510 Focal adhesion;ko05206 MicroRNAs in cancer;ko05205 Proteoglycans in cancer;ko05219 Bladder cancer;ko05144 Malaria	KOG1480-Netrin transmembrane receptor unc-5[T]
XM_421455.7	10.08	7446.35	-9.52889	5.71818e-119	2.34612e-115	down	LRR1	LRR1	leucine rich repeat protein 1, transcript variant X1	GO:0016567	-	KOG0472-Leucine-rich repeat protein[S]
XM_015288130.3	30.65	12.105	1.34028	7.83233e-31	2.98934e-28	up	RHOBTB1	RHOBTB1	Rho related BTB domain containing 1, transcript variant X2	GO:0005525,GO:0005622,GO:0005829,GO:0005886,GO:0007264,GO:0051056	K07868-ko04120 Ubiquitin mediated proteolysis	KOG0393-Ras-related small GTPase, Rho type[R]
XM_015289391.3	21.645	10.455	1.04984	6.59298e-14	7.69294e-12	up	GLS2	GLS2	glutaminase 2	GO:0001967,GO:0002087,GO:0004359,GO:0005739,GO:0005759,GO:0005829,GO:0006537,GO:0006541,GO:0006543,GO:0007268,GO:0008652,GO:0014047,GO:0051289	K01425-ko00250 Alanine, aspartate and glutamate metabolism;ko00220 Arginine biosynthesis;ko00471 D-Glutamine and D-glutamate metabolism;ko04964 Proximal tubule bicarbonate reclamation;ko04724 Glutamatergic synapse;ko04727 GABAergic synapse;ko05230 Central carbon metabolism in cancer;ko05206 MicroRNAs in cancer	KOG0506-Glutaminase (contains ankyrin repeat)[E]
XM_004938530.4	8.635	1.77	2.28645	7.12785e-09	3.08383e-07	up	TFDP3	TFDP3	transcription factor Dp family member 3, transcript variant X3	GO:0000278,GO:0000981,GO:0003677,GO:0003700,GO:0003713,GO:0005634,GO:0005654,GO:0005667,GO:0005739,GO:0006351,GO:0006357,GO:0006977,GO:0008134,GO:0008283,GO:0008544,GO:0019904,GO:0043276,GO:0045893,GO:0045944,GO:0070345,GO:1900740,GO:2000278	K04683-ko04350 TGF-beta signaling pathway;ko04110 Cell cycle	KOG2829-E2F-like protein[K]
NM_204412.1	8.53	21.89	-1.35965	1.00247e-06	2.61561e-05	down	ASCL1	ASCL1	achaete-scute family bHLH transcription factor 1	GO:0003677,GO:0005634,GO:0006351,GO:0006355,GO:0045666,GO:0060579	-	KOG4029-Transcription factor HAND2/Transcription factor TAL1/TAL2/LYL1[K]
XM_420579.6	21.23	43.135	-1.02275	1.44793e-05	0.000287339	down	NOA1	NOA1	nitric oxide associated 1	GO:0003924,GO:0005525,GO:0005739,GO:0005743,GO:0006915,GO:0010941,GO:0031314,GO:0032543,GO:0042254,GO:0043457	-	KOG1249-Predicted GTPases[R]
XM_025142011.2	1.115	6.22	-2.47987	0.000564035	0.00717023	down	VMP1	VMP1	vacuole membrane protein 1, transcript variant X3	GO:0000407,GO:0000421,GO:0005730,GO:0005783,GO:0005886,GO:0006887,GO:0006914,GO:0007029,GO:0007030,GO:0007566,GO:0010506,GO:0016020,GO:0016021,GO:0033116,GO:0034329	-	KOG1109-Vacuole membrane protein VMP1[R]
NM_001006489.1	7.29	28.11	-1.94709	4.59856e-09	2.10418e-07	down	XRCC3	XRCC3	X-ray repair cross complementing 3, transcript variant X2	GO:0000150,GO:0000400,GO:0000707,GO:0000722,GO:0000724,GO:0000731,GO:0000732,GO:0000784,GO:0003690,GO:0003697,GO:0005524,GO:0005634,GO:0005654,GO:0005657,GO:0005737,GO:0005739,GO:0006281,GO:0006310,GO:0006312,GO:0006974,GO:0007131,GO:0008094,GO:0008821,GO:0010033,GO:0010212,GO:0010824,GO:0033063,GO:0033065,GO:0042148,GO:0048471,GO:0071140,GO:0090267,GO:0090656	K10880-ko03440 Homologous recombination	KOG1564-DNA repair protein RHP57[L]
XM_424873.7	21.24	10.275	1.04765	5.65698e-08	1.94634e-06	up	GAK	GAK	cyclin G associated kinase	GO:0004672,GO:0004674,GO:0005524,GO:0005794,GO:0005925,GO:0007029,GO:0007030,GO:0007049,GO:0009913,GO:0010977,GO:0016020,GO:0031982,GO:0035622,GO:0043231,GO:0048468,GO:0048471,GO:0048853,GO:0061436,GO:0072318,GO:0072583,GO:2000179	-	KOG1989-ARK protein kinase family[T]
XM_015275352.2	10.85	2.07	2.38999	1.24972e-08	5.08093e-07	up	PLA2G3	PLA2G3	phospholipase A2 group III, transcript variant X1	GO:0001675,GO:0004623,GO:0005576,GO:0005615,GO:0005814,GO:0005886,GO:0006644,GO:0007288,GO:0016042,GO:0019372,GO:0036148,GO:0036151,GO:0036152,GO:0042629,GO:0043303,GO:0046470,GO:0046872,GO:0047498,GO:0060271	K01047-ko00564 Glycerophospholipid metabolism;ko00565 Ether lipid metabolism;ko00590 Arachidonic acid metabolism;ko00591 Linoleic acid metabolism;ko00592 alpha-Linolenic acid metabolism;ko04014 Ras signaling pathway;ko04270 Vascular smooth muscle contraction;ko04972 Pancreatic secretion;ko04975 Fat digestion and absorption	-
XM_015298930.3	37.67	157.81	-2.0667	0.000637826	0.00797039	down	SLC16A1	SLC16A1	solute carrier family 16 member 1	GO:0005739,GO:0005813,GO:0005886,GO:0005887,GO:0006629,GO:0015129,GO:0015293,GO:0032094,GO:0035879,GO:0042593,GO:0050796,GO:0051780,GO:0070062	-	KOG2504-Monocarboxylate transporter[G]
XM_004934740.4	28.295	92.635	-1.71101	4.27267e-09	1.97718e-07	down	RELN	RELN	reelin, transcript variant X2	GO:0000904,GO:0001764,GO:0004712,GO:0005615,GO:0005737,GO:0005886,GO:0007155,GO:0007411,GO:0007417,GO:0007420,GO:0007616,GO:0008236,GO:0008306,GO:0010001,GO:0014068,GO:0016358,GO:0018108,GO:0021511,GO:0021517,GO:0021766,GO:0021800,GO:0021819,GO:0030425,GO:0032008,GO:0032793,GO:0038026,GO:0045860,GO:0046872,GO:0048265,GO:0050795,GO:0051057,GO:0051968,GO:0060291,GO:0061003,GO:0061098,GO:0090129,GO:…	K06249-ko04151 PI3K-Akt signaling pathway;ko04512 ECM-receptor interaction;ko04510 Focal adhesion	-
XM_025148355.2	31.87	10.595	1.58882	0.000156503	0.0023819	up	SVIL	SVIL	supervillin, transcript variant X15	GO:0002102,GO:0005634,GO:0005737,GO:0005886,GO:0005925,GO:0007010,GO:0007519,GO:0015629,GO:0030496,GO:0032154,GO:0032467,GO:0036449,GO:0043034,GO:0051015,GO:0071437	-	KOG0445-Actin regulatory protein supervillin (gelsolin/villin family)[Z]
XM_015301288.3	5.075	0.28	4.17991	0.000361507	0.00490461	up	LOXL3	LOXL3	lysyl oxidase like 3, transcript variant X7	GO:0001837,GO:0005044,GO:0005507,GO:0005576,GO:0005615,GO:0016020,GO:0016641,GO:0045892	-	-
NM_001318414.1	30.59	72.63	-1.24751	6.96996e-07	1.90225e-05	down	GDPD1	GDPD1	glycerophosphodiester phosphodiesterase domain containing 1	GO:0005737,GO:0006629,GO:0008889,GO:0016020,GO:0016021,GO:0046872	-	KOG2258-Glycerophosphoryl diester phosphodiesterase[C]
XM_040701173.1	3.53	32.43	-3.19959	2.20758e-12	2.03921e-10	down	SERPINA10	SERPINA10	serpin family A member 10, transcript variant X1	GO:0004867,GO:0005615,GO:0007596,GO:0008201,GO:0008218,GO:0070062	-	KOG2392-Serpin[V]
XM_421162.7	14.24	5.45	1.38562	3.23454e-07	9.52466e-06	up	STARD9	STARD9	StAR related lipid transfer domain containing 9	GO:0003777,GO:0005524,GO:0005634,GO:0005654,GO:0005737,GO:0005794,GO:0005814,GO:0005871,GO:0007018,GO:0008017,GO:0008152,GO:0008289,GO:0016887,GO:0030705,GO:0051225	-	KOG0245-Kinesin-like protein[Z]
XM_420491.7	2.57	21.155	-3.04116	3.8879e-47	2.58676e-44	down	CYP2U1	CYP2U1	cytochrome P450 family 2 subfamily U member 1	GO:0004497,GO:0005506,GO:0005789,GO:0008395,GO:0016021,GO:0016712,GO:0019825,GO:0020037,GO:0070330,GO:0097267	K07422-ko00590 Arachidonic acid metabolism	KOG0156-Cytochrome P450 CYP2 subfamily[Q]
XM_417710.5	216.69	9.21	4.55629	2.46327e-42	1.4612e-39	up	GBP1	GBP1	guanylate binding protein 1	GO:0000139,GO:0003924,GO:0005525,GO:0005576,GO:0005886,GO:0042742,GO:0051607	-	KOG2037-Guanylate-binding protein[R]
XM_040646504.1	75.635	1.455	5.69996	3.19035e-38	1.63622e-35	up	LOC121106625	LOC121106625	guanylate-binding protein 1-like	GO:0000139,GO:0003924,GO:0005525,GO:0005634,GO:0005829,GO:0020005,GO:0031410,GO:0035458,GO:0042832,GO:0044406,GO:0048471,GO:0050830,GO:0071346	-	KOG2037-Guanylate-binding protein[R]
XM_015277952.3	12.92	2.385	2.43754	3.64791e-13	3.73399e-11	up	SMCHD1	SMCHD1	structural maintenance of chromosomes flexible hinge domain containing 1, transcript variant X2	GO:0000781,GO:0001740,GO:0005524,GO:0051276,GO:0060821	-	-
XM_001235155.6	14.525	32.275	-1.15188	6.69218e-06	0.000143319	down	CUBN	CUBN	cubilin, transcript variant X1	GO:0005509,GO:0005765,GO:0005768,GO:0005783,GO:0005794,GO:0005903,GO:0005905,GO:0006898,GO:0008203,GO:0010008,GO:0015031,GO:0016324,GO:0030139,GO:0031419,GO:0042953,GO:0070062	K14616-ko04977 Vitamin digestion and absorption	KOG4292-Cubilin, multiligand receptor mediating cobalamin absorption[H]
XM_025151146.2	5.26	0.005	10.0389	0.000273008	0.00384924	up	ANO1	ANO1	anoctamin 1, transcript variant X7	GO:0005227,GO:0005229,GO:0005247,GO:0005254,GO:0005737,GO:0005886,GO:0006812,GO:0006821,GO:0007200,GO:0007275,GO:0015111,GO:0015705,GO:0016021,GO:0016324,GO:0034220,GO:0034605,GO:0034707,GO:0035774,GO:0050965,GO:0070062,GO:1902476	-	KOG2514-Uncharacterized conserved protein[S]
XM_015279080.3	5.7	0.31	4.20062	6.0997e-14	7.19734e-12	up	PATL2	PATL2	PAT1 homolog 2, transcript variant X1	GO:0000290,GO:0000932,GO:0003723,GO:0005634,GO:0005737,GO:0010607,GO:0017148,GO:0033962	-	-
XM_040699594.1	0.0001	7.785	-16.2484	3.36335e-12	3.01081e-10	down	SPATA5	SPATA5	spermatogenesis associated 5, transcript variant X7	GO:0005524,GO:0005737,GO:0005739,GO:0007283,GO:0007420,GO:0030154	K14575-ko03008 Ribosome biogenesis in eukaryotes	KOG0730-AAA+-type ATPase[O]
NM_001193638.1	114.075	2.345	5.60425	1.085e-47	7.31778e-45	up	IFIH1	IFIH1	interferon induced with helicase C domain 1	GO:0003677,GO:0003725,GO:0003727,GO:0004386,GO:0005524,GO:0005634,GO:0005829,GO:0008270,GO:0009597,GO:0009615,GO:0016032,GO:0016925,GO:0032480,GO:0032727,GO:0032728,GO:0034344,GO:0039528,GO:0039530,GO:0043021,GO:0045087	K12647-ko04622 RIG-I-like receptor signaling pathway;ko05162 Measles;ko05164 Influenza A;ko05161 Hepatitis B;ko05168 Herpes simplex infection	KOG0354-DEAD-box like helicase[R]
XM_040657273.1	13.635	37.025	-1.44119	1.64112e-05	0.00032057	down	LOC121108938	LOC121108938	beta-1,3-galactosyltransferase 4-like	GO:0000139,GO:0006486,GO:0016021,GO:0047915	K00715-ko00514 Other types of O-glycan biosynthesis;ko00604 Glycosphingolipid biosynthesis - ganglio series	KOG2287-Galactosyltransferases[G]
XM_040651880.1	2.44	15.43	-2.66079	7.20932e-06	0.000153592	down	WASF2	WASF2	WAS protein family member 2, transcript variant X1	GO:0001525,GO:0001667,GO:0001726,GO:0005769,GO:0005856,GO:0005911,GO:0006897,GO:0010592,GO:0016601,GO:0030027,GO:0030032,GO:0030036,GO:0030048,GO:0031209,GO:0035855,GO:0051497,GO:0070062,GO:0072673	K05748-ko04810 Regulation of actin cytoskeleton;ko04520 Adherens junction;ko04666 Fc gamma R-mediated phagocytosis;ko05231 Choline metabolism in cancer;ko05132 Salmonella infection;ko05131 Shigellosis;ko05100 Bacterial invasion of epithelial cells	KOG1830-Wiskott Aldrich syndrome proteins[Z]
XM_040655105.1	6.51	2.595	1.32692	0.000518373	0.00667419	up	DHX34	DHX34	DExH-box helicase 34, transcript variant X5	GO:0000956,GO:0004004,GO:0005524,GO:0005634,GO:0005739,GO:0006396,GO:0016020,GO:2000623	-	KOG0922-DEAH-box RNA helicase[A]
XM_015298071.3	13.425	6.42	1.06428	5.29781e-10	3.18483e-08	up	SIK2	SIK2	salt inducible kinase 2, transcript variant X1	GO:0000287,GO:0004674,GO:0005524,GO:0005634,GO:0005737,GO:0006468,GO:0032870,GO:0035556,GO:0046626,GO:0046777	K16311-ko04922 Glucagon signaling pathway	KOG0586-Serine/threonine protein kinase[R]
XM_015283645.3	12.68	0.81	3.96849	9.58538e-05	0.00155293	up	RAB3GAP2	RAB3GAP2	RAB3 GTPase activating non-catalytic protein subunit 2, transcript variant X1	GO:0005096,GO:0005737,GO:0005789,GO:0005886,GO:0006886,GO:0008047,GO:0017112,GO:0017137,GO:0030234,GO:0043087,GO:0046982,GO:0097051,GO:1903061,GO:1903373,GO:2000786	-	KOG2727-Rab3 GTPase-activating protein, non-catalytic subunit[U]
XM_015291374.3	30.675	2.895	3.40543	7.90613e-07	2.1213e-05	up	CHRD	CHRD	chordin	GO:0001501,GO:0001649,GO:0001702,GO:0001707,GO:0002053,GO:0005576,GO:0005615,GO:0008201,GO:0009798,GO:0021919,GO:0030336,GO:0030514,GO:0030900,GO:0036342,GO:0043009,GO:0045545,GO:0045668,GO:0045785,GO:0048793	K04657-ko04350 TGF-beta signaling pathway	-
XM_418528.6	4.55	18.05	-1.98806	3.59257e-09	1.69751e-07	down	SLC22A13L	SLC22A13L	solute carrier family 22 member 13-like	GO:0005887,GO:0015101,GO:0015695,GO:0015747,GO:0016021,GO:0016324,GO:0022857,GO:0070062,GO:0090416,GO:2001142	-	KOG0255-Synaptic vesicle transporter SVOP and related transporters (major facilitator superfamily)[R]
NM_001012575.1	3.735	11.76	-1.65471	1.0264e-08	4.26453e-07	down	TMLHE	TMLHE	trimethyllysine hydroxylase, epsilon, transcript variant X9	GO:0005506,GO:0005739,GO:0005759,GO:0016702,GO:0031418,GO:0045329,GO:0050353,GO:0051354	K00474-ko00310 Lysine degradation	KOG3889-Predicted gamma-butyrobetaine,2-oxoglutarate dioxygenase[I]
NM_001122648.2	430.67	125.32	1.78097	0.000213787	0.00312338	up	DIO3	DIO3	deiodinase, iodothyronine type III	GO:0004800,GO:0005886,GO:0010008,GO:0016021,GO:0042446	K07754-ko04919 Thyroid hormone signaling pathway	-
XM_015286460.3	210.13	33.76	2.6379	2.24454e-18	4.21127e-16	up	ADM	ADM	adrenomedullin	GO:0001570,GO:0001843,GO:0002031,GO:0005615,GO:0005737,GO:0006171,GO:0007507,GO:0008284,GO:0019731,GO:0043116,GO:0045766,GO:0045906,GO:0048589,GO:0050829,GO:0050830,GO:0060670,GO:0060712,GO:0097084,GO:2001214	K12333-ko04270 Vascular smooth muscle contraction	-
NM_001001757.1	37.8	5.7	2.72935	0.00019814	0.00291991	up	CYP2C23b	CYP2C23b	cytochrome P450, family 2, subfamily C, polypeptide 23b	GO:0004497,GO:0005506,GO:0005623,GO:0005789,GO:0008392,GO:0008395,GO:0016705,GO:0019373,GO:0020037,GO:0042493,GO:0070330	-	KOG0156-Cytochrome P450 CYP2 subfamily[Q]
XM_040650395.1	9.02	0.99	3.18763	3.19828e-09	1.53627e-07	up	SERPINF2	SERPINF2	serpin family F member 2, transcript variant X1	GO:0002020,GO:0002034,GO:0002576,GO:0004866,GO:0004867,GO:0005576,GO:0005577,GO:0005615,GO:0006953,GO:0009986,GO:0010033,GO:0010757,GO:0030199,GO:0031093,GO:0032967,GO:0042730,GO:0042803,GO:0045597,GO:0045944,GO:0046330,GO:0048514,GO:0048661,GO:0051496,GO:0051918,GO:0070062,GO:0070374,GO:0071636,GO:0072562,GO:2000049	K03983-ko04610 Complement and coagulation cascades	KOG2392-Serpin[V]
XM_040696157.1	15.33	0.015	9.99718	3.91768e-05	0.000701152	up	LOC101751687	LOC101751687	putative uncharacterized protein FLJ22184-like, transcript variant X5	GO:0005634,GO:0005829,GO:0007005,GO:0008270,GO:0010803,GO:0016874,GO:0030262,GO:0031424,GO:0043123,GO:0043130,GO:0048701,GO:0050728,GO:0071600,GO:0071797,GO:0097039,GO:2000348	-	-
XM_015297003.3	21.215	6.645	1.67474	1.29108e-18	2.46381e-16	up	TNFRSF9	TNFRSF9	TNF receptor superfamily member 9	GO:0005031,GO:0005615,GO:0005887,GO:0006915,GO:0006954,GO:0006955,GO:0007275,GO:0008285,GO:0008625,GO:0009897,GO:0032496,GO:0042127,GO:0042981,GO:0070207,GO:2001180,GO:2001183	K05146-ko04060 Cytokine-cytokine receptor interaction	-
XM_040652936.1	5.325	1.5	1.82782	0.000154348	0.00235273	up	LOC107055472	LOC107055472	translation initiation factor IF-2-like, transcript variant X1	-	-	-
XM_040706205.1	13.4	0.0001	17.0319	1.81824e-09	9.43319e-08	up	MX1	MX1	myxovirus (influenza virus) resistance 1, interferon-inducible protein p78 (mouse), transcript variant X5	GO:0003924,GO:0005525,GO:0005737	K14754-ko05162 Measles;ko05164 Influenza A	KOG0446-Vacuolar sorting protein VPS1, dynamin, and related proteins[UR]
NM_001135968.1	172.825	5.545	4.96198	1.52274e-39	8.06149e-37	up	TAP1	TAP1	transporter 1, ATP-binding cassette, sub-family B (MDR/TAP), transcript variant X1	GO:0002250,GO:0005524,GO:0005739,GO:0006952,GO:0015031,GO:0015440,GO:0019060,GO:0019885,GO:0042825,GO:0043531,GO:0043657,GO:0046967	K05653-ko02010 ABC transporters;ko04145 Phagosome;ko04612 Antigen processing and presentation;ko05340 Primary immunodeficiency;ko05168 Herpes simplex infection	KOG0058-Peptide exporter, ABC superfamily[U]
XM_015281534.3	0.815	19.015	-4.54419	9.63721e-15	1.23887e-12	down	PDCD6IP	PDCD6IP	programmed cell death 6 interacting protein, transcript variant X2	GO:0000920,GO:0001772,GO:0005737,GO:0005815,GO:0005829,GO:0005925,GO:0006915,GO:0007049,GO:0010824,GO:0015031,GO:0016020,GO:0019058,GO:0031871,GO:0036258,GO:0039702,GO:0042470,GO:0042803,GO:0043209,GO:0048306,GO:0070062,GO:0070971,GO:0090611,GO:1903543,GO:1903551,GO:1903553,GO:1903561	K12200-ko04144 Endocytosis	KOG2220-Predicted signal transduction protein[R]
XM_015281695.3	76.195	0.545	7.1273	0.000315757	0.00436326	up	TRANK1	TRANK1	tetratricopeptide repeat and ankyrin repeat containing 1, transcript variant X2	GO:0005524	-	KOG0548-Molecular co-chaperone STI1[O]
XM_015297000.3	47.055	13.21	1.83272	1.53915e-31	6.01427e-29	up	ERRFI1	ERRFI1	ERBB receptor feedback inhibitor 1, transcript variant X1	GO:0005096,GO:0005634,GO:0005737,GO:0005829,GO:0006950,GO:0007175,GO:0019901,GO:0031234,GO:0031953,GO:0032691,GO:0032869,GO:0032966,GO:0036120,GO:0042536,GO:0043589,GO:0045616,GO:0048286,GO:0060426,GO:0060428,GO:0061469,GO:0070373,GO:0071364,GO:0071474,GO:0071549,GO:1903243	-	-
NM_205487.2	319.32	102.03	1.64601	2.57863e-13	2.73577e-11	up	TIMP3	TIMP3	TIMP metallopeptidase inhibitor 3	GO:0002020,GO:0005604,GO:0005615,GO:0005634,GO:0008191,GO:0010033,GO:0043086,GO:0046872,GO:0051045,GO:0070062,GO:0071310	K16866-ko05206 MicroRNAs in cancer;ko05205 Proteoglycans in cancer	KOG4745-Metalloproteinase inhibitor TIMP and related proteins[R]
XM_015281320.3	3.305	9.755	-1.56149	0.00015515	0.00236349	down	INHBA	INHBA	inhibin beta A subunit, transcript variant X1	GO:0000082,GO:0001541,GO:0002244,GO:0005125,GO:0005160,GO:0005576,GO:0005615,GO:0006357,GO:0007050,GO:0007498,GO:0008285,GO:0008584,GO:0010862,GO:0017046,GO:0021773,GO:0030308,GO:0032924,GO:0035987,GO:0040007,GO:0042493,GO:0042541,GO:0042701,GO:0042981,GO:0043408,GO:0043509,GO:0043512,GO:0045648,GO:0045786,GO:0045944,GO:0046880,GO:0048333,GO:0048468,GO:0048471,GO:0060021,GO:0060279,GO:0060395,GO:…	K04667-ko04350 TGF-beta signaling pathway;ko04060 Cytokine-cytokine receptor interaction;ko04550 Signaling pathways regulating pluripotency of stem cells	KOG3900-Transforming growth factor beta, bone morphogenetic protein and related proteins[T]
XM_015295145.3	57.295	16.215	1.82108	1.38149e-05	0.000275264	up	SEPTIN9	SEPTIN9	septin 9, transcript variant X5	GO:0001725,GO:0003924,GO:0005525,GO:0005737,GO:0005874,GO:0005930,GO:0007049,GO:0015629,GO:0031105,GO:0048471,GO:0051291,GO:0051301,GO:1902857	K16938-ko05100 Bacterial invasion of epithelial cells	KOG1547-Septin CDC10 and related P-loop GTPases[DTZ]
XM_015275693.3	35.26	74.445	-1.07814	0.000469833	0.00613099	down	C22orf39	C22orf39	chromosome 22 open reading frame 39	-	-	-
XM_025143960.2	46.98	16.09	1.54588	0.000340911	0.00466761	up	SLC4A1	SLC4A1	solute carrier family 4 member 1 (Diego blood group), transcript variant X1	GO:0005452,GO:0005887,GO:0008509,GO:0015106,GO:0015301,GO:0015701,GO:0016021,GO:0016323,GO:0051453,GO:1902476	K06573-ko04966 Collecting duct acid secretion	KOG1172-Na+-independent Cl/HCO3 exchanger AE1 and related transporters (SLC4 family)[P]
XM_413991.7	9.63	21.675	-1.17042	0.000234425	0.00337626	down	GINS3	GINS3	GINS complex subunit 3, transcript variant X3	GO:0005654,GO:0006260,GO:0006271	-	KOG1106-Uncharacterized conserved protein[S]
XM_015292854.3	67.95	151.93	-1.16086	0.000322727	0.00444958	down	ACY1	ACY1	aminoacylase 1, transcript variant X1	GO:0004046,GO:0005737,GO:0006520,GO:0008237,GO:0046872	K14677-ko01210 2-Oxocarboxylic acid metabolism;ko01230 Biosynthesis of amino acids;ko00220 Arginine biosynthesis	KOG2275-Aminoacylase ACY1 and related metalloexopeptidases[E]
XM_040705617.1	7.295	0.02	8.51076	8.52855e-25	2.4413e-22	up	LPP	LPP	LIM domain containing preferred translocation partner in lipoma, transcript variant X2	GO:0005634,GO:0005737,GO:0005925,GO:0007155,GO:0008270	K16676-ko04391 Hippo signaling pathway -fly	KOG1701-Focal adhesion adaptor protein Paxillin and related LIM proteins[T]
NM_204909.1	149.325	64.055	1.22107	1.38021e-19	2.8433e-17	up	RHOB	RHOB	ras homolog family member B	GO:0000910,GO:0001525,GO:0005525,GO:0005634,GO:0005769,GO:0005770,GO:0005829,GO:0005886,GO:0005925,GO:0006886,GO:0007155,GO:0007264,GO:0008333,GO:0010008,GO:0010595,GO:0016020,GO:0019003,GO:0030154,GO:0030336,GO:0031902,GO:0032154,GO:0043065,GO:0045766,GO:0045786,GO:0061154,GO:0070062,GO:0070301,GO:0071479	-	KOG0393-Ras-related small GTPase, Rho type[R]
XM_040701366.1	1.92	5.365	-1.48247	0.000309773	0.00429142	down	KCNC1	KCNC1	potassium voltage-gated channel subfamily C member 1, transcript variant X3	GO:0005251,GO:0008076,GO:0016021,GO:0019894,GO:0030673,GO:0032590,GO:0032809,GO:0044325,GO:0051260,GO:0051262,GO:0071805	-	KOG3713-Voltage-gated K+ channel KCNB/KCNC[P]
XM_015288752.3	5.105	0.485	3.39585	2.66408e-09	1.31093e-07	up	PDZD7	PDZD7	PDZ domain containing 7, transcript variant X3	GO:0002141,GO:0005615,GO:0005634,GO:0005929,GO:0045184,GO:0050910,GO:0060088,GO:1990696	-	KOG3542-cAMP-regulated guanine nucleotide exchange factor[T]
XM_418923.6	0.0001	5.245	-15.6787	1.60819e-13	1.75954e-11	down	KIF13A	KIF13A	kinesin family member 13A, transcript variant X1	GO:0000910,GO:0003777,GO:0005524,GO:0005813,GO:0005871,GO:0005874,GO:0006886,GO:0007018,GO:0008333,GO:0010008,GO:0016887,GO:0030496,GO:0030705,GO:0032438,GO:0032588,GO:0035459,GO:0043001,GO:0072383	-	KOG0241-Kinesin-like protein[Z]
XM_015276606.3	28.03	0.11	7.99332	0.000104396	0.00167534	up	LOC422513	LOC422513	hect domain and RLD 4-like, transcript variant X3	GO:0002244,GO:0004842,GO:0005634,GO:0005737,GO:0005829,GO:0007283,GO:0016874,GO:0030154	-	KOG0941-E3 ubiquitin protein ligase[O]
NM_001282217.1	363.335	869.385	-1.25869	3.87642e-10	2.39768e-08	down	NME4	NME4	NME/NM23 nucleoside diphosphate kinase 4	GO:0004550,GO:0005524,GO:0005622,GO:0005739,GO:0005758,GO:0005759,GO:0006163,GO:0006183,GO:0006220,GO:0006228,GO:0006241,GO:0006869,GO:0008289,GO:0009142,GO:0016020,GO:0042981,GO:0046872	K00940-ko00230 Purine metabolism;ko00240 Pyrimidine metabolism	KOG0888-Nucleoside diphosphate kinase[F]
XM_004947965.4	10.86	2.8	1.95553	6.77111e-10	3.95933e-08	up	KCNJ5	KCNJ5	Potassium inwardly rectifying channel subfamily J member 5, transcript variant X1	GO:0005242,GO:0005887,GO:0009897,GO:0010107,GO:0015467,GO:0016021,GO:0030315	K04999-ko04915 Estrogen signaling pathway;ko04921 Oxytocin signaling pathway;ko04728 Dopaminergic synapse;ko04726 Serotonergic synapse;ko04723 Retrograde endocannabinoid signaling;ko04713 Circadian entrainment;ko05032 Morphine addiction	KOG3827-Inward rectifier K+ channel[P]
XM_015291279.3	1.005	6.36	-2.66183	0.000172867	0.0025909	down	MUTYH	MUTYH	mutY DNA glycosylase, transcript variant X3	GO:0003677,GO:0005634,GO:0005654,GO:0005739,GO:0006281,GO:0006284,GO:0006298,GO:0006979,GO:0016787,GO:0019104,GO:0032407,GO:0045007,GO:0046872,GO:0051539	K03575-ko03410 Base excision repair	KOG2457-A/G-specific adenine DNA glycosylase[L]
NM_207179.3	19.88	7.925	1.32683	2.37653e-09	1.1819e-07	up	AKAP9	AKAP9	A-kinase anchoring protein 9	GO:0000086,GO:0000165,GO:0003677,GO:0005088,GO:0005102,GO:0005794,GO:0005795,GO:0005801,GO:0005813,GO:0005829,GO:0005856,GO:0006810,GO:0007020,GO:0007165,GO:0007268,GO:0008076,GO:0015459,GO:0032947,GO:0033138,GO:0034237,GO:0043231,GO:0044325,GO:0060306,GO:0060307,GO:0061337,GO:0071320,GO:0086091,GO:1901018	-	-
XM_040649661.1	6.525	55.405	-3.08597	3.23383e-10	2.02567e-08	down	LOC107057173	LOC107057173	endogenous retrovirus group K member 8 Gag polyprotein-like, transcript variant X1	GO:0003676,GO:0003677,GO:0003723,GO:0003887,GO:0003964,GO:0004190,GO:0004523,GO:0004533,GO:0005198,GO:0006310,GO:0008270,GO:0008289,GO:0015074,GO:0016032,GO:0019013,GO:0019076,GO:0020002,GO:0039526,GO:0039657,GO:0042025,GO:0046718,GO:0055036,GO:0072494,GO:0075713,GO:0075732	-	-
XM_025154398.2	0.0001	7.48	-16.1908	4.11953e-16	6.1649e-14	down	PLXNB3	PLXNB3	plexin B3	GO:0002116,GO:0004888,GO:0005096,GO:0005576,GO:0005622,GO:0005886,GO:0005887,GO:0007162,GO:0007165,GO:0008360,GO:0014068,GO:0016021,GO:0016477,GO:0017154,GO:0030215,GO:0030334,GO:0032794,GO:0033689,GO:0035556,GO:0043087,GO:0043547,GO:0043931,GO:0048675,GO:0048812,GO:0050772,GO:0051493,GO:0071526,GO:1900220,GO:1902287	K06821-ko04360 Axon guidance	KOG3610-Plexins (functional semaphorin receptors)[T]
XM_004938696.4	0.155	8.395	-5.75919	7.88293e-12	6.64583e-10	down	LRCH1	LRCH1	leucine rich repeats and calponin homology domain containing 1, transcript variant X13	GO:0016021	-	KOG0532-Leucine-rich repeat (LRR) protein, contains calponin homology domain[Z]
XM_015281155.2	6.14	2.695	1.18795	1.53962e-06	3.82459e-05	up	PNPLA8	PNPLA8	patatin like phospholipase domain containing 8, transcript variant X2	GO:0000139,GO:0004622,GO:0005789,GO:0006629,GO:0016021,GO:0016042,GO:0048471	-	KOG4231-Intracellular membrane-bound Ca2+-independent phospholipase A2[I]
XM_040652294.1	8.41	2.76	1.60744	3.76496e-06	8.53442e-05	up	ARNT	ARNT	aryl hydrocarbon receptor nuclear translocator	GO:0001046,GO:0001666,GO:0003677,GO:0003700,GO:0003705,GO:0003713,GO:0004874,GO:0005634,GO:0005667,GO:0005737,GO:0006351,GO:0009410,GO:0010575,GO:0014070,GO:0017162,GO:0030154,GO:0033235,GO:0034751,GO:0035326,GO:0043619,GO:0045944,GO:0046886,GO:0046982,GO:0070491,GO:0090575	K09097-ko04066 HIF-1 signaling pathway;ko05200 Pathways in cancer;ko05204 Chemical carcinogenesis;ko05211 Renal cell carcinoma	KOG3561-Aryl-hydrocarbon receptor nuclear translocator[K]
XM_004944944.3	15.835	0.0001	17.2728	2.436e-11	1.90376e-09	up	TNIP1	TNIP1	TNFAIP3 interacting protein 1, transcript variant X2	GO:0002755,GO:0004843,GO:0005622,GO:0005654,GO:0005737,GO:0006412,GO:0006508,GO:0006952,GO:0006954,GO:0007159,GO:0009101,GO:0043124,GO:0045071,GO:0045944,GO:0050727,GO:0050729,GO:0051019,GO:0070373,GO:0085032	-	-
XM_025145739.2	5.635	25.65	-2.18647	0.000120609	0.00189053	down	TYK2	TYK2	tyrosine kinase 2, transcript variant X2	GO:0004713,GO:0004715,GO:0005131,GO:0005524,GO:0005634,GO:0005737,GO:0005829,GO:0005856,GO:0006468,GO:0007169,GO:0016020,GO:0016477,GO:0030154,GO:0031234,GO:0035556,GO:0038083,GO:0042127,GO:0045087,GO:0060337,GO:0060338,GO:0070062	K11219-ko04630 Jak-STAT signaling pathway;ko04380 Osteoclast differentiation;ko05162 Measles;ko05164 Influenza A;ko05160 Hepatitis C;ko05168 Herpes simplex infection;ko05169 Epstein-Barr virus infection;ko05145 Toxoplasmosis	-
XM_422828.7	78.16	8.51	3.1992	2.78484e-102	6.23234e-99	up	TIPARP	TIPARP	TCDD inducible poly(ADP-ribose) polymerase, transcript variant X3	GO:0001570,GO:0001822,GO:0003950,GO:0005634,GO:0006471,GO:0006807,GO:0008209,GO:0008210,GO:0008270,GO:0008585,GO:0009791,GO:0010629,GO:0030097,GO:0035326,GO:0045732,GO:0046872,GO:0048008,GO:0048705,GO:0048745,GO:0060021,GO:0060325,GO:0071407	-	-
XM_015297211.3	8.335	0.0001	16.3469	2.04844e-10	1.34653e-08	up	FBXO44	FBXO44	F-box protein 44, transcript variant X1	GO:0005737,GO:0006281,GO:0006516,GO:0006986,GO:0019005,GO:0030246,GO:0030433,GO:0031146,GO:0044322,GO:0061630	K10100-ko04141 Protein processing in endoplasmic reticulum	-
XM_015279512.3	6.795	2.515	1.43392	6.47752e-05	0.00109783	up	DDR1	DDR1	discoidin domain receptor tyrosine kinase 1, transcript variant X1	GO:0001503,GO:0003416,GO:0004714,GO:0005518,GO:0005524,GO:0005887,GO:0005925,GO:0007169,GO:0008284,GO:0010763,GO:0016021,GO:0018108,GO:0030199,GO:0030500,GO:0031214,GO:0035988,GO:0038062,GO:0038063,GO:0045669,GO:0045860,GO:0046777,GO:0048146,GO:0051091,GO:0070062,GO:0090091	-	KOG1094-Discoidin domain receptor DDR1[T]
NM_001079763.1	13.67	40.23	-1.55726	7.99375e-06	0.000168553	down	CRYZ	CRYZ	crystallin zeta, transcript variant X2	GO:0003730,GO:0003960,GO:0005829,GO:0008270,GO:0042178,GO:0051289,GO:0070062,GO:0070402	-	KOG1197-Predicted quinone oxidoreductase[CR]
XM_040652564.1	46.6	0.0001	18.83	2.83775e-10	1.80746e-08	up	LOC121107575	LOC121107575	claw keratin-like	GO:0005200,GO:0005882	-	-
XM_040703489.1	0.0001	7.79	-16.2493	8.0932e-06	0.000170359	down	SEC22A	SEC22A	SEC22 homolog A, vesicle trafficking protein	GO:0000149,GO:0005215,GO:0005484,GO:0005789,GO:0006888,GO:0015031,GO:0016021,GO:0031201,GO:0048280	-	KOG0862-Synaptobrevin/VAMP-like protein SEC22[U]
NM_001001777.1	15.97	45.835	-1.52109	0.000248803	0.00354965	down	GSTA3	GSTA3	glutathione S-transferase alpha 3	GO:0004364,GO:0006749,GO:0008152	K00799-ko00480 Glutathione metabolism;ko00980 Metabolism of xenobiotics by cytochrome P450;ko00982 Drug metabolism - cytochrome P450;ko05204 Chemical carcinogenesis;ko01524 Platinum drug resistance	KOG1695-Glutathione S-transferase[O]
XM_015276696.3	44.485	124.91	-1.4895	2.95694e-06	6.85428e-05	down	MGARP	MGARP	mitochondria localized glutamic acid rich protein, transcript variant X8	GO:0005739,GO:0006626,GO:0008089,GO:0008090,GO:0010821,GO:0010822,GO:0016021,GO:0019896,GO:0031307,GO:0071383,GO:0071456,GO:0097211,GO:1904115	-	-
XM_004949580.4	4.38	15.485	-1.82187	0.000307907	0.00426796	down	TEK	TEK	TEK receptor tyrosine kinase	GO:0001525,GO:0001725,GO:0001934,GO:0001935,GO:0002040,GO:0004713,GO:0004714,GO:0005524,GO:0005576,GO:0005737,GO:0005884,GO:0005887,GO:0005902,GO:0005911,GO:0005925,GO:0007169,GO:0007507,GO:0009925,GO:0009986,GO:0010595,GO:0014068,GO:0016324,GO:0016525,GO:0018108,GO:0032878,GO:0034446,GO:0043552,GO:0045121,GO:0045766,GO:0046777,GO:0048014,GO:0051259,GO:0051894,GO:0051897,GO:0060347,GO:0070374,GO:…	K05121-ko04014 Ras signaling pathway;ko04015 Rap1 signaling pathway;ko04066 HIF-1 signaling pathway;ko04151 PI3K-Akt signaling pathway;ko05323 Rheumatoid arthritis	KOG0200-Fibroblast/platelet-derived growth factor receptor and related receptor tyrosine kinases[T]
XM_040699871.1	6.235	0.095	6.03632	1.61988e-10	1.08363e-08	up	PHF11	PHF11	PHD finger protein 11	GO:0005634,GO:0006351,GO:0006355,GO:0008270	-	-
XM_040705406.1	0.0001	6.98	-16.0909	5.76653e-11	4.17522e-09	down	SLC5A9	SLC5A9	solute carrier family 5 member 9, transcript variant X4	GO:0005362,GO:0005886,GO:0005887,GO:0015293,GO:0070062	-	KOG2349-Na+:iodide/myo-inositol/multivitamin symporters[P]
XM_040657270.1	0.0001	7.585	-16.2109	7.56384e-05	0.00126282	down	LOC107050614	LOC107050614	prefoldin subunit 6-like, transcript variant X2	GO:0005634,GO:0005737,GO:0006457,GO:0016272,GO:0051087,GO:0051131	-	KOG3478-Prefoldin subunit 6, KE2 family[O]
NM_001293321.1	7.56	1.845	2.03477	3.1213e-07	9.24096e-06	up	SNX20	SNX20	sorting nexin 20, transcript variant X1	GO:0005546,GO:0005634,GO:0005886,GO:0015031,GO:0031901,GO:0032266,GO:0035091	-	KOG2101-Intermediate filament-like protein, sorting nexins, and related proteins containing PX (PhoX) domain(s)[ZUD]
XM_025143713.2	5.475	0.83	2.72168	0.000107593	0.00171769	up	FKBP5	FKBP5	FK506 binding protein 5, transcript variant X3	GO:0003755,GO:0005528,GO:0005654,GO:0005789,GO:0006457,GO:0016020,GO:0031072,GO:0061077,GO:0070062	K09571-ko04915 Estrogen signaling pathway	KOG0543-FKBP-type peptidyl-prolyl cis-trans isomerase[O]
XM_040649237.1	5.015	10.085	-1.00789	0.000417397	0.00553326	down	TRIM32	TRIM32	tripartite motif containing 32, transcript variant X1	GO:0000209,GO:0001894,GO:0003713,GO:0003723,GO:0004842,GO:0005622,GO:0005634,GO:0005737,GO:0005829,GO:0005863,GO:0007014,GO:0008270,GO:0009411,GO:0016567,GO:0016874,GO:0017022,GO:0030307,GO:0030335,GO:0030957,GO:0031369,GO:0032479,GO:0032897,GO:0034612,GO:0043123,GO:0043130,GO:0043621,GO:0045087,GO:0045444,GO:0045666,GO:0045732,GO:0045787,GO:0045862,GO:0046716,GO:0048147,GO:0050769,GO:0051091,GO:…	K10607-ko04120 Ubiquitin mediated proteolysis	KOG2177-Predicted E3 ubiquitin ligase[O]
XM_040700134.1	16.435	0.0001	17.3264	2.09821e-07	6.46871e-06	up	TTC31	TTC31	tetratricopeptide repeat domain 31, transcript variant X1	GO:0000166,GO:0003676	-	KOG0548-Molecular co-chaperone STI1[O]
NM_204674.2	53.935	1.185	5.50826	1.34042e-55	1.13786e-52	up	FGF19	FGF19	fibroblast growth factor 19	GO:0000165,GO:0001755,GO:0001934,GO:0005088,GO:0005104,GO:0005576,GO:0005622,GO:0007399,GO:0007507,GO:0008284,GO:0008543,GO:0010629,GO:0014066,GO:0016303,GO:0046326,GO:0046330,GO:0046934,GO:0048015,GO:0070374,GO:0070858	-	KOG3885-Fibroblast growth factor[T]
XM_418943.5	16.285	6.96	1.22638	0.00019308	0.00285304	up	EDN1	EDN1	endothelin 1	GO:0000122,GO:0001501,GO:0001516,GO:0001569,GO:0001666,GO:0001701,GO:0001821,GO:0003100,GO:0005102,GO:0005125,GO:0005179,GO:0005615,GO:0005737,GO:0005829,GO:0006885,GO:0007166,GO:0007186,GO:0007204,GO:0007205,GO:0007267,GO:0007507,GO:0007585,GO:0007589,GO:0008217,GO:0008284,GO:0009953,GO:0010193,GO:0010259,GO:0010460,GO:0010613,GO:0010870,GO:0014032,GO:0014065,GO:0014823,GO:0014824,GO:0014826,GO:…	K16366-ko04668 TNF signaling pathway;ko04066 HIF-1 signaling pathway;ko04916 Melanogenesis;ko04270 Vascular smooth muscle contraction;ko05410 Hypertrophic cardiomyopathy (HCM);ko04933 AGE-RAGE signaling pathway in diabetic complications	-
NM_001044683.2	100.89	13.235	2.93035	1.31466e-58	1.17686e-55	up	BF1	BF1	MHC BF1 class I, transcript variant X1	GO:0002474,GO:0003823,GO:0005886,GO:0006955,GO:0016021,GO:0019882,GO:0042605,GO:0042612	K06751-ko04514 Cell adhesion molecules (CAMs);ko04144 Endocytosis;ko04145 Phagosome;ko04650 Natural killer cell mediated cytotoxicity;ko04612 Antigen processing and presentation;ko05203 Viral carcinogenesis;ko05320 Autoimmune thyroid disease;ko05330 Allograft rejection;ko05332 Graft-versus-host disease;ko05416 Viral myocarditis;ko04940 Type I diabetes mellitus;ko05166 HTLV-I infection;ko05168 Her…	-
XM_025149111.2	0.21	5.41	-4.68717	4.43457e-06	9.85717e-05	down	PRKACA	PRKACA	protein kinase, cAMP-dependent, catalytic, alpha, transcript variant X1	GO:0004672,GO:0004692,GO:0005524,GO:0005829,GO:0006468,GO:0007165,GO:0016324,GO:0030553,GO:0031965,GO:0036289,GO:0050999	K19477-ko04022 cGMP - PKG signaling pathway;ko04540 Gap junction;ko04611 Platelet activation;ko04923 Regulation of lipolysis in adipocyte;ko04924 Renin secretion;ko04970 Salivary secretion;ko04730 Long-term depression;ko04740 Olfactory transduction;ko04713 Circadian entrainment	KOG0614-cGMP-dependent protein kinase[T]
[truncated: 1,111 more rows]
