# Supplementary material for: Intense Innate Immune Responses and Severe Metabolic Disorders in Chicken Embryonic Visceral Tissues Caused by Infection with Highly Virulent Newcastle Disease Virus Compared to the Avirulent Virus: A Bioinformatics Analysis
Source: Viruses. 2022 Apr 27;14(5):911. doi: 10.3390/v14050911 (PMC9145607; doi:10.3390/v14050911)
Supplement: Supplementary file 1 [file viruses-14-00911-s001.zip › Table S2.xlsx]

## Sheet: 24 hpi
GO.ID	Term	Ontology	Significant	Annotated	Pvalue	Qvalue	Signi_id	Signi_symbol
GO:0044424	intracellular part	cellular component	393/460	11715/15561	4.6e-08	5.8752e-05	A1CF,A2M,AARS2,AASS,ACLY,ACOX1,ACTA2,ACY1,ADD1,ADPGK,AFF2,AGAP1,AGL,AGPAT3,AHR1A,AK3,ALB,ALDH1A1,AMOTL1,ANKRD13A,ANKRD54,ANKS1A,ANXA6,AP1G1,AP3B2,APOB,AQP9,ARHGDIA,ARHGEF11,ARHGEF12,ARID4B,ARID5B,ARNTL,ARVCF,ATG13,ATG16L2,ATL2,ATP7B,B4GALT1,BARX1,BAZ2B,BCHE,BRAF,BRD1,C2CD2,CABP2,CAMKK2,CANT1,CARD11,CARNMT1,CASP8AP2,CATSPER4,CBSL,CCDC88A,CD36,CENPE,CEPT1,CFL2,CHEK2,CHN1,CLIP2,CMTR1,CNOT4,CNOT6,COL…	A1CF,A2M,AARS2,AASS,ACLY,ACOX1,ACTA2,ACY1,ADD1,ADPGK,AFF2,AGAP1,AGL,AGPAT3,AHR1A,AK3,ALB,ALDH1A1,AMOTL1,ANKRD13A,ANKRD54,ANKS1A,ANXA6,AP1G1,AP3B2,APOB,AQP9,ARHGDIA,ARHGEF11,ARHGEF12,ARID4B,ARID5B,ARNTL,ARVCF,ATG13,ATG16L2,ATL2,ATP7B,B4GALT1,BARX1,BAZ2B,BCHE,BRAF,BRD1,C2CD2,CABP2,CAMKK2,CANT1,CARD11,CARNMT1,CASP8AP2,CATSPER4,CBSL,CCDC88A,CD36,CENPE,CEPT1,CFL2,CHEK2,CHN1,CLIP2,CMTR1,CNOT4,CNOT6,COL…
GO:0005622	intracellular	cellular component	399/460	11983/15561	6.8e-08	5.8752e-05	A1CF,A2M,AARS2,AASS,ACLY,ACOX1,ACTA2,ACY1,ADD1,ADPGK,AFF2,AGAP1,AGL,AGPAT3,AHR1A,AK3,ALB,ALDH1A1,AMOTL1,ANKRD13A,ANKRD54,ANKS1A,ANXA6,AP1G1,AP3B2,APOB,AQP9,ARHGDIA,ARHGEF11,ARHGEF12,ARID4B,ARID5B,ARNTL,ARVCF,ATG13,ATG16L2,ATL2,ATP7B,AXL,B4GALT1,BARX1,BAZ2B,BCHE,BRAF,BRD1,C2CD2,CABP2,CAMKK2,CANT1,CARD11,CARNMT1,CASP8AP2,CATSPER4,CBSL,CCDC88A,CD36,CENPE,CEPT1,CFL2,CHEK2,CHN1,CLIP2,CMTR1,CNOT4,CNOT6…	A1CF,A2M,AARS2,AASS,ACLY,ACOX1,ACTA2,ACY1,ADD1,ADPGK,AFF2,AGAP1,AGL,AGPAT3,AHR1A,AK3,ALB,ALDH1A1,AMOTL1,ANKRD13A,ANKRD54,ANKS1A,ANXA6,AP1G1,AP3B2,APOB,AQP9,ARHGDIA,ARHGEF11,ARHGEF12,ARID4B,ARID5B,ARNTL,ARVCF,ATG13,ATG16L2,ATL2,ATP7B,AXL,B4GALT1,BARX1,BAZ2B,BCHE,BRAF,BRD1,C2CD2,CABP2,CAMKK2,CANT1,CARD11,CARNMT1,CASP8AP2,CATSPER4,CBSL,CCDC88A,CD36,CENPE,CEPT1,CFL2,CHEK2,CHN1,CLIP2,CMTR1,CNOT4,CNOT6…
GO:0022610	biological adhesion	biological process	66/435	1026/13601	3.1e-08	0.000237422	ACAN,ARVCF,AXL,B4GALT1,BRAF,CARD11,CD36,COL14A1,COL16A1,COL1A1,COL3A1,COL4A6,COL6A3,CREBBP,CSRP1,CXCL12,DGCR2,DLC1,DLG1,ELMO2,FAF1,FBLN1,FERMT2,GLI2,GNE,GPAM,HRG,ID1,IGFBP7,IL6ST,ITGA3,KIFC2,KNG1,LAMA5,LGALS3,LOC100859467,LOC121107448,LPP,MAD1L1,MUC4L,MYL9,NF1,NOTCH1,NPTN,PIK3R1,PLEKHA7,PLEKHH3,PPARA,PPFIA1,PPP1R36,PTK7,PTPRK,RCC2,SCARF2,SEMA5A,SERPINF2,SHH,SMOC1,SNED1,SORBS2,STAT5A,SULF1,TRAF6,V…	ACAN,ARVCF,AXL,B4GALT1,BRAF,CARD11,CD36,COL14A1,COL16A1,COL1A1,COL3A1,COL4A6,COL6A3,CREBBP,CSRP1,CXCL12,DGCR2,DLC1,DLG1,ELMO2,FAF1,FBLN1,FERMT2,GLI2,GNE,GPAM,HRG,ID1,IGFBP7,IL6ST,ITGA3,KIFC2,KNG1,LAMA5,LGALS3,LOC100859467,LOC121107448,LPP,MAD1L1,MUC4L,MYL9,NF1,NOTCH1,NPTN,PIK3R1,PLEKHA7,PLEKHH3,PPARA,PPFIA1,PPP1R36,PTK7,PTPRK,RCC2,SCARF2,SEMA5A,SERPINF2,SHH,SMOC1,SNED1,SORBS2,STAT5A,SULF1,TRAF6,V…
GO:0007155	cell adhesion	biological process	65/435	1006/13601	3.4e-08	0.000237422	ACAN,ARVCF,AXL,B4GALT1,BRAF,CARD11,CD36,COL14A1,COL16A1,COL1A1,COL3A1,COL4A6,COL6A3,CREBBP,CSRP1,CXCL12,DGCR2,DLC1,DLG1,ELMO2,FAF1,FBLN1,FERMT2,GLI2,GNE,GPAM,HRG,ID1,IGFBP7,IL6ST,ITGA3,KIFC2,KNG1,LAMA5,LGALS3,LOC100859467,LPP,MAD1L1,MUC4L,MYL9,NF1,NOTCH1,NPTN,PIK3R1,PLEKHA7,PLEKHH3,PPARA,PPFIA1,PPP1R36,PTK7,PTPRK,RCC2,SCARF2,SEMA5A,SERPINF2,SHH,SMOC1,SNED1,SORBS2,STAT5A,SULF1,TRAF6,VPS33B,VWF,ZYX	ACAN,ARVCF,AXL,B4GALT1,BRAF,CARD11,CD36,COL14A1,COL16A1,COL1A1,COL3A1,COL4A6,COL6A3,CREBBP,CSRP1,CXCL12,DGCR2,DLC1,DLG1,ELMO2,FAF1,FBLN1,FERMT2,GLI2,GNE,GPAM,HRG,ID1,IGFBP7,IL6ST,ITGA3,KIFC2,KNG1,LAMA5,LGALS3,LOC100859467,LPP,MAD1L1,MUC4L,MYL9,NF1,NOTCH1,NPTN,PIK3R1,PLEKHA7,PLEKHH3,PPARA,PPFIA1,PPP1R36,PTK7,PTPRK,RCC2,SCARF2,SEMA5A,SERPINF2,SHH,SMOC1,SNED1,SORBS2,STAT5A,SULF1,TRAF6,VPS33B,VWF,ZYX
GO:0043227	membrane-bounded organelle	cellular component	343/460	9960/15561	5.9e-07	0.00033984	A1CF,A2M,A2ML2,AARS2,AASS,ACLY,ACOX1,ADD1,ADPGK,AFF2,AGL,AGPAT3,AGT,AHR1A,AK3,ALB,ALDH1A1,AMOTL1,ANKRD13A,ANKRD54,ANKS1A,ANXA6,AP1G1,AP3B2,APOB,AQP9,ARHGDIA,ARHGEF12,ARID4B,ARID5B,ARNTL,ARVCF,ATG13,ATG16L2,ATL2,ATP7B,B4GALT1,BARX1,BAZ2B,BCHE,BRAF,BRD1,C2CD2,CABP2,CAMKK2,CANT1,CARD11,CARNMT1,CASP8AP2,CATSPER4,CBSL,CCDC88A,CD36,CENPE,CEPT1,CFI,CFL2,CHEK2,CLIP2,CMTR1,CNOT4,CNOT6,COL3A1,COL4A3BP,COL4…	A1CF,A2M,A2ML2,AARS2,AASS,ACLY,ACOX1,ADD1,ADPGK,AFF2,AGL,AGPAT3,AGT,AHR1A,AK3,ALB,ALDH1A1,AMOTL1,ANKRD13A,ANKRD54,ANKS1A,ANXA6,AP1G1,AP3B2,APOB,AQP9,ARHGDIA,ARHGEF12,ARID4B,ARID5B,ARNTL,ARVCF,ATG13,ATG16L2,ATL2,ATP7B,B4GALT1,BARX1,BAZ2B,BCHE,BRAF,BRD1,C2CD2,CABP2,CAMKK2,CANT1,CARD11,CARNMT1,CASP8AP2,CATSPER4,CBSL,CCDC88A,CD36,CENPE,CEPT1,CFI,CFL2,CHEK2,CLIP2,CMTR1,CNOT4,CNOT6,COL3A1,COL4A3BP,COL4…
GO:0005737	cytoplasm	cellular component	320/460	9199/15561	1.6e-06	0.0006912	A1CF,A2M,AARS2,AASS,ACLY,ACOX1,ACTA2,ACY1,ADD1,ADPGK,AGAP1,AGL,AGPAT3,AHR1A,AK3,ALB,ALDH1A1,AMOTL1,ANKRD13A,ANKRD54,ANKS1A,ANXA6,AP1G1,AP3B2,APOB,ARHGDIA,ARHGEF11,ARHGEF12,ARNTL,ARVCF,ATG13,ATG16L2,ATL2,ATP7B,B4GALT1,BCHE,BRAF,C2CD2,CABP2,CAMKK2,CANT1,CARD11,CARNMT1,CASP8AP2,CATSPER4,CBSL,CCDC88A,CD36,CENPE,CEPT1,CFL2,CHEK2,CHN1,CLIP2,CMTR1,CNOT4,CNOT6,COL1A1,COL3A1,COL4A3BP,COL4A6,CPEB4,CPED1,CR…	A1CF,A2M,AARS2,AASS,ACLY,ACOX1,ACTA2,ACY1,ADD1,ADPGK,AGAP1,AGL,AGPAT3,AHR1A,AK3,ALB,ALDH1A1,AMOTL1,ANKRD13A,ANKRD54,ANKS1A,ANXA6,AP1G1,AP3B2,APOB,ARHGDIA,ARHGEF11,ARHGEF12,ARNTL,ARVCF,ATG13,ATG16L2,ATL2,ATP7B,B4GALT1,BCHE,BRAF,C2CD2,CABP2,CAMKK2,CANT1,CARD11,CARNMT1,CASP8AP2,CATSPER4,CBSL,CCDC88A,CD36,CENPE,CEPT1,CFL2,CHEK2,CHN1,CLIP2,CMTR1,CNOT4,CNOT6,COL1A1,COL3A1,COL4A3BP,COL4A6,CPEB4,CPED1,CR…
GO:0001667	ameboidal-type cell migration	biological process	28/435	292/13601	2.2e-07	0.00102417	ADGRA2,AGT,AMOTL1,ANXA6,ARID5B,BRAF,CXCL12,DAB2IP,ENPP2,ETS1,HAND2,HRG,ID1,ISL1,LAMA5,LOC121107687,MET,NF1,NOTCH1,PAFAH1B1,PHACTR4,PROX1,RCC2,SCHIP1,SEMA5A,SEMA5B,SHH,SYNE2	ADGRA2,AGT,AMOTL1,ANXA6,ARID5B,BRAF,CXCL12,DAB2IP,ENPP2,ETS1,HAND2,HRG,ID1,ISL1,LAMA5,LOC121107687,MET,NF1,NOTCH1,PAFAH1B1,PHACTR4,PROX1,RCC2,SCHIP1,SEMA5A,SEMA5B,SHH,SYNE2
GO:0043226	organelle	cellular component	368/460	11085/15561	8.5e-06	0.0029376	A1CF,A2M,A2ML2,AARS2,AASS,ACLY,ACOX1,ACTA2,ADD1,ADPGK,AFF2,AGL,AGPAT3,AGT,AHR1A,AK3,ALB,ALDH1A1,AMOTL1,ANKRD13A,ANKRD54,ANKS1A,ANXA6,AP1G1,AP3B2,APOB,AQP9,ARHGDIA,ARHGEF12,ARID4B,ARID5B,ARNTL,ARVCF,ATG13,ATG16L2,ATL2,ATP7B,B4GALT1,BARX1,BAZ2B,BCHE,BRAF,BRD1,C2CD2,CABP2,CAMKK2,CANT1,CARD11,CARNMT1,CASP8AP2,CATSPER4,CBSL,CCDC88A,CD36,CENPE,CEPT1,CFI,CFL2,CHEK2,CLIP2,CMTR1,CNOT4,CNOT6,COL3A1,COL4A3B…	A1CF,A2M,A2ML2,AARS2,AASS,ACLY,ACOX1,ACTA2,ADD1,ADPGK,AFF2,AGL,AGPAT3,AGT,AHR1A,AK3,ALB,ALDH1A1,AMOTL1,ANKRD13A,ANKRD54,ANKS1A,ANXA6,AP1G1,AP3B2,APOB,AQP9,ARHGDIA,ARHGEF12,ARID4B,ARID5B,ARNTL,ARVCF,ATG13,ATG16L2,ATL2,ATP7B,B4GALT1,BARX1,BAZ2B,BCHE,BRAF,BRD1,C2CD2,CABP2,CAMKK2,CANT1,CARD11,CARNMT1,CASP8AP2,CATSPER4,CBSL,CCDC88A,CD36,CENPE,CEPT1,CFI,CFL2,CHEK2,CLIP2,CMTR1,CNOT4,CNOT6,COL3A1,COL4A3B…
GO:0005829	cytosol	cellular component	99/460	2229/15561	1.5e-05	0.00432	A2M,ACLY,ADD1,AGAP1,AGL,AMOTL1,AP1G1,APOB,ARHGDIA,ARHGEF11,ARHGEF12,ATG13,BRAF,C2CD2,CARD11,CARNMT1,CBSL,CCDC88A,CD36,CENPE,CHN1,CNOT4,CNOT6,COL4A3BP,CRABP1,CSE1L,DLC1,DLG1,DNAJB1,DOCK4,DPP9,DPYD,ELMO2,ERAP1,ERC1,FAF1,FBXL4,FERMT2,GAPVD1,GK2,GLI2,GNE,HPS3,IDH1,KIDINS220,KIF23,KMO,KNG1,LCP1,LMOD1,LOC100859467,LOC430766,LPIN2,MAD1L1,MAP3K2,MAT1A,MFN2,MTMR3,MVB12B,NBR1,NEDD1,NIPSNAP3A,NOTCH1,NPTN,NU…	A2M,ACLY,ADD1,AGAP1,AGL,AMOTL1,AP1G1,APOB,ARHGDIA,ARHGEF11,ARHGEF12,ATG13,BRAF,C2CD2,CARD11,CARNMT1,CBSL,CCDC88A,CD36,CENPE,CHN1,CNOT4,CNOT6,COL4A3BP,CRABP1,CSE1L,DLC1,DLG1,DNAJB1,DOCK4,DPP9,DPYD,ELMO2,ERAP1,ERC1,FAF1,FBXL4,FERMT2,GAPVD1,GK2,GLI2,GNE,HPS3,IDH1,KIDINS220,KIF23,KMO,KNG1,LCP1,LMOD1,LOC100859467,LOC430766,LPIN2,MAD1L1,MAP3K2,MAT1A,MFN2,MTMR3,MVB12B,NBR1,NEDD1,NIPSNAP3A,NOTCH1,NPTN,NU…
GO:0016477	cell migration	biological process	59/435	974/13601	1.4e-06	0.0048881	ADGRA2,AGT,AMOTL1,ANKS1A,ANXA6,APOB,ARHGDIA,ARID5B,AXL,B4GALT1,BRAF,CCDC88A,COL1A1,COL3A1,CXCL12,DAB2,DAB2IP,DLC1,DOCK4,ECM1,EGFR,ELMO2,ENPP2,ETS1,FBLN1,HAND2,HRG,ID1,ISL1,JAK2,LAMA5,LCP1,LGALS3,LOC121107687,MET,NAV1,NBL1,NF1,NOTCH1,PAFAH1B1,PHACTR4,PIK3R1,PLXNA4,PPARGC1A,PROX1,PTK7,PTPRK,RAPGEF2,RBFOX2,RCC2,SCHIP1,SEMA5A,SEMA5B,SH3KBP1,SHH,SORBS2,STAT5A,SULF1,SYNE2	ADGRA2,AGT,AMOTL1,ANKS1A,ANXA6,APOB,ARHGDIA,ARID5B,AXL,B4GALT1,BRAF,CCDC88A,COL1A1,COL3A1,CXCL12,DAB2,DAB2IP,DLC1,DOCK4,ECM1,EGFR,ELMO2,ENPP2,ETS1,FBLN1,HAND2,HRG,ID1,ISL1,JAK2,LAMA5,LCP1,LGALS3,LOC121107687,MET,NAV1,NBL1,NF1,NOTCH1,PAFAH1B1,PHACTR4,PIK3R1,PLXNA4,PPARGC1A,PROX1,PTK7,PTPRK,RAPGEF2,RBFOX2,RCC2,SCHIP1,SEMA5A,SEMA5B,SH3KBP1,SHH,SORBS2,STAT5A,SULF1,SYNE2
GO:0031589	cell-substrate adhesion	biological process	24/435	263/13601	4e-06	0.0111728	AXL,BRAF,CD36,COL16A1,COL1A1,COL3A1,DLC1,FBLN1,FERMT2,HRG,ID1,LAMA5,LOC100859467,MUC4L,NF1,NOTCH1,PIK3R1,PPFIA1,PTPRK,RCC2,SMOC1,SNED1,VWF,ZYX	AXL,BRAF,CD36,COL16A1,COL1A1,COL3A1,DLC1,FBLN1,FERMT2,HRG,ID1,LAMA5,LOC100859467,MUC4L,NF1,NOTCH1,PIK3R1,PPFIA1,PTPRK,RCC2,SMOC1,SNED1,VWF,ZYX
GO:0005515	protein binding	molecular function	146/390	3421/12662	3.3e-06	0.0130779	A2M,ACOX1,ADAMTS8,ADD1,AHR1A,AMH,AMOTL1,ANKS1A,AP1G1,APOB,ARHGDIA,ARHGEF11,ARHGEF12,ATL2,B4GALT1,BCL7B,BRAF,BRD1,CAMKK2,CARD11,CASP8AP2,CATSPER4,CBSL,CCDC88A,CHEK2,CHN1,COL16A1,COL3A1,CREBBP,CXCL12,DAB2,DAB2IP,DLC1,DLG1,DMAP1,DNAJB9,DOCK4,DPP9,DPYD,EGFR,ELMO2,ENPP2,EPB41,ERAP1,ERC1,ESYT2,FAF1,FGD3,FRS3,GAPVD1,GARS,GATA2,GATA5,GPHN,HACL1,HAND2,HGS,HNRNPM,HPSE2,HRG,IGFBP4,IL20RA,IL6ST,IQGAP2,ITGA3,…	A2M,ACOX1,ADAMTS8,ADD1,AHR1A,AMH,AMOTL1,ANKS1A,AP1G1,APOB,ARHGDIA,ARHGEF11,ARHGEF12,ATL2,B4GALT1,BCL7B,BRAF,BRD1,CAMKK2,CARD11,CASP8AP2,CATSPER4,CBSL,CCDC88A,CHEK2,CHN1,COL16A1,COL3A1,CREBBP,CXCL12,DAB2,DAB2IP,DLC1,DLG1,DMAP1,DNAJB9,DOCK4,DPP9,DPYD,EGFR,ELMO2,ENPP2,EPB41,ERAP1,ERC1,ESYT2,FAF1,FGD3,FRS3,GAPVD1,GARS,GATA2,GATA5,GPHN,HACL1,HAND2,HGS,HNRNPM,HPSE2,HRG,IGFBP4,IL20RA,IL6ST,IQGAP2,ITGA3,…
GO:0005634	nucleus	cellular component	208/460	5685/15561	6.4e-05	0.014688	A1CF,ACLY,ACOX1,ADD1,AFF2,AGL,AGPAT3,AHR1A,ALB,AMOTL1,ANKRD54,ANKS1A,AP3B2,ARHGDIA,ARID4B,ARID5B,ARNTL,ARVCF,BARX1,BAZ2B,BCHE,BRAF,BRD1,C2CD2,CAMKK2,CARNMT1,CASP8AP2,CBSL,CENPE,CEPT1,CFL2,CHEK2,CMTR1,CNOT4,CNOT6,COL4A3BP,CPEB4,CPSF6,CREBBP,CSE1L,CTCF,CUX2,DAB2,DCLRE1A,DLC1,DLG1,DMAP1,DNAJB1,DNAJB9,DPF3,DPH1,DPP9,EGFR,EPB41,ETS1,EZH1,FAF1,FAM120C,FAM179B,FBXL4,FBXO38,FERMT2,FOXN3,FOXP4,FOXQ1,FYTTD…	A1CF,ACLY,ACOX1,ADD1,AFF2,AGL,AGPAT3,AHR1A,ALB,AMOTL1,ANKRD54,ANKS1A,AP3B2,ARHGDIA,ARID4B,ARID5B,ARNTL,ARVCF,BARX1,BAZ2B,BCHE,BRAF,BRD1,C2CD2,CAMKK2,CARNMT1,CASP8AP2,CBSL,CENPE,CEPT1,CFL2,CHEK2,CMTR1,CNOT4,CNOT6,COL4A3BP,CPEB4,CPSF6,CREBBP,CSE1L,CTCF,CUX2,DAB2,DCLRE1A,DLC1,DLG1,DMAP1,DNAJB1,DNAJB9,DPF3,DPH1,DPP9,EGFR,EPB41,ETS1,EZH1,FAF1,FAM120C,FAM179B,FBXL4,FBXO38,FERMT2,FOXN3,FOXP4,FOXQ1,FYTTD…
GO:0043231	intracellular membrane-bounded organelle	cellular component	294/460	8592/15561	7.5e-05	0.014688	A1CF,AARS2,AASS,ACLY,ACOX1,ADD1,ADPGK,AFF2,AGL,AGPAT3,AHR1A,AK3,ALB,AMOTL1,ANKRD54,ANKS1A,ANXA6,AP1G1,AP3B2,APOB,AQP9,ARHGDIA,ARID4B,ARID5B,ARNTL,ARVCF,ATG13,ATG16L2,ATL2,ATP7B,B4GALT1,BARX1,BAZ2B,BCHE,BRAF,BRD1,C2CD2,CABP2,CAMKK2,CANT1,CARNMT1,CASP8AP2,CATSPER4,CBSL,CCDC88A,CD36,CENPE,CEPT1,CFL2,CHEK2,CMTR1,CNOT4,CNOT6,COL3A1,COL4A3BP,COL4A6,CPEB4,CPED1,CPSF6,CREBBP,CSE1L,CTCF,CTSK,CUX2,CYP2C23a…	A1CF,AARS2,AASS,ACLY,ACOX1,ADD1,ADPGK,AFF2,AGL,AGPAT3,AHR1A,AK3,ALB,AMOTL1,ANKRD54,ANKS1A,ANXA6,AP1G1,AP3B2,APOB,AQP9,ARHGDIA,ARID4B,ARID5B,ARNTL,ARVCF,ATG13,ATG16L2,ATL2,ATP7B,B4GALT1,BARX1,BAZ2B,BCHE,BRAF,BRD1,C2CD2,CABP2,CAMKK2,CANT1,CARNMT1,CASP8AP2,CATSPER4,CBSL,CCDC88A,CD36,CENPE,CEPT1,CFL2,CHEK2,CMTR1,CNOT4,CNOT6,COL3A1,COL4A3BP,COL4A6,CPEB4,CPED1,CPSF6,CREBBP,CSE1L,CTCF,CTSK,CUX2,CYP2C23a…
GO:0001725	stress fiber	cellular component	8/460	49/15561	8.5e-05	0.014688	CSRP1,FERMT2,LCP1,MPRIP,MYL9,SEPTIN11,SEPTIN9,ZYX	CSRP1,FERMT2,LCP1,MPRIP,MYL9,SEPTIN11,SEPTIN9,ZYX
GO:0097517	contractile actin filament bundle	cellular component	8/460	49/15561	8.5e-05	0.014688	CSRP1,FERMT2,LCP1,MPRIP,MYL9,SEPTIN11,SEPTIN9,ZYX	CSRP1,FERMT2,LCP1,MPRIP,MYL9,SEPTIN11,SEPTIN9,ZYX
GO:0043062	extracellular structure organization	biological process	23/435	256/13601	8.1e-06	0.015188	A2M,AGT,APOB,B4GALT1,CD36,COL11A1,COL1A1,COL3A1,COL4A6,FBLN1,HPSE2,KAZALD1,LAMA5,LCP1,LIPC,NF1,NOTCH1,PDCD6IP,PLAGL2,SERPINF2,SMOC1,SULF1,VWA1	A2M,AGT,APOB,B4GALT1,CD36,COL11A1,COL1A1,COL3A1,COL4A6,FBLN1,HPSE2,KAZALD1,LAMA5,LCP1,LIPC,NF1,NOTCH1,PDCD6IP,PLAGL2,SERPINF2,SMOC1,SULF1,VWA1
GO:0048870	cell motility	biological process	60/435	1056/13601	8.4e-06	0.015188	ADGRA2,AGT,AMOTL1,ANKS1A,ANXA6,APOB,ARHGDIA,ARID5B,AXL,B4GALT1,BRAF,CCDC88A,COL1A1,COL3A1,CXCL12,DAB2,DAB2IP,DLC1,DOCK4,ECM1,EGFR,ELMO2,ENPP2,ETS1,FBLN1,HAND2,HRG,ID1,ISL1,JAK2,LAMA5,LCP1,LGALS3,LOC121107687,MET,NAV1,NBL1,NF1,NOTCH1,PAFAH1B1,PHACTR4,PIK3R1,PLEKHH3,PLXNA4,PPARGC1A,PROX1,PTK7,PTPRK,RAPGEF2,RBFOX2,RCC2,SCHIP1,SEMA5A,SEMA5B,SH3KBP1,SHH,SORBS2,STAT5A,SULF1,SYNE2	ADGRA2,AGT,AMOTL1,ANKS1A,ANXA6,APOB,ARHGDIA,ARID5B,AXL,B4GALT1,BRAF,CCDC88A,COL1A1,COL3A1,CXCL12,DAB2,DAB2IP,DLC1,DOCK4,ECM1,EGFR,ELMO2,ENPP2,ETS1,FBLN1,HAND2,HRG,ID1,ISL1,JAK2,LAMA5,LCP1,LGALS3,LOC121107687,MET,NAV1,NBL1,NF1,NOTCH1,PAFAH1B1,PHACTR4,PIK3R1,PLEKHH3,PLXNA4,PPARGC1A,PROX1,PTK7,PTPRK,RAPGEF2,RBFOX2,RCC2,SCHIP1,SEMA5A,SEMA5B,SH3KBP1,SHH,SORBS2,STAT5A,SULF1,SYNE2
GO:0051674	localization of cell	biological process	60/435	1057/13601	8.7e-06	0.015188	ADGRA2,AGT,AMOTL1,ANKS1A,ANXA6,APOB,ARHGDIA,ARID5B,AXL,B4GALT1,BRAF,CCDC88A,COL1A1,COL3A1,CXCL12,DAB2,DAB2IP,DLC1,DOCK4,ECM1,EGFR,ELMO2,ENPP2,ETS1,FBLN1,HAND2,HRG,ID1,ISL1,JAK2,LAMA5,LCP1,LGALS3,LOC121107687,MET,NAV1,NBL1,NF1,NOTCH1,PAFAH1B1,PHACTR4,PIK3R1,PLEKHH3,PLXNA4,PPARGC1A,PROX1,PTK7,PTPRK,RAPGEF2,RBFOX2,RCC2,SCHIP1,SEMA5A,SEMA5B,SH3KBP1,SHH,SORBS2,STAT5A,SULF1,SYNE2	ADGRA2,AGT,AMOTL1,ANKS1A,ANXA6,APOB,ARHGDIA,ARID5B,AXL,B4GALT1,BRAF,CCDC88A,COL1A1,COL3A1,CXCL12,DAB2,DAB2IP,DLC1,DOCK4,ECM1,EGFR,ELMO2,ENPP2,ETS1,FBLN1,HAND2,HRG,ID1,ISL1,JAK2,LAMA5,LCP1,LGALS3,LOC121107687,MET,NAV1,NBL1,NF1,NOTCH1,PAFAH1B1,PHACTR4,PIK3R1,PLEKHH3,PLXNA4,PPARGC1A,PROX1,PTK7,PTPRK,RAPGEF2,RBFOX2,RCC2,SCHIP1,SEMA5A,SEMA5B,SH3KBP1,SHH,SORBS2,STAT5A,SULF1,SYNE2
GO:0070161	anchoring junction	cellular component	27/460	412/15561	0.0001	0.0157091	ADD1,ANXA6,B4GALT1,CSRP1,DAB2,DLC1,DLG1,EGFR,FERMT2,KAZN,KIF23,KIFC2,LCP1,LPP,NOTCH1,PDCD6IP,PLEKHA7,PPFIA1,PTK7,PTPRK,SCARF2,SH3KBP1,SORBS2,SVIL,SYNE2,YWHAB,ZYX	ADD1,ANXA6,B4GALT1,CSRP1,DAB2,DLC1,DLG1,EGFR,FERMT2,KAZN,KIF23,KIFC2,LCP1,LPP,NOTCH1,PDCD6IP,PLEKHA7,PPFIA1,PTK7,PTPRK,SCARF2,SH3KBP1,SORBS2,SVIL,SYNE2,YWHAB,ZYX
GO:0030334	regulation of cell migration	biological process	37/435	546/13601	1.4e-05	0.0203142	ADGRA2,AGT,AMOTL1,ARHGDIA,BRAF,COL1A1,COL3A1,CXCL12,DAB2,DAB2IP,DLC1,DOCK4,ECM1,EGFR,ENPP2,ETS1,FBLN1,HRG,LAMA5,LGALS3,LOC121107687,MET,NBL1,NF1,NOTCH1,PIK3R1,PLXNA4,PPARGC1A,PROX1,PTPRK,RAPGEF2,RCC2,SEMA5A,SEMA5B,SHH,SULF1,SYNE2	ADGRA2,AGT,AMOTL1,ARHGDIA,BRAF,COL1A1,COL3A1,CXCL12,DAB2,DAB2IP,DLC1,DOCK4,ECM1,EGFR,ENPP2,ETS1,FBLN1,HRG,LAMA5,LGALS3,LOC121107687,MET,NBL1,NF1,NOTCH1,PIK3R1,PLXNA4,PPARGC1A,PROX1,PTPRK,RAPGEF2,RCC2,SEMA5A,SEMA5B,SHH,SULF1,SYNE2
GO:0030900	forebrain development	biological process	25/435	304/13601	1.5e-05	0.0203142	AXL,COL3A1,DAB2IP,DLC1,EGFR,EZH1,GATA2,GDPD5,GLI2,ID4,ISL1,NDST1,NF1,NFIB,NOTCH1,OGT,PAFAH1B1,PGAP1,PLXNA4,PPARGC1A,PROX1,RAPGEF2,SEMA5A,SHH,TCTN1	AXL,COL3A1,DAB2IP,DLC1,EGFR,EZH1,GATA2,GDPD5,GLI2,ID4,ISL1,NDST1,NF1,NFIB,NOTCH1,OGT,PAFAH1B1,PGAP1,PLXNA4,PPARGC1A,PROX1,RAPGEF2,SEMA5A,SHH,TCTN1
GO:0022603	regulation of anatomical structure morphogenesis	biological process	46/435	749/13601	1.6e-05	0.0203142	ADGRA2,AGT,ARHGDIA,B4GALT1,BRAF,CD36,CHN1,CUX2,DAB2,DAB2IP,DLC1,DLG1,DPYSL2,ECM1,ENPP2,ERAP1,ETS1,FBLN1,FERMT2,GATA2,HAND2,HRG,ID1,ISL1,LOC121107687,METRN,NF1,NFIB,NOTCH1,PAFAH1B1,PALMD,PLEKHH3,PLXNA4,PPARGC1A,PPP3CA,PRICKLE2,PROX1,PTK7,RAPGEF2,RCC2,SEMA5A,SEMA5B,SH3KBP1,SHH,SULF1,WT1	ADGRA2,AGT,ARHGDIA,B4GALT1,BRAF,CD36,CHN1,CUX2,DAB2,DAB2IP,DLC1,DLG1,DPYSL2,ECM1,ENPP2,ERAP1,ETS1,FBLN1,FERMT2,GATA2,HAND2,HRG,ID1,ISL1,LOC121107687,METRN,NF1,NFIB,NOTCH1,PAFAH1B1,PALMD,PLEKHH3,PLXNA4,PPARGC1A,PPP3CA,PRICKLE2,PROX1,PTK7,RAPGEF2,RCC2,SEMA5A,SEMA5B,SH3KBP1,SHH,SULF1,WT1
GO:0061134	peptidase regulator activity	molecular function	16/390	147/12662	1.2e-05	0.022457	A2M,A2ML2,CASP8AP2,COL6A3,FBLN1,FETUB,HRG,KNG1,LOC430766,PSME1,PSME4,RPS6KA3,SERPINA10,SERPIND1,SERPINF2,SPIA4	A2M,A2ML2,CASP8AP2,COL6A3,FBLN1,FETUB,HRG,KNG1,LOC430766,PSME1,PSME4,RPS6KA3,SERPINA10,SERPIND1,SERPINF2,SPIA4
GO:0030234	enzyme regulator activity	molecular function	46/390	782/12662	1.7e-05	0.022457	A2M,A2ML2,AGAP1,ANKRD54,ARHGDIA,ARHGEF11,ARHGEF12,CAMKK2,CASP8AP2,CHN1,COL6A3,DAB2IP,DLC1,DNAJB1,DOCK4,EGFR,FAF1,FBLN1,FETUB,GAPVD1,GPS2,HRG,IQGAP2,KIDINS220,KNG1,LOC100859467,LOC430766,NF1,NOTCH1,PHACTR4,PIK3R1,PRKAR1B,PSAP,PSME1,PSME4,RALBP1,RALGAPB,RAPGEF2,RPS6KA3,SERPINA10,SERPIND1,SERPINF2,SMAP1,SPIA4,SPRY2,WNK1	A2M,A2ML2,AGAP1,ANKRD54,ARHGDIA,ARHGEF11,ARHGEF12,CAMKK2,CASP8AP2,CHN1,COL6A3,DAB2IP,DLC1,DNAJB1,DOCK4,EGFR,FAF1,FBLN1,FETUB,GAPVD1,GPS2,HRG,IQGAP2,KIDINS220,KNG1,LOC100859467,LOC430766,NF1,NOTCH1,PHACTR4,PIK3R1,PRKAR1B,PSAP,PSME1,PSME4,RALBP1,RALGAPB,RAPGEF2,RPS6KA3,SERPINA10,SERPIND1,SERPINF2,SMAP1,SPIA4,SPRY2,WNK1
GO:0030155	regulation of cell adhesion	biological process	33/435	471/13601	2.1e-05	0.0244405	BRAF,CARD11,CD36,COL16A1,COL1A1,CXCL12,DLC1,DLG1,FAF1,FBLN1,GLI2,GPAM,HRG,IL6ST,KNG1,LAMA5,LGALS3,LOC100859467,MAD1L1,NF1,NOTCH1,PIK3R1,PLEKHH3,PPARA,PPP1R36,RCC2,SEMA5A,SERPINF2,SHH,SMOC1,STAT5A,TRAF6,VPS33B	BRAF,CARD11,CD36,COL16A1,COL1A1,CXCL12,DLC1,DLG1,FAF1,FBLN1,GLI2,GPAM,HRG,IL6ST,KNG1,LAMA5,LGALS3,LOC100859467,MAD1L1,NF1,NOTCH1,PIK3R1,PLEKHH3,PPARA,PPP1R36,RCC2,SEMA5A,SERPINF2,SHH,SMOC1,STAT5A,TRAF6,VPS33B
GO:0032432	actin filament bundle	cellular component	8/460	54/15561	0.00017	0.02448	CSRP1,FERMT2,LCP1,MPRIP,MYL9,SEPTIN11,SEPTIN9,ZYX	CSRP1,FERMT2,LCP1,MPRIP,MYL9,SEPTIN11,SEPTIN9,ZYX
GO:0040011	locomotion	biological process	66/435	1246/13601	2.8e-05	0.027932	ADGRA2,AGT,AMOTL1,ANKS1A,ANXA6,APOB,ARHGDIA,ARID5B,AXL,B4GALT1,BRAF,CCDC88A,CHN1,COL1A1,COL3A1,CXCL12,DAB2,DAB2IP,DLC1,DOCK4,DPYSL2,ECM1,EGFR,ELMO2,ENPP2,ETS1,FBLN1,GLI2,HAND2,HRG,ID1,ISL1,JAK2,LAMA5,LCP1,LGALS3,LOC121107687,MET,NAV1,NBL1,NF1,NFIB,NOTCH1,PAFAH1B1,PHACTR4,PIK3R1,PLEKHH3,PLXNA4,PPARGC1A,PROX1,PTK7,PTPRK,RALBP1,RAPGEF2,RBFOX2,RCC2,SCHIP1,SEMA5A,SEMA5B,SH3KBP1,SHH,SORBS2,STAT5A,SULF1…	ADGRA2,AGT,AMOTL1,ANKS1A,ANXA6,APOB,ARHGDIA,ARID5B,AXL,B4GALT1,BRAF,CCDC88A,CHN1,COL1A1,COL3A1,CXCL12,DAB2,DAB2IP,DLC1,DOCK4,DPYSL2,ECM1,EGFR,ELMO2,ENPP2,ETS1,FBLN1,GLI2,HAND2,HRG,ID1,ISL1,JAK2,LAMA5,LCP1,LGALS3,LOC121107687,MET,NAV1,NBL1,NF1,NFIB,NOTCH1,PAFAH1B1,PHACTR4,PIK3R1,PLEKHH3,PLXNA4,PPARGC1A,PROX1,PTK7,PTPRK,RALBP1,RAPGEF2,RBFOX2,RCC2,SCHIP1,SEMA5A,SEMA5B,SH3KBP1,SHH,SORBS2,STAT5A,SULF1…
GO:0035239	tube morphogenesis	biological process	41/435	655/13601	3e-05	0.027932	ADGRA2,AGT,APOB,B4GALT1,COL3A1,DAB2IP,DLC1,DLG1,ECM1,EGFR,ENPP2,ERAP1,ETS1,GATA2,GLI2,HAND2,HRG,ID1,ISL1,LAMA5,LOC100859467,LOC121107687,MEIS1,MTHFD1L,NF1,NFIB,NOTCH1,PHACTR4,PROX1,PTK7,RAPGEF2,SEMA5A,SERPINF2,SHC1,SHH,SPRY2,SULF1,TCTN1,TRAF6,VEZF1,WT1	ADGRA2,AGT,APOB,B4GALT1,COL3A1,DAB2IP,DLC1,DLG1,ECM1,EGFR,ENPP2,ERAP1,ETS1,GATA2,GLI2,HAND2,HRG,ID1,ISL1,LAMA5,LOC100859467,LOC121107687,MEIS1,MTHFD1L,NF1,NFIB,NOTCH1,PHACTR4,PROX1,PTK7,RAPGEF2,SEMA5A,SERPINF2,SHC1,SHH,SPRY2,SULF1,TCTN1,TRAF6,VEZF1,WT1
GO:0048732	gland development	biological process	25/435	317/13601	3.1e-05	0.027932	ARID5B,ATP7B,B4GALT1,BRAF,C8orf22,EGFR,GATA2,GLI2,HAND2,ID4,IRF6,ISL1,LAMA5,MAD1L1,NF1,NFIB,NOTCH1,PAK3,PPP1R36,PROX1,PSAP,SHH,STAT5A,SULF1,WT1	ARID5B,ATP7B,B4GALT1,BRAF,C8orf22,EGFR,GATA2,GLI2,HAND2,ID4,IRF6,ISL1,LAMA5,MAD1L1,NF1,NFIB,NOTCH1,PAK3,PPP1R36,PROX1,PSAP,SHH,STAT5A,SULF1,WT1
GO:0010594	regulation of endothelial cell migration	biological process	12/435	91/13601	3.2e-05	0.027932	ADGRA2,AGT,AMOTL1,DAB2IP,ETS1,HRG,LOC121107687,MET,NF1,NOTCH1,PROX1,SEMA5A	ADGRA2,AGT,AMOTL1,DAB2IP,ETS1,HRG,LOC121107687,MET,NF1,NOTCH1,PROX1,SEMA5A
GO:0048745	smooth muscle tissue development	biological process	6/435	21/13601	3.7e-05	0.0302597	COL3A1,DLG1,NF1,PROX1,SCHIP1,SHH	COL3A1,DLG1,NF1,PROX1,SCHIP1,SHH
GO:0006928	movement of cell or subcellular component	biological process	72/435	1411/13601	3.9e-05	0.0302597	ADGRA2,AGT,AMOTL1,ANKS1A,ANXA6,AP3B2,APOB,ARHGDIA,ARHGEF11,ARID5B,AXL,B4GALT1,BRAF,CCDC88A,CENPE,CHN1,COL1A1,COL3A1,CXCL12,DAB2,DAB2IP,DCTN1,DLC1,DOCK4,DPYSL2,ECM1,EGFR,ELMO2,ENPP2,ETS1,FBLN1,GLI2,HAND2,HRG,ID1,ISL1,JAK2,KIF21A,KIF23,KIFC2,LAMA5,LCP1,LGALS3,LOC121107687,MET,MYO1B,NAV1,NBL1,NF1,NFIB,NOTCH1,PAFAH1B1,PHACTR4,PIK3R1,PLEKHH3,PLXNA4,PPARGC1A,PROX1,PTK7,PTPRK,RAPGEF2,RBFOX2,RCC2,SCHIP1,…	ADGRA2,AGT,AMOTL1,ANKS1A,ANXA6,AP3B2,APOB,ARHGDIA,ARHGEF11,ARID5B,AXL,B4GALT1,BRAF,CCDC88A,CENPE,CHN1,COL1A1,COL3A1,CXCL12,DAB2,DAB2IP,DCTN1,DLC1,DOCK4,DPYSL2,ECM1,EGFR,ELMO2,ENPP2,ETS1,FBLN1,GLI2,HAND2,HRG,ID1,ISL1,JAK2,KIF21A,KIF23,KIFC2,LAMA5,LCP1,LGALS3,LOC121107687,MET,MYO1B,NAV1,NBL1,NF1,NFIB,NOTCH1,PAFAH1B1,PHACTR4,PIK3R1,PLEKHH3,PLXNA4,PPARGC1A,PROX1,PTK7,PTPRK,RAPGEF2,RBFOX2,RCC2,SCHIP1,…
GO:2000145	regulation of cell motility	biological process	37/435	575/13601	4.2e-05	0.0308722	ADGRA2,AGT,AMOTL1,ARHGDIA,BRAF,COL1A1,COL3A1,CXCL12,DAB2,DAB2IP,DLC1,DOCK4,ECM1,EGFR,ENPP2,ETS1,FBLN1,HRG,LAMA5,LGALS3,LOC121107687,MET,NBL1,NF1,NOTCH1,PIK3R1,PLXNA4,PPARGC1A,PROX1,PTPRK,RAPGEF2,RCC2,SEMA5A,SEMA5B,SHH,SULF1,SYNE2	ADGRA2,AGT,AMOTL1,ARHGDIA,BRAF,COL1A1,COL3A1,CXCL12,DAB2,DAB2IP,DLC1,DOCK4,ECM1,EGFR,ENPP2,ETS1,FBLN1,HRG,LAMA5,LGALS3,LOC121107687,MET,NBL1,NF1,NOTCH1,PIK3R1,PLXNA4,PPARGC1A,PROX1,PTPRK,RAPGEF2,RCC2,SEMA5A,SEMA5B,SHH,SULF1,SYNE2
GO:0007162	negative regulation of cell adhesion	biological process	17/435	175/13601	4.6e-05	0.0321218	COL1A1,CXCL12,DLC1,DLG1,FBLN1,HRG,KNG1,LGALS3,LOC100859467,MAD1L1,NF1,NOTCH1,PIK3R1,PPARA,RCC2,SEMA5A,SHH	COL1A1,CXCL12,DLC1,DLG1,FBLN1,HRG,KNG1,LGALS3,LOC100859467,MAD1L1,NF1,NOTCH1,PIK3R1,PPARA,RCC2,SEMA5A,SHH
GO:0051270	regulation of cellular component movement	biological process	39/435	624/13601	4.9e-05	0.0325873	ADGRA2,AGT,AMOTL1,ARHGDIA,B4GALT1,BRAF,COL1A1,COL3A1,CXCL12,DAB2,DAB2IP,DLC1,DOCK4,ECM1,EGFR,ENPP2,ETS1,FBLN1,HRG,LAMA5,LGALS3,LOC121107687,MET,NBL1,NF1,NOTCH1,PIK3R1,PLXNA4,PPARGC1A,PROX1,PTPRK,RAPGEF2,RCC2,SEMA5A,SEMA5B,SHH,STAT5A,SULF1,SYNE2	ADGRA2,AGT,AMOTL1,ARHGDIA,B4GALT1,BRAF,COL1A1,COL3A1,CXCL12,DAB2,DAB2IP,DLC1,DOCK4,ECM1,EGFR,ENPP2,ETS1,FBLN1,HRG,LAMA5,LGALS3,LOC121107687,MET,NBL1,NF1,NOTCH1,PIK3R1,PLXNA4,PPARGC1A,PROX1,PTPRK,RAPGEF2,RCC2,SEMA5A,SEMA5B,SHH,STAT5A,SULF1,SYNE2
GO:0042641	actomyosin	cellular component	8/460	57/15561	0.00025	0.0332308	CSRP1,FERMT2,LCP1,MPRIP,MYL9,SEPTIN11,SEPTIN9,ZYX	CSRP1,FERMT2,LCP1,MPRIP,MYL9,SEPTIN11,SEPTIN9,ZYX
GO:0015629	actin cytoskeleton	cellular component	26/460	417/15561	0.00029	0.03564	ACTA2,ADD1,APOB,CFL2,CSRP1,DCTN1,DLC1,EPB41,FERMT2,IQGAP2,IVNS1ABP,LCP1,LMOD1,MAD1L1,MPRIP,MYL3,MYL9,MYO16,MYO1B,PLEKHH3,SEPTIN11,SEPTIN9,SVIL,TCERG1,VPS11,ZYX	ACTA2,ADD1,APOB,CFL2,CSRP1,DCTN1,DLC1,EPB41,FERMT2,IQGAP2,IVNS1ABP,LCP1,LMOD1,MAD1L1,MPRIP,MYL3,MYL9,MYO16,MYO1B,PLEKHH3,SEPTIN11,SEPTIN9,SVIL,TCERG1,VPS11,ZYX
GO:0005912	adherens junction	cellular component	25/460	397/15561	0.00033	0.03564	ADD1,ANXA6,CSRP1,DAB2,DLC1,DLG1,EGFR,FERMT2,KIF23,KIFC2,LCP1,LPP,NOTCH1,PDCD6IP,PLEKHA7,PPFIA1,PTK7,PTPRK,SCARF2,SH3KBP1,SORBS2,SVIL,SYNE2,YWHAB,ZYX	ADD1,ANXA6,CSRP1,DAB2,DLC1,DLG1,EGFR,FERMT2,KIF23,KIFC2,LCP1,LPP,NOTCH1,PDCD6IP,PLEKHA7,PPFIA1,PTK7,PTPRK,SCARF2,SH3KBP1,SORBS2,SVIL,SYNE2,YWHAB,ZYX
GO:0044444	cytoplasmic part	cellular component	228/460	6490/15561	0.00033	0.03564	A1CF,A2M,AARS2,AASS,ACLY,ACOX1,ADD1,ADPGK,AGAP1,AGL,AGPAT3,AK3,ALB,AMOTL1,ANKRD13A,ANXA6,AP1G1,AP3B2,APOB,ARHGDIA,ARHGEF11,ARHGEF12,ARNTL,ATG13,ATG16L2,ATL2,ATP7B,B4GALT1,BCHE,BRAF,C2CD2,CABP2,CANT1,CARD11,CARNMT1,CASP8AP2,CATSPER4,CBSL,CCDC88A,CD36,CENPE,CEPT1,CFL2,CHEK2,CHN1,CLIP2,CNOT4,CNOT6,COL3A1,COL4A3BP,COL4A6,CPEB4,CPED1,CRABP1,CSE1L,CTSE,CTSK,CYP2C23a,CYP2C23b,DAB2,DAB2IP,DAGLB,DDX6,DIO1…	A1CF,A2M,AARS2,AASS,ACLY,ACOX1,ADD1,ADPGK,AGAP1,AGL,AGPAT3,AK3,ALB,AMOTL1,ANKRD13A,ANXA6,AP1G1,AP3B2,APOB,ARHGDIA,ARHGEF11,ARHGEF12,ARNTL,ATG13,ATG16L2,ATL2,ATP7B,B4GALT1,BCHE,BRAF,C2CD2,CABP2,CANT1,CARD11,CARNMT1,CASP8AP2,CATSPER4,CBSL,CCDC88A,CD36,CENPE,CEPT1,CFL2,CHEK2,CHN1,CLIP2,CNOT4,CNOT6,COL3A1,COL4A3BP,COL4A6,CPEB4,CPED1,CRABP1,CSE1L,CTSE,CTSK,CYP2C23a,CYP2C23b,DAB2,DAB2IP,DAGLB,DDX6,DIO1…
GO:0043229	intracellular organelle	cellular component	336/460	10221/15561	0.00036	0.0365929	A1CF,A2M,AARS2,AASS,ACLY,ACOX1,ACTA2,ADD1,ADPGK,AFF2,AGL,AGPAT3,AHR1A,AK3,ALB,AMOTL1,ANKRD13A,ANKRD54,ANKS1A,ANXA6,AP1G1,AP3B2,APOB,AQP9,ARHGDIA,ARID4B,ARID5B,ARNTL,ARVCF,ATG13,ATG16L2,ATL2,ATP7B,B4GALT1,BARX1,BAZ2B,BCHE,BRAF,BRD1,C2CD2,CABP2,CAMKK2,CANT1,CARNMT1,CASP8AP2,CATSPER4,CBSL,CCDC88A,CD36,CENPE,CEPT1,CFL2,CHEK2,CLIP2,CMTR1,CNOT4,CNOT6,COL3A1,COL4A3BP,COL4A6,CPEB4,CPED1,CPSF6,CREBBP,CSE1…	A1CF,A2M,AARS2,AASS,ACLY,ACOX1,ACTA2,ADD1,ADPGK,AFF2,AGL,AGPAT3,AHR1A,AK3,ALB,AMOTL1,ANKRD13A,ANKRD54,ANKS1A,ANXA6,AP1G1,AP3B2,APOB,AQP9,ARHGDIA,ARID4B,ARID5B,ARNTL,ARVCF,ATG13,ATG16L2,ATL2,ATP7B,B4GALT1,BARX1,BAZ2B,BCHE,BRAF,BRD1,C2CD2,CABP2,CAMKK2,CANT1,CARNMT1,CASP8AP2,CATSPER4,CBSL,CCDC88A,CD36,CENPE,CEPT1,CFL2,CHEK2,CLIP2,CMTR1,CNOT4,CNOT6,COL3A1,COL4A3BP,COL4A6,CPEB4,CPED1,CPSF6,CREBBP,CSE1…
GO:0033263	CORVET complex	cellular component	3/460	6/15561	0.00048	0.04608	TGFBRAP1,VPS11,VPS8	TGFBRAP1,VPS11,VPS8
GO:0005578	proteinaceous extracellular matrix	cellular component	10/460	97/15561	0.00058	0.050112	COL11A1,COL1A1,COL3A1,COL4A6,FBLN1,KAZALD1,LAMA5,LOC121107687,SMOC1,VWA1	COL11A1,COL1A1,COL3A1,COL4A6,FBLN1,KAZALD1,LAMA5,LOC121107687,SMOC1,VWA1
GO:0030175	filopodium	cellular component	10/460	97/15561	0.00058	0.050112	ACTA2,ADGRA2,B4GALT1,IQGAP2,ITGA3,LCP1,MYO1B,PLEKHH3,RAPH1,SYNE2	ACTA2,ADGRA2,B4GALT1,IQGAP2,ITGA3,LCP1,MYO1B,PLEKHH3,RAPH1,SYNE2
GO:0007160	cell-matrix adhesion	biological process	16/435	165/13601	7.9e-05	0.0501506	CD36,COL16A1,COL3A1,DLC1,FERMT2,HRG,LAMA5,LOC100859467,MUC4L,NF1,PIK3R1,PPFIA1,PTPRK,RCC2,SNED1,ZYX	CD36,COL16A1,COL3A1,DLC1,FERMT2,HRG,LAMA5,LOC100859467,MUC4L,NF1,PIK3R1,PPFIA1,PTPRK,RCC2,SNED1,ZYX
GO:0010812	negative regulation of cell-substrate adhesion	biological process	8/435	46/13601	9.2e-05	0.0519535	COL1A1,DLC1,FBLN1,LOC100859467,NF1,NOTCH1,PIK3R1,RCC2	COL1A1,DLC1,FBLN1,LOC100859467,NF1,NOTCH1,PIK3R1,RCC2
GO:0040013	negative regulation of locomotion	biological process	18/435	203/13601	9.2e-05	0.0519535	ARHGDIA,BRAF,COL3A1,CXCL12,DAB2IP,DLC1,FBLN1,HRG,NBL1,NF1,NOTCH1,PPARGC1A,PTPRK,SEMA5A,SEMA5B,SHH,SULF1,VAPB	ARHGDIA,BRAF,COL3A1,CXCL12,DAB2IP,DLC1,FBLN1,HRG,NBL1,NF1,NOTCH1,PPARGC1A,PTPRK,SEMA5A,SEMA5B,SHH,SULF1,VAPB
GO:0051271	negative regulation of cellular component movement	biological process	17/435	185/13601	9.3e-05	0.0519535	ARHGDIA,BRAF,COL3A1,CXCL12,DAB2IP,DLC1,FBLN1,HRG,NBL1,NF1,NOTCH1,PPARGC1A,PTPRK,SEMA5A,SEMA5B,SHH,SULF1	ARHGDIA,BRAF,COL3A1,CXCL12,DAB2IP,DLC1,FBLN1,HRG,NBL1,NF1,NOTCH1,PPARGC1A,PTPRK,SEMA5A,SEMA5B,SHH,SULF1
GO:0009887	animal organ morphogenesis	biological process	47/435	832/13601	0.0001	0.0537154	ACTA2,AGT,ARID5B,B4GALT1,BRAF,CBSL,COL11A1,COL1A1,COL3A1,COL4A3BP,DAB2,DGCR2,DLC1,DLG1,EGFR,GATA2,GATA5,GLI2,HAND2,ID1,ID4,IMPAD1,ISL1,LAMA5,MEF2D,MEIS1,MFN2,MTHFD1L,MYL3,NDST1,NF1,NFIB,NKX3-2,NOTCH1,PAFAH1B1,PHACTR4,PPARA,PRICKLE2,PROX1,PTK7,SCHIP1,SHH,SPRY2,SULF1,TRAF6,WHSC1,WT1	ACTA2,AGT,ARID5B,B4GALT1,BRAF,CBSL,COL11A1,COL1A1,COL3A1,COL4A3BP,DAB2,DGCR2,DLC1,DLG1,EGFR,GATA2,GATA5,GLI2,HAND2,ID1,ID4,IMPAD1,ISL1,LAMA5,MEF2D,MEIS1,MFN2,MTHFD1L,MYL3,NDST1,NF1,NFIB,NKX3-2,NOTCH1,PAFAH1B1,PHACTR4,PPARA,PRICKLE2,PROX1,PTK7,SCHIP1,SHH,SPRY2,SULF1,TRAF6,WHSC1,WT1
GO:0050793	regulation of developmental process	biological process	85/435	1798/13601	0.00011	0.0548664	ADGRA2,AGT,ANKRD54,APOB,ARHGDIA,ARNTL,B4GALT1,BRAF,CARD11,CCDC88A,CD36,CHN1,COL1A1,COL3A1,CUX2,DAB2,DAB2IP,DDX6,DLC1,DLG1,DPYSL2,ECM1,ENPP2,ERAP1,ETS1,FBLN1,FBXO38,FERMT2,GATA2,GDPD5,GLI2,GPAM,HAND2,HRG,ID1,ID4,IL6ST,ISL1,JUND,KIDINS220,LAMA5,LOC121107687,MCRIP1,MEIS1,MEIS2,METRN,NBL1,NBR1,NF1,NFIB,NKX3-2,NKX6-1,NOTCH1,NPTN,PAFAH1B1,PAK3,PALMD,PDCD4,PIK3R1,PLEKHH3,PLXNA4,PPARA,PPARGC1A,PPP1R36,PP…	ADGRA2,AGT,ANKRD54,APOB,ARHGDIA,ARNTL,B4GALT1,BRAF,CARD11,CCDC88A,CD36,CHN1,COL1A1,COL3A1,CUX2,DAB2,DAB2IP,DDX6,DLC1,DLG1,DPYSL2,ECM1,ENPP2,ERAP1,ETS1,FBLN1,FBXO38,FERMT2,GATA2,GDPD5,GLI2,GPAM,HAND2,HRG,ID1,ID4,IL6ST,ISL1,JUND,KIDINS220,LAMA5,LOC121107687,MCRIP1,MEIS1,MEIS2,METRN,NBL1,NBR1,NF1,NFIB,NKX3-2,NKX6-1,NOTCH1,NPTN,PAFAH1B1,PAK3,PALMD,PDCD4,PIK3R1,PLEKHH3,PLXNA4,PPARA,PPARGC1A,PPP1R36,PP…
GO:0045664	regulation of neuron differentiation	biological process	31/435	470/13601	0.00011	0.0548664	BRAF,CCDC88A,CHN1,CUX2,DAB2IP,DDX6,DPYSL2,FBXO38,GATA2,GDPD5,GLI2,ID1,ID4,ISL1,KIDINS220,MEIS1,METRN,NBL1,NF1,NOTCH1,NPTN,PAFAH1B1,PAK3,PLXNA4,PPP3CA,PROX1,PTK7,RAPGEF2,SEMA5A,SEMA5B,SHH	BRAF,CCDC88A,CHN1,CUX2,DAB2IP,DDX6,DPYSL2,FBXO38,GATA2,GDPD5,GLI2,ID1,ID4,ISL1,KIDINS220,MEIS1,METRN,NBL1,NF1,NOTCH1,NPTN,PAFAH1B1,PAK3,PLXNA4,PPP3CA,PROX1,PTK7,RAPGEF2,SEMA5A,SEMA5B,SHH
GO:0048514	blood vessel morphogenesis	biological process	29/435	428/13601	0.00012	0.0577903	ADGRA2,APOB,B4GALT1,COL3A1,DAB2IP,ECM1,ENPP2,ERAP1,ETS1,GATA2,HAND2,HRG,ID1,ISL1,LAMA5,LOC100859467,LOC121107687,MEIS1,NF1,NOTCH1,PROX1,RAPGEF2,SEMA5A,SERPINF2,SHC1,SHH,SULF1,VEZF1,WT1	ADGRA2,APOB,B4GALT1,COL3A1,DAB2IP,ECM1,ENPP2,ERAP1,ETS1,GATA2,HAND2,HRG,ID1,ISL1,LAMA5,LOC100859467,LOC121107687,MEIS1,NF1,NOTCH1,PROX1,RAPGEF2,SEMA5A,SERPINF2,SHC1,SHH,SULF1,VEZF1,WT1
GO:1900747	negative regulation of vascular endothelial growth factor signaling pathway	biological process	3/435	4/13601	0.00013	0.0585671	ADGRA2,DAB2IP,HRG	ADGRA2,DAB2IP,HRG
GO:0007596	blood coagulation	biological process	20/435	246/13601	0.00013	0.0585671	A2M,AXL,CD36,COL3A1,CSRP1,DGKG,FBLN1,HRG,ITPR2,JMJD1C,KNG1,LMAN1L,MYL9,PRKAR1B,SERPINA10,SERPIND1,SERPINF2,SHH,VPS33B,VWF	A2M,AXL,CD36,COL3A1,CSRP1,DGKG,FBLN1,HRG,ITPR2,JMJD1C,KNG1,LMAN1L,MYL9,PRKAR1B,SERPINA10,SERPIND1,SERPINF2,SHH,VPS33B,VWF
GO:0001772	immunological synapse	cellular component	5/460	25/15561	0.00072	0.0592457	ARHGDIA,CARD11,DLG1,LGALS3,PDCD6IP	ARHGDIA,CARD11,DLG1,LGALS3,PDCD6IP
GO:0040012	regulation of locomotion	biological process	38/435	632/13601	0.00014	0.0598543	ADGRA2,AGT,AMOTL1,ARHGDIA,BRAF,COL1A1,COL3A1,CXCL12,DAB2,DAB2IP,DLC1,DOCK4,ECM1,EGFR,ENPP2,ETS1,FBLN1,HRG,LAMA5,LGALS3,LOC121107687,MET,NBL1,NF1,NOTCH1,PIK3R1,PLXNA4,PPARGC1A,PROX1,PTPRK,RAPGEF2,RCC2,SEMA5A,SEMA5B,SHH,SULF1,SYNE2,VAPB	ADGRA2,AGT,AMOTL1,ARHGDIA,BRAF,COL1A1,COL3A1,CXCL12,DAB2,DAB2IP,DLC1,DOCK4,ECM1,EGFR,ENPP2,ETS1,FBLN1,HRG,LAMA5,LGALS3,LOC121107687,MET,NBL1,NF1,NOTCH1,PIK3R1,PLXNA4,PPARGC1A,PROX1,PTPRK,RAPGEF2,RCC2,SEMA5A,SEMA5B,SHH,SULF1,SYNE2,VAPB
GO:1901342	regulation of vasculature development	biological process	17/435	192/13601	0.00015	0.0598543	ADGRA2,DAB2IP,ECM1,ENPP2,ERAP1,ETS1,GATA2,HRG,ID1,ISL1,LOC121107687,NF1,NOTCH1,RAPGEF2,SEMA5A,SULF1,WT1	ADGRA2,DAB2IP,ECM1,ENPP2,ERAP1,ETS1,GATA2,HRG,ID1,ISL1,LOC121107687,NF1,NOTCH1,RAPGEF2,SEMA5A,SULF1,WT1
GO:0007599	hemostasis	biological process	20/435	249/13601	0.00015	0.0598543	A2M,AXL,CD36,COL3A1,CSRP1,DGKG,FBLN1,HRG,ITPR2,JMJD1C,KNG1,LMAN1L,MYL9,PRKAR1B,SERPINA10,SERPIND1,SERPINF2,SHH,VPS33B,VWF	A2M,AXL,CD36,COL3A1,CSRP1,DGKG,FBLN1,HRG,ITPR2,JMJD1C,KNG1,LMAN1L,MYL9,PRKAR1B,SERPINA10,SERPIND1,SERPINF2,SHH,VPS33B,VWF
GO:0050817	coagulation	biological process	20/435	249/13601	0.00015	0.0598543	A2M,AXL,CD36,COL3A1,CSRP1,DGKG,FBLN1,HRG,ITPR2,JMJD1C,KNG1,LMAN1L,MYL9,PRKAR1B,SERPINA10,SERPIND1,SERPINF2,SHH,VPS33B,VWF	A2M,AXL,CD36,COL3A1,CSRP1,DGKG,FBLN1,HRG,ITPR2,JMJD1C,KNG1,LMAN1L,MYL9,PRKAR1B,SERPINA10,SERPIND1,SERPINF2,SHH,VPS33B,VWF
GO:0045595	regulation of cell differentiation	biological process	62/435	1219/13601	0.00016	0.0620711	ADGRA2,ANKRD54,APOB,ARNTL,BRAF,CARD11,CCDC88A,CD36,CHN1,COL1A1,COL3A1,CUX2,DAB2,DAB2IP,DDX6,DPYSL2,ETS1,FBLN1,FBXO38,GATA2,GDPD5,GLI2,HAND2,ID1,ID4,IL6ST,ISL1,JUND,KIDINS220,MCRIP1,MEIS1,MEIS2,METRN,NBL1,NBR1,NF1,NKX3-2,NKX6-1,NOTCH1,NPTN,PAFAH1B1,PAK3,PDCD4,PIK3R1,PLXNA4,PPARA,PPP1R36,PPP3CA,PROX1,PTK7,RAPGEF2,RBFOX2,RCC2,SEMA5A,SEMA5B,SERPINF2,SHH,SMAP1,SMOC1,SPRY2,STAT5A,TRAF6	ADGRA2,ANKRD54,APOB,ARNTL,BRAF,CARD11,CCDC88A,CD36,CHN1,COL1A1,COL3A1,CUX2,DAB2,DAB2IP,DDX6,DPYSL2,ETS1,FBLN1,FBXO38,GATA2,GDPD5,GLI2,HAND2,ID1,ID4,IL6ST,ISL1,JUND,KIDINS220,MCRIP1,MEIS1,MEIS2,METRN,NBL1,NBR1,NF1,NKX3-2,NKX6-1,NOTCH1,NPTN,PAFAH1B1,PAK3,PDCD4,PIK3R1,PLXNA4,PPARA,PPP1R36,PPP3CA,PROX1,PTK7,RAPGEF2,RBFOX2,RCC2,SEMA5A,SEMA5B,SERPINF2,SHH,SMAP1,SMOC1,SPRY2,STAT5A,TRAF6
GO:2000146	negative regulation of cell motility	biological process	15/435	159/13601	0.00018	0.0644585	ARHGDIA,BRAF,COL3A1,CXCL12,DAB2IP,DLC1,FBLN1,HRG,NBL1,NF1,NOTCH1,PPARGC1A,PTPRK,SHH,SULF1	ARHGDIA,BRAF,COL3A1,CXCL12,DAB2IP,DLC1,FBLN1,HRG,NBL1,NF1,NOTCH1,PPARGC1A,PTPRK,SHH,SULF1
GO:0001568	blood vessel development	biological process	32/435	505/13601	0.00018	0.0644585	ADGRA2,APOB,B4GALT1,COL1A1,COL3A1,DAB2IP,ECM1,ENPP2,ERAP1,ETS1,GATA2,HAND2,HRG,ID1,ISL1,LAMA5,LOC100859467,LOC121107687,MEIS1,NDST1,NF1,NOTCH1,PROX1,PTK7,RAPGEF2,SEMA5A,SERPINF2,SHC1,SHH,SULF1,VEZF1,WT1	ADGRA2,APOB,B4GALT1,COL1A1,COL3A1,DAB2IP,ECM1,ENPP2,ERAP1,ETS1,GATA2,HAND2,HRG,ID1,ISL1,LAMA5,LOC100859467,LOC121107687,MEIS1,NDST1,NF1,NOTCH1,PROX1,PTK7,RAPGEF2,SEMA5A,SERPINF2,SHC1,SHH,SULF1,VEZF1,WT1
GO:0016043	cellular component organization	biological process	178/435	4460/13601	0.00018	0.0644585	A2M,AARS2,ACOX1,ADD1,AGT,ANXA6,AP1G1,APOB,AQP9,ARHGDIA,ARHGEF11,ATG13,ATG16L2,ATL2,AXL,B4GALT1,BRAF,BRD1,CCDC88A,CD36,CENPE,CFL2,CHEK2,CHN1,CNOT6,COL11A1,COL16A1,COL1A1,COL3A1,COL4A3BP,COL4A6,CREBBP,CTCF,CTSK,CUX2,DAB2,DAB2IP,DCLRE1A,DCTN1,DDX6,DLC1,DLG1,DMAP1,DNAJB1,DPYSL2,EGFR,ELMO2,ENPP2,EPB41,ETS1,EZH1,FAF1,FAM179B,FBLN1,FBXO38,FERMT2,GATA2,GDPD5,GJB1,GLI2,GPHN,HACL1,HAUS8,HGS,HP1BP3,HPS3,HPS…	A2M,AARS2,ACOX1,ADD1,AGT,ANXA6,AP1G1,APOB,AQP9,ARHGDIA,ARHGEF11,ATG13,ATG16L2,ATL2,AXL,B4GALT1,BRAF,BRD1,CCDC88A,CD36,CENPE,CFL2,CHEK2,CHN1,CNOT6,COL11A1,COL16A1,COL1A1,COL3A1,COL4A3BP,COL4A6,CREBBP,CTCF,CTSK,CUX2,DAB2,DAB2IP,DCLRE1A,DCTN1,DDX6,DLC1,DLG1,DMAP1,DNAJB1,DPYSL2,EGFR,ELMO2,ENPP2,EPB41,ETS1,EZH1,FAF1,FAM179B,FBLN1,FBXO38,FERMT2,GATA2,GDPD5,GJB1,GLI2,GPHN,HACL1,HAUS8,HGS,HP1BP3,HPS3,HPS…
GO:0005102	signaling receptor binding	molecular function	45/390	803/12662	6.8e-05	0.067371	A2M,ACOX1,ADAMTS8,AMH,ANKS1A,APOB,ARHGEF11,ARHGEF12,CASP8AP2,COL16A1,COL3A1,CREBBP,CXCL12,DAB2IP,DLG1,DOCK4,ELMO2,ERAP1,FRS3,GPHN,HACL1,HRG,IL6ST,JAK2,JMJD1C,LAMA5,LGALS3,LOC100859467,LOC430766,NBL1,NPTN,PDCD6IP,PIK3R1,PPARGC1A,PSAP,RAPGEF2,SEC14L1,SEMA5A,SEMA5B,SHC1,SHH,STAT5A,SYTL1,TGFBRAP1,VWF	A2M,ACOX1,ADAMTS8,AMH,ANKS1A,APOB,ARHGEF11,ARHGEF12,CASP8AP2,COL16A1,COL3A1,CREBBP,CXCL12,DAB2IP,DLG1,DOCK4,ELMO2,ERAP1,FRS3,GPHN,HACL1,HRG,IL6ST,JAK2,JMJD1C,LAMA5,LGALS3,LOC100859467,LOC430766,NBL1,NPTN,PDCD6IP,PIK3R1,PPARGC1A,PSAP,RAPGEF2,SEC14L1,SEMA5A,SEMA5B,SHC1,SHH,STAT5A,SYTL1,TGFBRAP1,VWF
GO:0043542	endothelial cell migration	biological process	13/435	126/13601	0.0002	0.06983	ADGRA2,AGT,AMOTL1,DAB2IP,ETS1,HRG,ID1,LOC121107687,MET,NF1,NOTCH1,PROX1,SEMA5A	ADGRA2,AGT,AMOTL1,DAB2IP,ETS1,HRG,ID1,LOC121107687,MET,NF1,NOTCH1,PROX1,SEMA5A
GO:0060485	mesenchyme development	biological process	18/435	217/13601	0.00021	0.0715332	ACTA2,AMH,ANXA6,COL1A1,DAB2,DAB2IP,HAND2,ID1,ISL1,LAMA5,MCRIP1,NOTCH1,PHACTR4,PTK7,SEMA5A,SEMA5B,SHH,WT1	ACTA2,AMH,ANXA6,COL1A1,DAB2,DAB2IP,HAND2,ID1,ISL1,LAMA5,MCRIP1,NOTCH1,PHACTR4,PTK7,SEMA5A,SEMA5B,SHH,WT1
GO:0010595	positive regulation of endothelial cell migration	biological process	8/435	52/13601	0.00022	0.0731552	ADGRA2,AGT,AMOTL1,ETS1,LOC121107687,MET,PROX1,SEMA5A	ADGRA2,AGT,AMOTL1,ETS1,LOC121107687,MET,PROX1,SEMA5A
GO:0030198	extracellular matrix organization	biological process	18/435	218/13601	0.00023	0.0747019	A2M,AGT,B4GALT1,COL11A1,COL1A1,COL3A1,COL4A6,FBLN1,HPSE2,KAZALD1,LAMA5,LCP1,NF1,NOTCH1,SERPINF2,SMOC1,SULF1,VWA1	A2M,AGT,B4GALT1,COL11A1,COL1A1,COL3A1,COL4A6,FBLN1,HPSE2,KAZALD1,LAMA5,LCP1,NF1,NOTCH1,SERPINF2,SMOC1,SULF1,VWA1
GO:0021515	cell differentiation in spinal cord	biological process	8/435	53/13601	0.00026	0.0798057	GATA2,GDPD5,GLI2,ISL1,NKX6-1,NOTCH1,SHH,TCTN1	GATA2,GDPD5,GLI2,ISL1,NKX6-1,NOTCH1,SHH,TCTN1
GO:0060284	regulation of cell development	biological process	38/435	653/13601	0.00027	0.0798057	ADGRA2,ARNTL,BRAF,CCDC88A,CHN1,COL3A1,CUX2,DAB2IP,DDX6,DPYSL2,FBLN1,FBXO38,GATA2,GDPD5,GLI2,ID1,ID4,IL6ST,ISL1,KIDINS220,MEIS1,METRN,NBL1,NF1,NKX6-1,NOTCH1,NPTN,PAFAH1B1,PAK3,PLXNA4,PPP3CA,PROX1,PTK7,RAPGEF2,RCC2,SEMA5A,SEMA5B,SHH	ADGRA2,ARNTL,BRAF,CCDC88A,CHN1,COL3A1,CUX2,DAB2IP,DDX6,DPYSL2,FBLN1,FBXO38,GATA2,GDPD5,GLI2,ID1,ID4,IL6ST,ISL1,KIDINS220,MEIS1,METRN,NBL1,NF1,NKX6-1,NOTCH1,NPTN,PAFAH1B1,PAK3,PLXNA4,PPP3CA,PROX1,PTK7,RAPGEF2,RCC2,SEMA5A,SEMA5B,SHH
GO:0009653	anatomical structure morphogenesis	biological process	92/435	2034/13601	0.00027	0.0798057	ACTA2,ADD1,ADGRA2,AGT,AMH,APOB,ARHGDIA,ARID5B,AXL,B4GALT1,BRAF,CBSL,CD36,CFL2,CHN1,COL11A1,COL1A1,COL3A1,COL4A3BP,CUX2,CXCL12,DAB2,DAB2IP,DGCR2,DLC1,DLG1,DPYSL2,ECM1,EGFR,ENPP2,ERAP1,ETS1,EZH1,FBLN1,FERMT2,GATA2,GATA5,GLI2,HAND2,HRG,ID1,ID4,IMPAD1,ISL1,KIDINS220,LAMA5,LMOD1,LOC100859467,LOC121107687,MEF2D,MEIS1,METRN,MFN2,MTHFD1L,MYL3,NBL1,NDST1,NF1,NFIB,NKX3-2,NOTCH1,PAFAH1B1,PAK3,PALMD,PHACTR4,…	ACTA2,ADD1,ADGRA2,AGT,AMH,APOB,ARHGDIA,ARID5B,AXL,B4GALT1,BRAF,CBSL,CD36,CFL2,CHN1,COL11A1,COL1A1,COL3A1,COL4A3BP,CUX2,CXCL12,DAB2,DAB2IP,DGCR2,DLC1,DLG1,DPYSL2,ECM1,EGFR,ENPP2,ERAP1,ETS1,EZH1,FBLN1,FERMT2,GATA2,GATA5,GLI2,HAND2,HRG,ID1,ID4,IMPAD1,ISL1,KIDINS220,LAMA5,LMOD1,LOC100859467,LOC121107687,MEF2D,MEIS1,METRN,MFN2,MTHFD1L,MYL3,NBL1,NDST1,NF1,NFIB,NKX3-2,NOTCH1,PAFAH1B1,PAK3,PALMD,PHACTR4,…
GO:2001026	regulation of endothelial cell chemotaxis	biological process	4/435	11/13601	0.00028	0.0798057	HRG,MET,NOTCH1,SEMA5A	HRG,MET,NOTCH1,SEMA5A
GO:0050767	regulation of neurogenesis	biological process	34/435	563/13601	0.00029	0.0798057	ARNTL,BRAF,CCDC88A,CHN1,COL3A1,CUX2,DAB2IP,DDX6,DPYSL2,FBXO38,GATA2,GDPD5,GLI2,ID1,ID4,IL6ST,ISL1,KIDINS220,MEIS1,METRN,NBL1,NF1,NOTCH1,NPTN,PAFAH1B1,PAK3,PLXNA4,PPP3CA,PROX1,PTK7,RAPGEF2,SEMA5A,SEMA5B,SHH	ARNTL,BRAF,CCDC88A,CHN1,COL3A1,CUX2,DAB2IP,DDX6,DPYSL2,FBXO38,GATA2,GDPD5,GLI2,ID1,ID4,IL6ST,ISL1,KIDINS220,MEIS1,METRN,NBL1,NF1,NOTCH1,NPTN,PAFAH1B1,PAK3,PLXNA4,PPP3CA,PROX1,PTK7,RAPGEF2,SEMA5A,SEMA5B,SHH
GO:0048645	animal organ formation	biological process	8/435	54/13601	0.00029	0.0798057	GLI2,HAND2,ISL1,NKX3-2,NOTCH1,SHH,SULF1,WT1	GLI2,HAND2,ISL1,NKX3-2,NOTCH1,SHH,SULF1,WT1
GO:0042060	wound healing	biological process	26/435	387/13601	0.0003	0.0798057	A2M,AXL,B4GALT1,CD36,COL3A1,CSRP1,DGKG,FBLN1,HRG,ITPR2,JMJD1C,KNG1,LMAN1L,MYL9,NF1,NOTCH1,PPARA,PRKAR1B,PTK7,SERPINA10,SERPIND1,SERPINF2,SHH,SYT7,VPS33B,VWF	A2M,AXL,B4GALT1,CD36,COL3A1,CSRP1,DGKG,FBLN1,HRG,ITPR2,JMJD1C,KNG1,LMAN1L,MYL9,NF1,NOTCH1,PPARA,PRKAR1B,PTK7,SERPINA10,SERPIND1,SERPINF2,SHH,SYT7,VPS33B,VWF
GO:0015791	polyol transport	biological process	3/435	5/13601	0.00031	0.0798057	AQP9,PGAP1,SLC26A6	AQP9,PGAP1,SLC26A6
GO:1902548	negative regulation of cellular response to vascular endothelial growth factor stimulus	biological process	3/435	5/13601	0.00031	0.0798057	ADGRA2,DAB2IP,HRG	ADGRA2,DAB2IP,HRG
GO:0070848	response to growth factor	biological process	31/435	498/13601	0.00032	0.0798057	ADGRA2,AGT,COL3A1,DAB2,DAB2IP,EGFR,FERMT2,FRS3,GATA5,HNRNPM,HRG,ID1,KIDINS220,LOC100859467,LOC121107687,MEIS2,MTMR4,NBL1,NDST1,NOTCH1,NPTN,PPARGC1A,PTPRK,RAPGEF2,SHC1,SHH,SPRY2,STAT5A,SULF1,TGFBRAP1,ZYX	ADGRA2,AGT,COL3A1,DAB2,DAB2IP,EGFR,FERMT2,FRS3,GATA5,HNRNPM,HRG,ID1,KIDINS220,LOC100859467,LOC121107687,MEIS2,MTMR4,NBL1,NDST1,NOTCH1,NPTN,PPARGC1A,PTPRK,RAPGEF2,SHC1,SHH,SPRY2,STAT5A,SULF1,TGFBRAP1,ZYX
GO:0009888	tissue development	biological process	70/435	1457/13601	0.00032	0.0798057	ACTA2,AGT,AMH,ANXA6,ARID5B,ARNTL,B4GALT1,BARX1,CBSL,COL11A1,COL1A1,COL3A1,CXCL12,DAB2,DAB2IP,DLC1,DLG1,ECM1,EGFR,GATA2,GATA5,GLI2,HAND2,HNRNPH3,ID1,ID4,IMPAD1,IRF6,ISL1,KAZN,LAMA5,LGALS3,MCRIP1,MEF2D,MTHFD1L,MYL3,NBR1,NF1,NFIB,NKX3-2,NKX6-1,NOTCH1,PAFAH1B1,PAK3,PHACTR4,PPARA,PPARGC1A,PPP3CA,PRICKLE2,PROX1,PSAP,PTK7,RAP1B,RAPGEF2,SCHIP1,SEMA5A,SEMA5B,SHH,SLC23A2,SLC25A25,SORBS2,SPRY2,STAT5A,SULF1,…	ACTA2,AGT,AMH,ANXA6,ARID5B,ARNTL,B4GALT1,BARX1,CBSL,COL11A1,COL1A1,COL3A1,CXCL12,DAB2,DAB2IP,DLC1,DLG1,ECM1,EGFR,GATA2,GATA5,GLI2,HAND2,HNRNPH3,ID1,ID4,IMPAD1,IRF6,ISL1,KAZN,LAMA5,LGALS3,MCRIP1,MEF2D,MTHFD1L,MYL3,NBR1,NF1,NFIB,NKX3-2,NKX6-1,NOTCH1,PAFAH1B1,PAK3,PHACTR4,PPARA,PPARGC1A,PPP3CA,PRICKLE2,PROX1,PSAP,PTK7,RAP1B,RAPGEF2,SCHIP1,SEMA5A,SEMA5B,SHH,SLC23A2,SLC25A25,SORBS2,SPRY2,STAT5A,SULF1,…
GO:0045646	regulation of erythrocyte differentiation	biological process	6/435	30/13601	0.00032	0.0798057	ANKRD54,ETS1,GATA2,RBFOX2,SMAP1,STAT5A	ANKRD54,ETS1,GATA2,RBFOX2,SMAP1,STAT5A
GO:0061448	connective tissue development	biological process	17/435	205/13601	0.00032	0.0798057	ARID5B,CBSL,COL11A1,COL1A1,GLI2,HAND2,ID4,IMPAD1,MEF2D,NFIB,NKX3-2,NOTCH1,PPARGC1A,SHH,SLC25A25,SULF1,WT1	ARID5B,CBSL,COL11A1,COL1A1,GLI2,HAND2,ID4,IMPAD1,MEF2D,NFIB,NKX3-2,NOTCH1,PPARGC1A,SHH,SLC25A25,SULF1,WT1
GO:0001755	neural crest cell migration	biological process	8/435	55/13601	0.00033	0.0808558	ANXA6,HAND2,ISL1,LAMA5,PHACTR4,SEMA5A,SEMA5B,SHH	ANXA6,HAND2,ISL1,LAMA5,PHACTR4,SEMA5A,SEMA5B,SHH
GO:0014031	mesenchymal cell development	biological process	9/435	70/13601	0.00037	0.0890934	ANXA6,HAND2,ISL1,LAMA5,NOTCH1,PHACTR4,SEMA5A,SEMA5B,SHH	ANXA6,HAND2,ISL1,LAMA5,NOTCH1,PHACTR4,SEMA5A,SEMA5B,SHH
GO:2000026	regulation of multicellular organismal development	biological process	66/435	1362/13601	0.00038	0.0892908	ADGRA2,AGT,ANKRD54,ARNTL,B4GALT1,BRAF,CARD11,CCDC88A,CHN1,COL1A1,COL3A1,CUX2,DAB2,DAB2IP,DDX6,DLG1,DPYSL2,ECM1,ENPP2,ERAP1,ETS1,FBXO38,GATA2,GDPD5,GLI2,HAND2,HRG,ID1,ID4,IL6ST,ISL1,KIDINS220,LAMA5,LOC121107687,MCRIP1,MEIS1,MEIS2,METRN,NBL1,NBR1,NF1,NFIB,NKX3-2,NKX6-1,NOTCH1,NPTN,PAFAH1B1,PAK3,PIK3R1,PLXNA4,PPP1R36,PPP3CA,PRICKLE2,PROX1,PTK7,RAPGEF2,RBFOX2,SEMA5A,SEMA5B,SHH,SMAP1,STAT5A,SULF1,TRAF…	ADGRA2,AGT,ANKRD54,ARNTL,B4GALT1,BRAF,CARD11,CCDC88A,CHN1,COL1A1,COL3A1,CUX2,DAB2,DAB2IP,DDX6,DLG1,DPYSL2,ECM1,ENPP2,ERAP1,ETS1,FBXO38,GATA2,GDPD5,GLI2,HAND2,HRG,ID1,ID4,IL6ST,ISL1,KIDINS220,LAMA5,LOC121107687,MCRIP1,MEIS1,MEIS2,METRN,NBL1,NBR1,NF1,NFIB,NKX3-2,NKX6-1,NOTCH1,NPTN,PAFAH1B1,PAK3,PIK3R1,PLXNA4,PPP1R36,PPP3CA,PRICKLE2,PROX1,PTK7,RAPGEF2,RBFOX2,SEMA5A,SEMA5B,SHH,SMAP1,STAT5A,SULF1,TRAF…
GO:0003156	regulation of animal organ formation	biological process	6/435	31/13601	0.00039	0.0892908	HAND2,ISL1,NOTCH1,SHH,SULF1,WT1	HAND2,ISL1,NOTCH1,SHH,SULF1,WT1
GO:0071363	cellular response to growth factor stimulus	biological process	30/435	482/13601	0.00039	0.0892908	ADGRA2,AGT,COL3A1,DAB2,DAB2IP,EGFR,FERMT2,FRS3,GATA5,HNRNPM,HRG,ID1,KIDINS220,LOC100859467,LOC121107687,MTMR4,NBL1,NDST1,NOTCH1,NPTN,PPARGC1A,PTPRK,RAPGEF2,SHC1,SHH,SPRY2,STAT5A,SULF1,TGFBRAP1,ZYX	ADGRA2,AGT,COL3A1,DAB2,DAB2IP,EGFR,FERMT2,FRS3,GATA5,HNRNPM,HRG,ID1,KIDINS220,LOC100859467,LOC121107687,MTMR4,NBL1,NDST1,NOTCH1,NPTN,PPARGC1A,PTPRK,RAPGEF2,SHC1,SHH,SPRY2,STAT5A,SULF1,TGFBRAP1,ZYX
GO:0030336	negative regulation of cell migration	biological process	14/435	153/13601	0.0004	0.0901032	ARHGDIA,BRAF,COL3A1,CXCL12,DAB2IP,DLC1,HRG,NBL1,NF1,NOTCH1,PPARGC1A,PTPRK,SHH,SULF1	ARHGDIA,BRAF,COL3A1,CXCL12,DAB2IP,DLC1,HRG,NBL1,NF1,NOTCH1,PPARGC1A,PTPRK,SHH,SULF1
GO:0045765	regulation of angiogenesis	biological process	15/435	172/13601	0.00042	0.0916519	ADGRA2,DAB2IP,ECM1,ENPP2,ERAP1,ETS1,GATA2,HRG,ID1,ISL1,LOC121107687,NF1,NOTCH1,SEMA5A,SULF1	ADGRA2,DAB2IP,ECM1,ENPP2,ERAP1,ETS1,GATA2,HRG,ID1,ISL1,LOC121107687,NF1,NOTCH1,SEMA5A,SULF1
GO:0001944	vasculature development	biological process	32/435	529/13601	0.00042	0.0916519	ADGRA2,APOB,B4GALT1,COL1A1,COL3A1,DAB2IP,ECM1,ENPP2,ERAP1,ETS1,GATA2,HAND2,HRG,ID1,ISL1,LAMA5,LOC100859467,LOC121107687,MEIS1,NDST1,NF1,NOTCH1,PROX1,PTK7,RAPGEF2,SEMA5A,SERPINF2,SHC1,SHH,SULF1,VEZF1,WT1	ADGRA2,APOB,B4GALT1,COL1A1,COL3A1,DAB2IP,ECM1,ENPP2,ERAP1,ETS1,GATA2,HAND2,HRG,ID1,ISL1,LAMA5,LOC100859467,LOC121107687,MEIS1,NDST1,NF1,NOTCH1,PROX1,PTK7,RAPGEF2,SEMA5A,SERPINF2,SHC1,SHH,SULF1,VEZF1,WT1
GO:0046580	negative regulation of Ras protein signal transduction	biological process	6/435	32/13601	0.00046	0.0973388	DAB2IP,DLC1,LOC100859467,MFN2,NF1,SPRY2	DAB2IP,DLC1,LOC100859467,MFN2,NF1,SPRY2
GO:0071526	semaphorin-plexin signaling pathway	biological process	6/435	32/13601	0.00046	0.0973388	ARHGDIA,HAND2,MET,PLXNA4,SEMA5A,SEMA5B	ARHGDIA,HAND2,MET,PLXNA4,SEMA5A,SEMA5B
GO:0031983	vesicle lumen	cellular component	5/460	28/15561	0.00124	0.0973964	A2M,APOB,EGFR,HRG,SERPINF2	A2M,APOB,EGFR,HRG,SERPINF2
GO:0051272	positive regulation of cellular component movement	biological process	23/435	335/13601	0.00049	0.102139	ADGRA2,AGT,AMOTL1,COL1A1,CXCL12,DAB2,DAB2IP,DOCK4,EGFR,ENPP2,ETS1,FBLN1,LGALS3,LOC121107687,MET,NOTCH1,PIK3R1,PROX1,RAPGEF2,SEMA5A,SEMA5B,STAT5A,SYNE2	ADGRA2,AGT,AMOTL1,COL1A1,CXCL12,DAB2,DAB2IP,DOCK4,EGFR,ENPP2,ETS1,FBLN1,LGALS3,LOC121107687,MET,NOTCH1,PIK3R1,PROX1,RAPGEF2,SEMA5A,SEMA5B,STAT5A,SYNE2
GO:0060322	head development	biological process	35/435	605/13601	0.00052	0.105251	ARID5B,AXL,BRAF,CBSL,COL1A1,COL3A1,DAB2IP,DLC1,DPYSL2,EGFR,EZH1,GATA2,GDPD5,GLI2,ID1,ID4,ISL1,MYO16,NDST1,NF1,NFIB,NOTCH1,OGT,PAFAH1B1,PGAP1,PLXNA4,PPARGC1A,PROX1,RAPGEF2,RBFOX2,SCHIP1,SEMA5A,SHH,TCTN1,TPM2	ARID5B,AXL,BRAF,CBSL,COL1A1,COL3A1,DAB2IP,DLC1,DPYSL2,EGFR,EZH1,GATA2,GDPD5,GLI2,ID1,ID4,ISL1,MYO16,NDST1,NF1,NFIB,NOTCH1,OGT,PAFAH1B1,PGAP1,PLXNA4,PPARGC1A,PROX1,RAPGEF2,RBFOX2,SCHIP1,SEMA5A,SHH,TCTN1,TPM2
GO:0044087	regulation of cellular component biogenesis	biological process	36/435	629/13601	0.00052	0.105251	ADD1,AGT,BRAF,CD36,CNOT6,COL16A1,CUX2,DAB2IP,DLC1,DLG1,DNAJB1,FAF1,HGS,HRG,ID1,IQGAP2,KANK3,LCP1,LMOD1,LOC100859467,LOC421106,LOC430766,MTMR3,NOTCH1,PAN3,PDCD6IP,PIK3R1,PLEKHH3,PPFIA1,PROX1,RAP1B,RAPGEF2,RCC2,SEPTIN9,SERPINF2,VPS11	ADD1,AGT,BRAF,CD36,CNOT6,COL16A1,CUX2,DAB2IP,DLC1,DLG1,DNAJB1,FAF1,HGS,HRG,ID1,IQGAP2,KANK3,LCP1,LMOD1,LOC100859467,LOC421106,LOC430766,MTMR3,NOTCH1,PAN3,PDCD6IP,PIK3R1,PLEKHH3,PPFIA1,PROX1,RAP1B,RAPGEF2,RCC2,SEPTIN9,SERPINF2,VPS11
GO:0051591	response to cAMP	biological process	8/435	59/13601	0.00054	0.106685	AQP9,ATP7B,BRAF,ITPR2,JUND,RAP1B,RAPGEF2,SLC26A6	AQP9,ATP7B,BRAF,ITPR2,JUND,RAP1B,RAPGEF2,SLC26A6
GO:0021522	spinal cord motor neuron differentiation	biological process	6/435	33/13601	0.00055	0.106685	GDPD5,GLI2,ISL1,NKX6-1,SHH,TCTN1	GDPD5,GLI2,ISL1,NKX6-1,SHH,TCTN1
GO:0051058	negative regulation of small GTPase mediated signal transduction	biological process	6/435	33/13601	0.00055	0.106685	DAB2IP,DLC1,LOC100859467,MFN2,NF1,SPRY2	DAB2IP,DLC1,LOC100859467,MFN2,NF1,SPRY2
GO:0005925	focal adhesion	cellular component	20/460	321/15561	0.00144	0.108188	ADD1,ANXA6,CSRP1,DAB2,DLC1,EGFR,FERMT2,KIF23,LCP1,LPP,PDCD6IP,PPFIA1,PTK7,SCARF2,SH3KBP1,SORBS2,SVIL,SYNE2,YWHAB,ZYX	ADD1,ANXA6,CSRP1,DAB2,DLC1,EGFR,FERMT2,KIF23,LCP1,LPP,PDCD6IP,PPFIA1,PTK7,SCARF2,SH3KBP1,SORBS2,SVIL,SYNE2,YWHAB,ZYX
GO:0072358	cardiovascular system development	biological process	32/435	539/13601	0.00058	0.109866	ADGRA2,APOB,B4GALT1,COL1A1,COL3A1,DAB2IP,ECM1,ENPP2,ERAP1,ETS1,GATA2,HAND2,HRG,ID1,ISL1,LAMA5,LOC100859467,LOC121107687,MEIS1,NDST1,NF1,NOTCH1,PROX1,PTK7,RAPGEF2,SEMA5A,SERPINF2,SHC1,SHH,SULF1,VEZF1,WT1	ADGRA2,APOB,B4GALT1,COL1A1,COL3A1,DAB2IP,ECM1,ENPP2,ERAP1,ETS1,GATA2,HAND2,HRG,ID1,ISL1,LAMA5,LOC100859467,LOC121107687,MEIS1,NDST1,NF1,NOTCH1,PROX1,PTK7,RAPGEF2,SEMA5A,SERPINF2,SHC1,SHH,SULF1,VEZF1,WT1
GO:0051240	positive regulation of multicellular organismal process	biological process	56/435	1126/13601	0.00059	0.109866	ADGRA2,AGT,AMOTL1,ANKRD54,ARNTL,B4GALT1,BRAF,CARD11,CD36,COL1A1,CUX2,DAB2,DAB2IP,DLG1,ECM1,ENPP2,ERAP1,ETS1,FBXO38,GATA2,GDPD5,GLI2,GPAM,HAND2,HRG,ID4,IL6ST,ISL1,JUND,KIDINS220,LOC121107687,MET,METRN,NBL1,NKX6-1,NOTCH1,NPTN,PAFAH1B1,PAK3,PIK3R1,PPP1R36,PPP3CA,PROX1,PTK7,PUM2,RAPGEF2,SEC14L1,SEMA5A,SERPINF2,SHH,SMAP1,STAT5A,SULF1,TRAF6,WHSC1,WT1	ADGRA2,AGT,AMOTL1,ANKRD54,ARNTL,B4GALT1,BRAF,CARD11,CD36,COL1A1,CUX2,DAB2,DAB2IP,DLG1,ECM1,ENPP2,ERAP1,ETS1,FBXO38,GATA2,GDPD5,GLI2,GPAM,HAND2,HRG,ID4,IL6ST,ISL1,JUND,KIDINS220,LOC121107687,MET,METRN,NBL1,NKX6-1,NOTCH1,NPTN,PAFAH1B1,PAK3,PIK3R1,PPP1R36,PPP3CA,PROX1,PTK7,PUM2,RAPGEF2,SEC14L1,SEMA5A,SERPINF2,SHH,SMAP1,STAT5A,SULF1,TRAF6,WHSC1,WT1
GO:0022604	regulation of cell morphogenesis	biological process	24/435	361/13601	0.00059	0.109866	ARHGDIA,BRAF,CHN1,CUX2,DLC1,DLG1,DPYSL2,ENPP2,FBLN1,FERMT2,ID1,LOC121107687,METRN,PAFAH1B1,PALMD,PLEKHH3,PLXNA4,PPP3CA,RAPGEF2,RCC2,SEMA5A,SEMA5B,SH3KBP1,SHH	ARHGDIA,BRAF,CHN1,CUX2,DLC1,DLG1,DPYSL2,ENPP2,FBLN1,FERMT2,ID1,LOC121107687,METRN,PAFAH1B1,PALMD,PLEKHH3,PLXNA4,PPP3CA,RAPGEF2,RCC2,SEMA5A,SEMA5B,SH3KBP1,SHH
GO:0009750	response to fructose	biological process	3/435	6/13601	0.0006	0.110258	GPAM,PPARGC1A,SLC26A6	GPAM,PPARGC1A,SLC26A6
GO:0050878	regulation of body fluid levels	biological process	23/435	340/13601	0.00061	0.11064	A2M,ATP7B,AXL,CD36,COL3A1,CSRP1,DGKG,FBLN1,HRG,ITPR2,JMJD1C,KNG1,LMAN1L,MYL9,PRKAR1B,SERPINA10,SERPIND1,SERPINF2,SHH,STAT5A,VPS33B,VWF,WNK1	A2M,ATP7B,AXL,CD36,COL3A1,CSRP1,DGKG,FBLN1,HRG,ITPR2,JMJD1C,KNG1,LMAN1L,MYL9,PRKAR1B,SERPINA10,SERPIND1,SERPINF2,SHH,STAT5A,VPS33B,VWF,WNK1
GO:0010632	regulation of epithelial cell migration	biological process	13/435	142/13601	0.00063	0.112802	ADGRA2,AGT,AMOTL1,DAB2IP,ENPP2,ETS1,HRG,LOC121107687,MET,NF1,NOTCH1,PROX1,SEMA5A	ADGRA2,AGT,AMOTL1,DAB2IP,ENPP2,ETS1,HRG,LOC121107687,MET,NF1,NOTCH1,PROX1,SEMA5A
GO:0007167	enzyme linked receptor protein signaling pathway	biological process	41/435	756/13601	0.00065	0.11491	ADGRA2,AGT,ANKS1A,ARID5B,CHN1,COL3A1,DAB2,DAB2IP,DOK4,EGFR,ELMO2,FERMT2,FRS3,GPRC5A,HNRNPM,HRG,ID1,IGFBP4,IL6ST,JAK2,MET,MTMR4,MVB12B,MVP,NBL1,NDST1,NOTCH1,NPTN,PIK3R1,PTPRK,RAPGEF2,RHBDF2,SCHIP1,SH3KBP1,SHC1,SHH,SPRY2,STAT5A,SULF1,TGFBRAP1,ZYX	ADGRA2,AGT,ANKS1A,ARID5B,CHN1,COL3A1,DAB2,DAB2IP,DOK4,EGFR,ELMO2,FERMT2,FRS3,GPRC5A,HNRNPM,HRG,ID1,IGFBP4,IL6ST,JAK2,MET,MTMR4,MVB12B,MVP,NBL1,NDST1,NOTCH1,NPTN,PIK3R1,PTPRK,RAPGEF2,RHBDF2,SCHIP1,SH3KBP1,SHC1,SHH,SPRY2,STAT5A,SULF1,TGFBRAP1,ZYX
GO:0005924	cell-substrate adherens junction	cellular component	20/460	324/15561	0.00161	0.11592	ADD1,ANXA6,CSRP1,DAB2,DLC1,EGFR,FERMT2,KIF23,LCP1,LPP,PDCD6IP,PPFIA1,PTK7,SCARF2,SH3KBP1,SORBS2,SVIL,SYNE2,YWHAB,ZYX	ADD1,ANXA6,CSRP1,DAB2,DLC1,EGFR,FERMT2,KIF23,LCP1,LPP,PDCD6IP,PPFIA1,PTK7,SCARF2,SH3KBP1,SORBS2,SVIL,SYNE2,YWHAB,ZYX
GO:0030335	positive regulation of cell migration	biological process	22/435	321/13601	0.00067	0.116965	ADGRA2,AGT,AMOTL1,COL1A1,CXCL12,DAB2,DAB2IP,DOCK4,EGFR,ENPP2,ETS1,FBLN1,LGALS3,LOC121107687,MET,NOTCH1,PIK3R1,PROX1,RAPGEF2,SEMA5A,SEMA5B,SYNE2	ADGRA2,AGT,AMOTL1,COL1A1,CXCL12,DAB2,DAB2IP,DOCK4,EGFR,ENPP2,ETS1,FBLN1,LGALS3,LOC121107687,MET,NOTCH1,PIK3R1,PROX1,RAPGEF2,SEMA5A,SEMA5B,SYNE2
GO:0021517	ventral spinal cord development	biological process	7/435	47/13601	0.00068	0.117245	GATA2,GDPD5,GLI2,ISL1,NKX6-1,SHH,TCTN1	GATA2,GDPD5,GLI2,ISL1,NKX6-1,SHH,TCTN1
GO:0031091	platelet alpha granule	cellular component	5/460	30/15561	0.00171	0.118195	A2M,HRG,LOC121107687,SERPINF2,VPS33B	A2M,HRG,LOC121107687,SERPINF2,VPS33B
GO:0030055	cell-substrate junction	cellular component	20/460	327/15561	0.00179	0.118966	ADD1,ANXA6,CSRP1,DAB2,DLC1,EGFR,FERMT2,KIF23,LCP1,LPP,PDCD6IP,PPFIA1,PTK7,SCARF2,SH3KBP1,SORBS2,SVIL,SYNE2,YWHAB,ZYX	ADD1,ANXA6,CSRP1,DAB2,DLC1,EGFR,FERMT2,KIF23,LCP1,LPP,PDCD6IP,PPFIA1,PTK7,SCARF2,SH3KBP1,SORBS2,SVIL,SYNE2,YWHAB,ZYX
GO:0051128	regulation of cellular component organization	biological process	83/435	1851/13601	0.00075	0.127738	ADD1,AGT,ARHGDIA,ARHGEF11,ATG13,BRAF,CCDC88A,CD36,CENPE,CFL2,CHN1,CNOT6,COL16A1,CTCF,CTSK,CUX2,DAB2,DAB2IP,DLC1,DLG1,DNAJB1,DPYSL2,EGFR,ENPP2,FAF1,FBLN1,FBXO38,FERMT2,GATA2,HRG,ID1,IGFBP4,IGFBP7,IQGAP2,ISL1,KANK3,KAZALD1,KIDINS220,LCP1,LGALS3,LMAN1L,LMOD1,LOC100859467,LOC121107687,LOC421106,LOC430766,MAD1L1,METRN,MTMR3,NOTCH1,NPTN,OGT,PAFAH1B1,PALMD,PAN3,PDCD6IP,PFKP,PIK3R1,PLAGL2,PLEKHH3,PLXNA4,…	ADD1,AGT,ARHGDIA,ARHGEF11,ATG13,BRAF,CCDC88A,CD36,CENPE,CFL2,CHN1,CNOT6,COL16A1,CTCF,CTSK,CUX2,DAB2,DAB2IP,DLC1,DLG1,DNAJB1,DPYSL2,EGFR,ENPP2,FAF1,FBLN1,FBXO38,FERMT2,GATA2,HRG,ID1,IGFBP4,IGFBP7,IQGAP2,ISL1,KANK3,KAZALD1,KIDINS220,LCP1,LGALS3,LMAN1L,LMOD1,LOC100859467,LOC121107687,LOC421106,LOC430766,MAD1L1,METRN,MTMR3,NOTCH1,NPTN,OGT,PAFAH1B1,PALMD,PAN3,PDCD6IP,PFKP,PIK3R1,PLAGL2,PLEKHH3,PLXNA4,…
GO:0009611	response to wounding	biological process	28/435	457/13601	0.00078	0.128159	A2M,AXL,B4GALT1,BRAF,CD36,COL3A1,CSRP1,DGKG,FBLN1,HRG,ITPR2,JMJD1C,KNG1,LCP1,LMAN1L,MYL9,NF1,NOTCH1,PPARA,PRKAR1B,PTK7,SERPINA10,SERPIND1,SERPINF2,SHH,SYT7,VPS33B,VWF	A2M,AXL,B4GALT1,BRAF,CD36,COL3A1,CSRP1,DGKG,FBLN1,HRG,ITPR2,JMJD1C,KNG1,LCP1,LMAN1L,MYL9,NF1,NOTCH1,PPARA,PRKAR1B,PTK7,SERPINA10,SERPIND1,SERPINF2,SHH,SYT7,VPS33B,VWF
GO:0051017	actin filament bundle assembly	biological process	11/435	110/13601	0.00078	0.128159	ADD1,BRAF,DLC1,ID1,KANK3,LCP1,MYO1B,PIK3R1,PPFIA1,SERPINF2,ZYX	ADD1,BRAF,DLC1,ID1,KANK3,LCP1,MYO1B,PIK3R1,PPFIA1,SERPINF2,ZYX
GO:0051093	negative regulation of developmental process	biological process	36/435	643/13601	0.00078	0.128159	ARNTL,COL3A1,DAB2IP,DDX6,ECM1,FBLN1,GATA2,GLI2,HAND2,HRG,ID1,ID4,ISL1,LOC121107687,MEIS1,MEIS2,NBR1,NF1,NFIB,NKX3-2,NOTCH1,PAK3,PDCD4,PIK3R1,PPARA,PPARGC1A,PPP3CA,RAPGEF2,RCC2,SEMA5A,SEMA5B,SHH,STAT5A,SULF1,WT1,ZNF706	ARNTL,COL3A1,DAB2IP,DDX6,ECM1,FBLN1,GATA2,GLI2,HAND2,HRG,ID1,ID4,ISL1,LOC121107687,MEIS1,MEIS2,NBR1,NF1,NFIB,NKX3-2,NOTCH1,PAK3,PDCD4,PIK3R1,PPARA,PPARGC1A,PPP3CA,RAPGEF2,RCC2,SEMA5A,SEMA5B,SHH,STAT5A,SULF1,WT1,ZNF706
GO:0090130	tissue migration	biological process	16/435	202/13601	0.00079	0.128292	ACTA2,ADGRA2,AGT,AMOTL1,CXCL12,DAB2IP,ENPP2,ETS1,HRG,ID1,LOC121107687,MET,NF1,NOTCH1,PROX1,SEMA5A	ACTA2,ADGRA2,AGT,AMOTL1,CXCL12,DAB2IP,ENPP2,ETS1,HRG,ID1,LOC121107687,MET,NF1,NOTCH1,PROX1,SEMA5A
GO:0098644	complex of collagen trimers	cellular component	4/460	19/15561	0.00205	0.128366	COL11A1,COL1A1,COL3A1,COL4A6	COL11A1,COL1A1,COL3A1,COL4A6
GO:0044421	extracellular region part	cellular component	109/460	2855/15561	0.00208	0.128366	A2M,A2ML2,ACLY,AGT,ALB,ALDH1A1,AMH,ANXA6,APOB,ARHGDIA,ARHGEF12,B4GALT1,BCHE,CANT1,CARD11,CD36,CFI,CFL2,COL11A1,COL14A1,COL1A1,COL3A1,COL4A6,COL6A3,CSE1L,CSRP1,CTSE,CTSK,CUX2,CXCL12,DAB2,DAB2IP,DLG1,DNAJB1,DNAJB9,ECM1,ENPP2,ERAP1,ESD,FBLN1,FETUB,GARS,GK2,GPRC5A,HGS,HNRNPA2B1,HNRNPM,HRG,IDH1,IGFBP4,IGFBP7,IL6ST,IQGAP2,IRF6,ISLR,KAZALD1,KIF23,KIFC2,KMO,KNG1,LAMA5,LCP1,LGALS3,LIPC,LMAN1L,LOC121107687…	A2M,A2ML2,ACLY,AGT,ALB,ALDH1A1,AMH,ANXA6,APOB,ARHGDIA,ARHGEF12,B4GALT1,BCHE,CANT1,CARD11,CD36,CFI,CFL2,COL11A1,COL14A1,COL1A1,COL3A1,COL4A6,COL6A3,CSE1L,CSRP1,CTSE,CTSK,CUX2,CXCL12,DAB2,DAB2IP,DLG1,DNAJB1,DNAJB9,ECM1,ENPP2,ERAP1,ESD,FBLN1,FETUB,GARS,GK2,GPRC5A,HGS,HNRNPA2B1,HNRNPM,HRG,IDH1,IGFBP4,IGFBP7,IL6ST,IQGAP2,IRF6,ISLR,KAZALD1,KIF23,KIFC2,KMO,KNG1,LAMA5,LCP1,LGALS3,LIPC,LMAN1L,LOC121107687…
GO:0022612	gland morphogenesis	biological process	10/435	94/13601	0.00083	0.133239	B4GALT1,EGFR,GLI2,ID4,LAMA5,NFIB,NOTCH1,PROX1,SHH,SULF1	B4GALT1,EGFR,GLI2,ID4,LAMA5,NFIB,NOTCH1,PROX1,SHH,SULF1
GO:0060740	prostate gland epithelium morphogenesis	biological process	5/435	24/13601	0.00084	0.133312	GLI2,ID4,NOTCH1,SHH,SULF1	GLI2,ID4,NOTCH1,SHH,SULF1
GO:2000147	positive regulation of cell motility	biological process	22/435	327/13601	0.00085	0.133383	ADGRA2,AGT,AMOTL1,COL1A1,CXCL12,DAB2,DAB2IP,DOCK4,EGFR,ENPP2,ETS1,FBLN1,LGALS3,LOC121107687,MET,NOTCH1,PIK3R1,PROX1,RAPGEF2,SEMA5A,SEMA5B,SYNE2	ADGRA2,AGT,AMOTL1,COL1A1,CXCL12,DAB2,DAB2IP,DOCK4,EGFR,ENPP2,ETS1,FBLN1,LGALS3,LOC121107687,MET,NOTCH1,PIK3R1,PROX1,RAPGEF2,SEMA5A,SEMA5B,SYNE2
GO:0071840	cellular component organization or biogenesis	biological process	179/435	4617/13601	0.00086	0.133453	A2M,AARS2,ACOX1,ADD1,AGT,ANXA6,AP1G1,APOB,AQP9,ARHGDIA,ARHGEF11,ATG13,ATG16L2,ATL2,AXL,B4GALT1,BRAF,BRD1,CCDC88A,CD36,CENPE,CFL2,CHEK2,CHN1,CNOT6,COL11A1,COL16A1,COL1A1,COL3A1,COL4A3BP,COL4A6,CREBBP,CTCF,CTSK,CUX2,DAB2,DAB2IP,DCLRE1A,DCTN1,DDX6,DLC1,DLG1,DMAP1,DNAJB1,DPYSL2,EGFR,ELMO2,ENPP2,EPB41,ETS1,EZH1,FAF1,FAM179B,FBLN1,FBXO38,FERMT2,GATA2,GDPD5,GJB1,GLI2,GPHN,HACL1,HAUS8,HGS,HP1BP3,HPS3,HPS…	A2M,AARS2,ACOX1,ADD1,AGT,ANXA6,AP1G1,APOB,AQP9,ARHGDIA,ARHGEF11,ATG13,ATG16L2,ATL2,AXL,B4GALT1,BRAF,BRD1,CCDC88A,CD36,CENPE,CFL2,CHEK2,CHN1,CNOT6,COL11A1,COL16A1,COL1A1,COL3A1,COL4A3BP,COL4A6,CREBBP,CTCF,CTSK,CUX2,DAB2,DAB2IP,DCLRE1A,DCTN1,DDX6,DLC1,DLG1,DMAP1,DNAJB1,DPYSL2,EGFR,ELMO2,ENPP2,EPB41,ETS1,EZH1,FAF1,FAM179B,FBLN1,FBXO38,FERMT2,GATA2,GDPD5,GJB1,GLI2,GPHN,HACL1,HAUS8,HGS,HP1BP3,HPS3,HPS…
GO:0040017	positive regulation of locomotion	biological process	23/435	350/13601	0.0009	0.138125	ADGRA2,AGT,AMOTL1,COL1A1,CXCL12,DAB2,DAB2IP,DOCK4,EGFR,ENPP2,ETS1,FBLN1,LGALS3,LOC121107687,MET,NOTCH1,PIK3R1,PROX1,RAPGEF2,SEMA5A,SEMA5B,SYNE2,VAPB	ADGRA2,AGT,AMOTL1,COL1A1,CXCL12,DAB2,DAB2IP,DOCK4,EGFR,ENPP2,ETS1,FBLN1,LGALS3,LOC121107687,MET,NOTCH1,PIK3R1,PROX1,RAPGEF2,SEMA5A,SEMA5B,SYNE2,VAPB
GO:0010810	regulation of cell-substrate adhesion	biological process	13/435	148/13601	0.00093	0.13966	BRAF,CD36,COL16A1,COL1A1,DLC1,FBLN1,HRG,LOC100859467,NF1,NOTCH1,PIK3R1,RCC2,SMOC1	BRAF,CD36,COL16A1,COL1A1,DLC1,FBLN1,HRG,LOC100859467,NF1,NOTCH1,PIK3R1,RCC2,SMOC1
GO:0035295	tube development	biological process	43/435	820/13601	0.00094	0.13966	ADGRA2,AGT,APOB,B4GALT1,COL3A1,DAB2IP,DLC1,DLG1,ECM1,EGFR,ENPP2,ERAP1,ETS1,GATA2,GATA5,GLI2,HAND2,HRG,ID1,ISL1,LAMA5,LOC100859467,LOC121107687,MEIS1,MTHFD1L,NF1,NFIB,NKX3-2,NOTCH1,PHACTR4,PROX1,PTK7,RAPGEF2,SEMA5A,SERPINF2,SHC1,SHH,SPRY2,SULF1,TCTN1,TRAF6,VEZF1,WT1	ADGRA2,AGT,APOB,B4GALT1,COL3A1,DAB2IP,DLC1,DLG1,ECM1,EGFR,ENPP2,ERAP1,ETS1,GATA2,GATA5,GLI2,HAND2,HRG,ID1,ISL1,LAMA5,LOC100859467,LOC121107687,MEIS1,MTHFD1L,NF1,NFIB,NKX3-2,NOTCH1,PHACTR4,PROX1,PTK7,RAPGEF2,SEMA5A,SERPINF2,SHC1,SHH,SPRY2,SULF1,TCTN1,TRAF6,VEZF1,WT1
GO:0030036	actin cytoskeleton organization	biological process	29/435	486/13601	0.00096	0.13966	ADD1,ARHGEF11,BRAF,CCDC88A,CFL2,DLC1,DLG1,EPB41,HRG,ID1,IQGAP2,KANK3,KIF23,LCP1,LMOD1,LOC100859467,MYO1B,NF1,PAFAH1B1,PHACTR4,PIK3R1,PPFIA1,PROX1,PTK7,SEMA5A,SERPINF2,SHC1,SORBS2,ZYX	ADD1,ARHGEF11,BRAF,CCDC88A,CFL2,DLC1,DLG1,EPB41,HRG,ID1,IQGAP2,KANK3,KIF23,LCP1,LMOD1,LOC100859467,MYO1B,NF1,PAFAH1B1,PHACTR4,PIK3R1,PPFIA1,PROX1,PTK7,SEMA5A,SERPINF2,SHC1,SORBS2,ZYX
GO:0061572	actin filament bundle organization	biological process	11/435	113/13601	0.00098	0.13966	ADD1,BRAF,DLC1,ID1,KANK3,LCP1,MYO1B,PIK3R1,PPFIA1,SERPINF2,ZYX	ADD1,BRAF,DLC1,ID1,KANK3,LCP1,MYO1B,PIK3R1,PPFIA1,SERPINF2,ZYX
GO:0015851	nucleobase transport	biological process	2/435	2/13601	0.00102	0.13966	AQP9,SLC23A2	AQP9,SLC23A2
GO:0019303	D-ribose catabolic process	biological process	2/435	2/13601	0.00102	0.13966	NUDT5,RBKS	NUDT5,RBKS
GO:0045218	zonula adherens maintenance	biological process	2/435	2/13601	0.00102	0.13966	KIFC2,PLEKHA7	KIFC2,PLEKHA7
GO:0021955	central nervous system neuron axonogenesis	biological process	5/435	25/13601	0.00102	0.13966	GLI2,NFIB,PAFAH1B1,PLXNA4,TCTN1	GLI2,NFIB,PAFAH1B1,PLXNA4,TCTN1
GO:0003263	cardioblast proliferation	biological process	3/435	7/13601	0.00103	0.13966	HAND2,ISL1,NOTCH1	HAND2,ISL1,NOTCH1
GO:0003264	regulation of cardioblast proliferation	biological process	3/435	7/13601	0.00103	0.13966	HAND2,ISL1,NOTCH1	HAND2,ISL1,NOTCH1
GO:0003266	regulation of secondary heart field cardioblast proliferation	biological process	3/435	7/13601	0.00103	0.13966	HAND2,ISL1,NOTCH1	HAND2,ISL1,NOTCH1
GO:0071371	cellular response to gonadotropin stimulus	biological process	3/435	7/13601	0.00103	0.13966	NOTCH1,PPARGC1A,WT1	NOTCH1,PPARGC1A,WT1
GO:0005583	fibrillar collagen trimer	cellular component	3/460	10/15561	0.00264	0.14364	COL11A1,COL1A1,COL3A1	COL11A1,COL1A1,COL3A1
GO:0030123	AP-3 adaptor complex	cellular component	3/460	10/15561	0.00264	0.14364	AP3B2,VPS11,VPS33B	AP3B2,VPS11,VPS33B
GO:0098643	banded collagen fibril	cellular component	3/460	10/15561	0.00264	0.14364	COL11A1,COL1A1,COL3A1	COL11A1,COL1A1,COL3A1
GO:0031012	extracellular matrix	cellular component	14/460	201/15561	0.00266	0.14364	COL11A1,COL1A1,COL3A1,COL4A6,FBLN1,HNRNPM,IGFBP7,KAZALD1,LAMA5,LGALS3,LOC121107687,SMOC1,VWA1,VWF	COL11A1,COL1A1,COL3A1,COL4A6,FBLN1,HNRNPM,IGFBP7,KAZALD1,LAMA5,LGALS3,LOC121107687,SMOC1,VWA1,VWF
GO:0007169	transmembrane receptor protein tyrosine kinase signaling pathway	biological process	29/435	490/13601	0.00109	0.146374	ADGRA2,AGT,ANKS1A,ARID5B,CHN1,DAB2IP,DOK4,EGFR,ELMO2,FRS3,GPRC5A,HNRNPM,HRG,IGFBP4,JAK2,MET,MVB12B,MVP,NDST1,NPTN,PIK3R1,RAPGEF2,RHBDF2,SCHIP1,SH3KBP1,SHC1,SPRY2,STAT5A,SULF1	ADGRA2,AGT,ANKS1A,ARID5B,CHN1,DAB2IP,DOK4,EGFR,ELMO2,FRS3,GPRC5A,HNRNPM,HRG,IGFBP4,JAK2,MET,MVB12B,MVP,NDST1,NPTN,PIK3R1,RAPGEF2,RHBDF2,SCHIP1,SH3KBP1,SHC1,SPRY2,STAT5A,SULF1
GO:0007405	neuroblast proliferation	biological process	7/435	51/13601	0.00112	0.148971	DAGLB,ID4,NF1,NOTCH1,PAFAH1B1,PAK3,SHH	DAGLB,ID4,NF1,NOTCH1,PAFAH1B1,PAK3,SHH
GO:0014032	neural crest cell development	biological process	8/435	66/13601	0.00116	0.151407	ANXA6,HAND2,ISL1,LAMA5,PHACTR4,SEMA5A,SEMA5B,SHH	ANXA6,HAND2,ISL1,LAMA5,PHACTR4,SEMA5A,SEMA5B,SHH
GO:0060840	artery development	biological process	8/435	66/13601	0.00116	0.151407	APOB,COL3A1,HAND2,NDST1,NF1,NOTCH1,PROX1,SHH	APOB,COL3A1,HAND2,NDST1,NF1,NOTCH1,PROX1,SHH
GO:0060512	prostate gland morphogenesis	biological process	5/435	26/13601	0.00123	0.159057	GLI2,ID4,NOTCH1,SHH,SULF1	GLI2,ID4,NOTCH1,SHH,SULF1
GO:0048518	positive regulation of biological process	biological process	163/435	4175/13601	0.00129	0.165286	A2M,ABCB1,ACLY,ACTA2,ADGRA2,AGT,AHR1A,AMOTL1,ANKRD54,AP1G1,APOB,ARHGEF11,ARHGEF12,ARID5B,ARNTL,ATG13,AXL,B4GALT1,BRAF,CAMKK2,CANT1,CARD11,CASP8AP2,CATSPER4,CCDC88A,CD36,CENPE,CFI,CFL2,CHEK2,CNOT4,CNOT6,COL16A1,COL1A1,COL3A1,CREBBP,CTSK,CUX2,CXCL12,DAB2,DAB2IP,DCTN1,DLC1,DLG1,DOCK4,ECM1,EGFR,ELMO2,ENPP2,ERAP1,ERC1,ETS1,EZH1,FAF1,FBLN1,FBXO38,GATA2,GATA5,GDPD5,GLI2,GPAM,HAND2,HGS,HNRNPM,HPSE2,HRG,I…	A2M,ABCB1,ACLY,ACTA2,ADGRA2,AGT,AHR1A,AMOTL1,ANKRD54,AP1G1,APOB,ARHGEF11,ARHGEF12,ARID5B,ARNTL,ATG13,AXL,B4GALT1,BRAF,CAMKK2,CANT1,CARD11,CASP8AP2,CATSPER4,CCDC88A,CD36,CENPE,CFI,CFL2,CHEK2,CNOT4,CNOT6,COL16A1,COL1A1,COL3A1,CREBBP,CTSK,CUX2,CXCL12,DAB2,DAB2IP,DCTN1,DLC1,DLG1,DOCK4,ECM1,EGFR,ELMO2,ENPP2,ERAP1,ERC1,ETS1,EZH1,FAF1,FBLN1,FBXO38,GATA2,GATA5,GDPD5,GLI2,GPAM,HAND2,HGS,HNRNPM,HPSE2,HRG,I…
GO:0072359	circulatory system development	biological process	43/435	835/13601	0.00135	0.171401	ADGRA2,APOB,B4GALT1,COL11A1,COL1A1,COL3A1,COL4A3BP,DAB2IP,DLC1,ECM1,ENPP2,ERAP1,ETS1,GATA2,GATA5,GLI2,HAND2,HRG,ID1,ISL1,LAMA5,LOC100859467,LOC121107687,MEF2D,MEIS1,MYL3,NDST1,NF1,NOTCH1,PPARA,PROX1,PTK7,RAPGEF2,SEMA5A,SERPINF2,SHC1,SHH,SORBS2,SULF1,TAB2,VEZF1,WHSC1,WT1	ADGRA2,APOB,B4GALT1,COL11A1,COL1A1,COL3A1,COL4A3BP,DAB2IP,DLC1,ECM1,ENPP2,ERAP1,ETS1,GATA2,GATA5,GLI2,HAND2,HRG,ID1,ISL1,LAMA5,LOC100859467,LOC121107687,MEF2D,MEIS1,MYL3,NDST1,NF1,NOTCH1,PPARA,PROX1,PTK7,RAPGEF2,SEMA5A,SERPINF2,SHC1,SHH,SORBS2,SULF1,TAB2,VEZF1,WHSC1,WT1
GO:0044428	nuclear part	cellular component	121/460	3268/15561	0.00333	0.171813	A1CF,ACLY,ACOX1,ADD1,AFF2,AGPAT3,AMOTL1,ANKS1A,AP3B2,ARNTL,BCHE,BRD1,CASP8AP2,CEPT1,CFL2,CHEK2,CMTR1,COL4A3BP,CPSF6,CREBBP,CSE1L,CTCF,DAB2,DCLRE1A,DMAP1,DNAJB1,DNAJB9,DPF3,EGFR,ETS1,EZH1,FAF1,FAM179B,FBXL4,FERMT2,FYTTD1,GARS,GATA2,GLI2,GOLIM4,GPS2,HAND2,HIC1,HN1,HNRNPA2B1,HNRNPH3,HNRNPKL,HNRNPM,ID1,INTS4,ISL1,JMJD1C,JUND,KDM2A,KIF23,LBR,LGALS3,LIN37,LOC100859467,LOC107054982,LOC121107687,LOC12110…	A1CF,ACLY,ACOX1,ADD1,AFF2,AGPAT3,AMOTL1,ANKS1A,AP3B2,ARNTL,BCHE,BRD1,CASP8AP2,CEPT1,CFL2,CHEK2,CMTR1,COL4A3BP,CPSF6,CREBBP,CSE1L,CTCF,DAB2,DCLRE1A,DMAP1,DNAJB1,DNAJB9,DPF3,EGFR,ETS1,EZH1,FAF1,FAM179B,FBXL4,FERMT2,FYTTD1,GARS,GATA2,GLI2,GOLIM4,GPS2,HAND2,HIC1,HN1,HNRNPA2B1,HNRNPH3,HNRNPKL,HNRNPM,ID1,INTS4,ISL1,JMJD1C,JUND,KDM2A,KIF23,LBR,LGALS3,LIN37,LOC100859467,LOC107054982,LOC121107687,LOC12110…
GO:0044420	extracellular matrix component	cellular component	9/460	103/15561	0.00344	0.171813	COL11A1,COL1A1,COL3A1,COL4A6,FBLN1,LAMA5,LOC121107687,SMOC1,VWA1	COL11A1,COL1A1,COL3A1,COL4A6,FBLN1,LAMA5,LOC121107687,SMOC1,VWA1
GO:0070062	extracellular exosome	cellular component	82/460	2078/15561	0.00348	0.171813	A2M,A2ML2,ACLY,AGT,ALB,ALDH1A1,ANXA6,APOB,ARHGEF12,B4GALT1,CANT1,CARD11,CFI,CFL2,COL6A3,CSE1L,CSRP1,CTSE,CUX2,CXCL12,DAB2,DAB2IP,DLG1,DNAJB1,DNAJB9,ECM1,ERAP1,ESD,FBLN1,FETUB,GARS,GK2,GPRC5A,HGS,HNRNPA2B1,HNRNPM,HRG,IDH1,IGFBP7,IL6ST,IQGAP2,IRF6,ISLR,KIFC2,KMO,KNG1,LAMA5,LCP1,LGALS3,LMAN1L,LOC430766,MARCKSL1,MVB12B,MVP,MYO1B,NBR1,NQO1,NUDT5,PAFAH1B1,PDCD6IP,PFKP,PLEKHA7,PSAT1,PSME1,PTGR1,RAB34,RA…	A2M,A2ML2,ACLY,AGT,ALB,ALDH1A1,ANXA6,APOB,ARHGEF12,B4GALT1,CANT1,CARD11,CFI,CFL2,COL6A3,CSE1L,CSRP1,CTSE,CUX2,CXCL12,DAB2,DAB2IP,DLG1,DNAJB1,DNAJB9,ECM1,ERAP1,ESD,FBLN1,FETUB,GARS,GK2,GPRC5A,HGS,HNRNPA2B1,HNRNPM,HRG,IDH1,IGFBP7,IL6ST,IQGAP2,IRF6,ISLR,KIFC2,KMO,KNG1,LAMA5,LCP1,LGALS3,LMAN1L,LOC430766,MARCKSL1,MVB12B,MVP,MYO1B,NBR1,NQO1,NUDT5,PAFAH1B1,PDCD6IP,PFKP,PLEKHA7,PSAT1,PSME1,PTGR1,RAB34,RA…
GO:0030850	prostate gland development	biological process	6/435	39/13601	0.00138	0.173631	GLI2,ID4,NOTCH1,PSAP,SHH,SULF1	GLI2,ID4,NOTCH1,PSAP,SHH,SULF1
GO:0071495	cellular response to endogenous stimulus	biological process	46/435	912/13601	0.0014	0.174575	APOB,AQP9,ARNTL,CHEK2,COL16A1,COL1A1,COL3A1,COL4A6,CPEB4,DAB2,EGFR,FERMT2,FRS3,GATA5,GPAM,HNRNPM,ID1,ITPR2,JAK2,JUND,KIDINS220,LOC100859467,LOC107051813,LOC421106,MTMR4,NBL1,NDST1,NOTCH1,NPTN,OGT,PIK3R1,PPARGC1A,PRKAR1B,PTPRK,RAP1B,RAPGEF2,RBFOX2,SHC1,SHH,SLC26A6,SPRY2,STAT5A,SULF1,TGFBRAP1,WT1,ZYX	APOB,AQP9,ARNTL,CHEK2,COL16A1,COL1A1,COL3A1,COL4A6,CPEB4,DAB2,EGFR,FERMT2,FRS3,GATA5,GPAM,HNRNPM,ID1,ITPR2,JAK2,JUND,KIDINS220,LOC100859467,LOC107051813,LOC421106,MTMR4,NBL1,NDST1,NOTCH1,NPTN,OGT,PIK3R1,PPARGC1A,PRKAR1B,PTPRK,RAP1B,RAPGEF2,RBFOX2,SHC1,SHH,SLC26A6,SPRY2,STAT5A,SULF1,TGFBRAP1,WT1,ZYX
GO:0005654	nucleoplasm	cellular component	88/460	2264/15561	0.00373	0.17496	A1CF,ACLY,ACOX1,ADD1,AFF2,ANKS1A,AP3B2,ARNTL,BRD1,CASP8AP2,CHEK2,CMTR1,COL4A3BP,CPSF6,CREBBP,CSE1L,CTCF,DCLRE1A,DMAP1,ETS1,EZH1,FBXL4,FERMT2,FYTTD1,GARS,GATA2,GLI2,GOLIM4,GPS2,HIC1,HNRNPA2B1,HNRNPH3,HNRNPKL,HNRNPM,ID1,INTS4,ISL1,JMJD1C,KDM2A,KIF23,LIN37,LOC107054982,LOC121108941,LOC421106,LOC430766,MAP3K2,MEF2D,MEIS1,MSL2,MTA3,MTMR3,MYO16,NEDD1,NOTCH1,OGT,PAPOLB,PCF11,PDCD4,PHC2,PPARA,PPARGC1A,PP…	A1CF,ACLY,ACOX1,ADD1,AFF2,ANKS1A,AP3B2,ARNTL,BRD1,CASP8AP2,CHEK2,CMTR1,COL4A3BP,CPSF6,CREBBP,CSE1L,CTCF,DCLRE1A,DMAP1,ETS1,EZH1,FBXL4,FERMT2,FYTTD1,GARS,GATA2,GLI2,GOLIM4,GPS2,HIC1,HNRNPA2B1,HNRNPH3,HNRNPKL,HNRNPM,ID1,INTS4,ISL1,JMJD1C,KDM2A,KIF23,LIN37,LOC107054982,LOC121108941,LOC421106,LOC430766,MAP3K2,MEF2D,MEIS1,MSL2,MTA3,MTMR3,MYO16,NEDD1,NOTCH1,OGT,PAPOLB,PCF11,PDCD4,PHC2,PPARA,PPARGC1A,PP…
GO:1903561	extracellular vesicle	cellular component	82/460	2085/15561	0.00381	0.17496	A2M,A2ML2,ACLY,AGT,ALB,ALDH1A1,ANXA6,APOB,ARHGEF12,B4GALT1,CANT1,CARD11,CFI,CFL2,COL6A3,CSE1L,CSRP1,CTSE,CUX2,CXCL12,DAB2,DAB2IP,DLG1,DNAJB1,DNAJB9,ECM1,ERAP1,ESD,FBLN1,FETUB,GARS,GK2,GPRC5A,HGS,HNRNPA2B1,HNRNPM,HRG,IDH1,IGFBP7,IL6ST,IQGAP2,IRF6,ISLR,KIFC2,KMO,KNG1,LAMA5,LCP1,LGALS3,LMAN1L,LOC430766,MARCKSL1,MVB12B,MVP,MYO1B,NBR1,NQO1,NUDT5,PAFAH1B1,PDCD6IP,PFKP,PLEKHA7,PSAT1,PSME1,PTGR1,RAB34,RA…	A2M,A2ML2,ACLY,AGT,ALB,ALDH1A1,ANXA6,APOB,ARHGEF12,B4GALT1,CANT1,CARD11,CFI,CFL2,COL6A3,CSE1L,CSRP1,CTSE,CUX2,CXCL12,DAB2,DAB2IP,DLG1,DNAJB1,DNAJB9,ECM1,ERAP1,ESD,FBLN1,FETUB,GARS,GK2,GPRC5A,HGS,HNRNPA2B1,HNRNPM,HRG,IDH1,IGFBP7,IL6ST,IQGAP2,IRF6,ISLR,KIFC2,KMO,KNG1,LAMA5,LCP1,LGALS3,LMAN1L,LOC430766,MARCKSL1,MVB12B,MVP,MYO1B,NBR1,NQO1,NUDT5,PAFAH1B1,PDCD6IP,PFKP,PLEKHA7,PSAT1,PSME1,PTGR1,RAB34,RA…
GO:0005615	extracellular space	cellular component	103/460	2725/15561	0.0039	0.17496	A2M,A2ML2,ACLY,AGT,ALB,ALDH1A1,AMH,ANXA6,APOB,ARHGDIA,ARHGEF12,B4GALT1,BCHE,CANT1,CARD11,CD36,CFI,CFL2,COL14A1,COL1A1,COL3A1,COL6A3,CSE1L,CSRP1,CTSE,CTSK,CUX2,CXCL12,DAB2,DAB2IP,DLG1,DNAJB1,DNAJB9,ECM1,ENPP2,ERAP1,ESD,FBLN1,FETUB,GARS,GK2,GPRC5A,HGS,HNRNPA2B1,HNRNPM,HRG,IDH1,IGFBP4,IGFBP7,IL6ST,IQGAP2,IRF6,ISLR,KIFC2,KMO,KNG1,LAMA5,LCP1,LGALS3,LIPC,LMAN1L,LOC121107687,LOC430766,MARCKSL1,METRN,MTM…	A2M,A2ML2,ACLY,AGT,ALB,ALDH1A1,AMH,ANXA6,APOB,ARHGDIA,ARHGEF12,B4GALT1,BCHE,CANT1,CARD11,CD36,CFI,CFL2,COL14A1,COL1A1,COL3A1,COL6A3,CSE1L,CSRP1,CTSE,CTSK,CUX2,CXCL12,DAB2,DAB2IP,DLG1,DNAJB1,DNAJB9,ECM1,ENPP2,ERAP1,ESD,FBLN1,FETUB,GARS,GK2,GPRC5A,HGS,HNRNPA2B1,HNRNPM,HRG,IDH1,IGFBP4,IGFBP7,IL6ST,IQGAP2,IRF6,ISLR,KIFC2,KMO,KNG1,LAMA5,LCP1,LGALS3,LIPC,LMAN1L,LOC121107687,LOC430766,MARCKSL1,METRN,MTM…
GO:0043230	extracellular organelle	cellular component	82/460	2089/15561	0.00401	0.17496	A2M,A2ML2,ACLY,AGT,ALB,ALDH1A1,ANXA6,APOB,ARHGEF12,B4GALT1,CANT1,CARD11,CFI,CFL2,COL6A3,CSE1L,CSRP1,CTSE,CUX2,CXCL12,DAB2,DAB2IP,DLG1,DNAJB1,DNAJB9,ECM1,ERAP1,ESD,FBLN1,FETUB,GARS,GK2,GPRC5A,HGS,HNRNPA2B1,HNRNPM,HRG,IDH1,IGFBP7,IL6ST,IQGAP2,IRF6,ISLR,KIFC2,KMO,KNG1,LAMA5,LCP1,LGALS3,LMAN1L,LOC430766,MARCKSL1,MVB12B,MVP,MYO1B,NBR1,NQO1,NUDT5,PAFAH1B1,PDCD6IP,PFKP,PLEKHA7,PSAT1,PSME1,PTGR1,RAB34,RA…	A2M,A2ML2,ACLY,AGT,ALB,ALDH1A1,ANXA6,APOB,ARHGEF12,B4GALT1,CANT1,CARD11,CFI,CFL2,COL6A3,CSE1L,CSRP1,CTSE,CUX2,CXCL12,DAB2,DAB2IP,DLG1,DNAJB1,DNAJB9,ECM1,ERAP1,ESD,FBLN1,FETUB,GARS,GK2,GPRC5A,HGS,HNRNPA2B1,HNRNPM,HRG,IDH1,IGFBP7,IL6ST,IQGAP2,IRF6,ISLR,KIFC2,KMO,KNG1,LAMA5,LCP1,LGALS3,LMAN1L,LOC430766,MARCKSL1,MVB12B,MVP,MYO1B,NBR1,NQO1,NUDT5,PAFAH1B1,PDCD6IP,PFKP,PLEKHA7,PSAT1,PSME1,PTGR1,RAB34,RA…
GO:0032991	protein-containing complex	cellular component	137/460	3790/15561	0.00405	0.17496	A1CF,ADD1,AGL,AHR1A,AMOTL1,ANXA6,AP1G1,AP3B2,APOB,ARNTL,ATG13,BRD1,CARD11,CENPE,CLIP2,CNOT4,CNOT6,COL11A1,COL14A1,COL16A1,COL1A1,COL3A1,COL4A6,COL6A3,CPEB4,CPSF6,CREBBP,DAB2,DAB2IP,DCTN1,DDX6,DLG1,DMAP1,DPF3,EGFR,ERC1,ETS1,EZH1,FAF1,FAM179B,FBLN1,FBXL4,FERMT2,GATA2,GATA5,GJB1,GPD2,GPS2,HAND2,HAUS8,HNRNPA2B1,HNRNPH3,HNRNPKL,HNRNPM,HP1BP3,HPS3,IL6ST,INTS4,IQGAP2,ITGA3,ITPR2,JUND,KIF21A,KIF23,KIFC2,…	A1CF,ADD1,AGL,AHR1A,AMOTL1,ANXA6,AP1G1,AP3B2,APOB,ARNTL,ATG13,BRD1,CARD11,CENPE,CLIP2,CNOT4,CNOT6,COL11A1,COL14A1,COL16A1,COL1A1,COL3A1,COL4A6,COL6A3,CPEB4,CPSF6,CREBBP,DAB2,DAB2IP,DCTN1,DDX6,DLG1,DMAP1,DPF3,EGFR,ERC1,ETS1,EZH1,FAF1,FAM179B,FBLN1,FBXL4,FERMT2,GATA2,GATA5,GJB1,GPD2,GPS2,HAND2,HAUS8,HNRNPA2B1,HNRNPH3,HNRNPKL,HNRNPM,HP1BP3,HPS3,IL6ST,INTS4,IQGAP2,ITGA3,ITPR2,JUND,KIF21A,KIF23,KIFC2,…
GO:0021953	central nervous system neuron differentiation	biological process	13/435	155/13601	0.00142	0.175502	GATA2,GDPD5,GLI2,ID4,ISL1,NFIB,NKX6-1,PAFAH1B1,PLXNA4,PROX1,RAPGEF2,SHH,TCTN1	GATA2,GDPD5,GLI2,ID4,ISL1,NFIB,NKX6-1,PAFAH1B1,PLXNA4,PROX1,RAPGEF2,SHH,TCTN1
GO:0001501	skeletal system development	biological process	25/435	408/13601	0.00147	0.178522	ACAN,ARID5B,CBSL,COL11A1,COL1A1,COL3A1,DLG1,GLI2,HAND2,IMPAD1,KIAA1217,LOC121107687,LRRK1,MEF2D,MEIS1,MTHFD1L,NDST1,NFIB,NKX3-2,PAFAH1B1,SCHIP1,SHH,SULF1,VPS33B,WHSC1	ACAN,ARID5B,CBSL,COL11A1,COL1A1,COL3A1,DLG1,GLI2,HAND2,IMPAD1,KIAA1217,LOC121107687,LRRK1,MEF2D,MEIS1,MTHFD1L,NDST1,NFIB,NKX3-2,PAFAH1B1,SCHIP1,SHH,SULF1,VPS33B,WHSC1
GO:0001953	negative regulation of cell-matrix adhesion	biological process	5/435	27/13601	0.00147	0.178522	DLC1,LOC100859467,NF1,PIK3R1,RCC2	DLC1,LOC100859467,NF1,PIK3R1,RCC2
GO:0042127	regulation of cell proliferation	biological process	55/435	1146/13601	0.00151	0.179901	ADAMTS8,B4GALT1,BRAF,CARD11,CCDC88A,CNOT6,DAB2IP,DLC1,DLG1,ECM1,EGFR,FBLN1,GATA2,GLI2,GPAM,HAND2,HP1BP3,HPSE2,HRG,ID1,ID4,IL6ST,IRF6,ISL1,JAK2,JUND,LAMA5,LGALS3,LOC100859467,LOC121107687,MAD1L1,MARCKSL1,MFN2,MTA3,MYO16,NAP1L1,NF1,NFIB,NOTCH1,ODC,PAK3,PPARGC1A,PROX1,PTPRK,RAPGEF2,SEMA5A,SERPINF2,SHC1,SHH,SPRY2,STAT5A,SULF1,TRAF6,WNK2,WT1	ADAMTS8,B4GALT1,BRAF,CARD11,CCDC88A,CNOT6,DAB2IP,DLC1,DLG1,ECM1,EGFR,FBLN1,GATA2,GLI2,GPAM,HAND2,HP1BP3,HPSE2,HRG,ID1,ID4,IL6ST,IRF6,ISL1,JAK2,JUND,LAMA5,LGALS3,LOC100859467,LOC121107687,MAD1L1,MARCKSL1,MFN2,MTA3,MYO16,NAP1L1,NF1,NFIB,NOTCH1,ODC,PAK3,PPARGC1A,PROX1,PTPRK,RAPGEF2,SEMA5A,SERPINF2,SHC1,SHH,SPRY2,STAT5A,SULF1,TRAF6,WNK2,WT1
GO:0048646	anatomical structure formation involved in morphogenesis	biological process	44/435	865/13601	0.00151	0.179901	ADGRA2,B4GALT1,CD36,CFL2,COL11A1,COL1A1,CXCL12,DAB2IP,DLC1,ECM1,ENPP2,ERAP1,ETS1,GATA2,GATA5,GLI2,HAND2,HRG,ID1,ISL1,LAMA5,LMOD1,LOC121107687,MEIS1,MFN2,MTHFD1L,NF1,NFIB,NKX3-2,NOTCH1,PAFAH1B1,PAK3,PHACTR4,PPARA,PROX1,PTK7,SEMA5A,SHC1,SHH,SULF1,TCTN1,TRAF6,VEZF1,WT1	ADGRA2,B4GALT1,CD36,CFL2,COL11A1,COL1A1,CXCL12,DAB2IP,DLC1,ECM1,ENPP2,ERAP1,ETS1,GATA2,GATA5,GLI2,HAND2,HRG,ID1,ISL1,LAMA5,LMOD1,LOC121107687,MEIS1,MFN2,MTHFD1L,NF1,NFIB,NKX3-2,NOTCH1,PAFAH1B1,PAK3,PHACTR4,PPARA,PROX1,PTK7,SEMA5A,SHC1,SHH,SULF1,TCTN1,TRAF6,VEZF1,WT1
GO:0051094	positive regulation of developmental process	biological process	47/435	941/13601	0.00152	0.179901	AGT,ANKRD54,APOB,ARNTL,B4GALT1,BRAF,CD36,COL1A1,CUX2,DAB2,DAB2IP,DLG1,ECM1,ENPP2,ERAP1,ETS1,FBXO38,GATA2,GDPD5,GLI2,GPAM,HAND2,ID4,IL6ST,ISL1,JUND,KIDINS220,METRN,NBL1,NKX6-1,NOTCH1,NPTN,PAFAH1B1,PAK3,PPARGC1A,PPP1R36,PROX1,PTK7,RAPGEF2,SEMA5A,SERPINF2,SHH,SMAP1,STAT5A,TRAF6,WHSC1,WT1	AGT,ANKRD54,APOB,ARNTL,B4GALT1,BRAF,CD36,COL1A1,CUX2,DAB2,DAB2IP,DLG1,ECM1,ENPP2,ERAP1,ETS1,FBXO38,GATA2,GDPD5,GLI2,GPAM,HAND2,ID4,IL6ST,ISL1,JUND,KIDINS220,METRN,NBL1,NKX6-1,NOTCH1,NPTN,PAFAH1B1,PAK3,PPARGC1A,PPP1R36,PROX1,PTK7,RAPGEF2,SEMA5A,SERPINF2,SHH,SMAP1,STAT5A,TRAF6,WHSC1,WT1
GO:0045596	negative regulation of cell differentiation	biological process	28/435	478/13601	0.00154	0.180394	ARNTL,COL3A1,DAB2IP,DDX6,FBLN1,GATA2,GLI2,HAND2,ID1,ID4,ISL1,MEIS1,MEIS2,NBR1,NF1,NKX3-2,NOTCH1,PAK3,PDCD4,PIK3R1,PPARA,PPP3CA,RAPGEF2,RCC2,SEMA5A,SEMA5B,SHH,STAT5A	ARNTL,COL3A1,DAB2IP,DDX6,FBLN1,GATA2,GLI2,HAND2,ID1,ID4,ISL1,MEIS1,MEIS2,NBR1,NF1,NKX3-2,NOTCH1,PAK3,PDCD4,PIK3R1,PPARA,PPP3CA,RAPGEF2,RCC2,SEMA5A,SEMA5B,SHH,STAT5A
GO:0048864	stem cell development	biological process	8/435	69/13601	0.00155	0.180394	ANXA6,HAND2,ISL1,LAMA5,PHACTR4,SEMA5A,SEMA5B,SHH	ANXA6,HAND2,ISL1,LAMA5,PHACTR4,SEMA5A,SEMA5B,SHH
GO:0010033	response to organic substance	biological process	87/435	2008/13601	0.00158	0.180871	ADD1,ADGRA2,AGL,AGT,AHR1A,ALB,APOB,AQP9,ARHGDIA,ARNTL,ATP7B,BRAF,CBSL,CD36,CHEK2,COL16A1,COL1A1,COL3A1,COL4A6,CPEB4,CREBBP,CUX2,CXCL12,DAB2,DAB2IP,DMAP1,DNAJB9,ECM1,EGFR,ESD,FERMT2,FRS3,GATA5,GDAP2,GK2,GLI2,GPAM,HAND2,HNRNPA2B1,HNRNPM,HRG,ID1,IL20RA,IL6ST,ITPR2,JAK2,JUND,KIDINS220,LOC100859467,LOC107051813,LOC121107687,LOC421106,LOC430766,MEIS2,MFN2,MTMR4,NBL1,NDST1,NKX6-1,NOTCH1,NPTN,OGT,PAFAH1B…	ADD1,ADGRA2,AGL,AGT,AHR1A,ALB,APOB,AQP9,ARHGDIA,ARNTL,ATP7B,BRAF,CBSL,CD36,CHEK2,COL16A1,COL1A1,COL3A1,COL4A6,CPEB4,CREBBP,CUX2,CXCL12,DAB2,DAB2IP,DMAP1,DNAJB9,ECM1,EGFR,ESD,FERMT2,FRS3,GATA5,GDAP2,GK2,GLI2,GPAM,HAND2,HNRNPA2B1,HNRNPM,HRG,ID1,IL20RA,IL6ST,ITPR2,JAK2,JUND,KIDINS220,LOC100859467,LOC107051813,LOC121107687,LOC421106,LOC430766,MEIS2,MFN2,MTMR4,NBL1,NDST1,NKX6-1,NOTCH1,NPTN,OGT,PAFAH1B…
GO:0051960	regulation of nervous system development	biological process	35/435	645/13601	0.00158	0.180871	ARNTL,BRAF,CCDC88A,CHN1,COL3A1,CUX2,DAB2IP,DDX6,DLG1,DPYSL2,FBXO38,GATA2,GDPD5,GLI2,ID1,ID4,IL6ST,ISL1,KIDINS220,MEIS1,METRN,NBL1,NF1,NOTCH1,NPTN,PAFAH1B1,PAK3,PLXNA4,PPP3CA,PROX1,PTK7,RAPGEF2,SEMA5A,SEMA5B,SHH	ARNTL,BRAF,CCDC88A,CHN1,COL3A1,CUX2,DAB2IP,DDX6,DLG1,DPYSL2,FBXO38,GATA2,GDPD5,GLI2,ID1,ID4,IL6ST,ISL1,KIDINS220,MEIS1,METRN,NBL1,NF1,NOTCH1,NPTN,PAFAH1B1,PAK3,PLXNA4,PPP3CA,PROX1,PTK7,RAPGEF2,SEMA5A,SEMA5B,SHH
GO:0034058	endosomal vesicle fusion	biological process	3/435	8/13601	0.00161	0.181333	TGFBRAP1,VPS11,VPS8	TGFBRAP1,VPS11,VPS8
GO:0045955	negative regulation of calcium ion-dependent exocytosis	biological process	3/435	8/13601	0.00161	0.181333	BRAF,NOTCH1,RAP1B	BRAF,NOTCH1,RAP1B
GO:0008092	cytoskeletal protein binding	molecular function	26/390	395/12662	0.00023	0.182298	ADD1,AP1G1,B4GALT1,BCL7B,CCDC88A,EGFR,EPB41,GPHN,IQGAP2,KIF23,LCP1,LMOD1,MYO16,MYO1B,NF1,PAFAH1B1,PHACTR4,PLEKHH3,RCC2,SNX32,SVIL,SYNE2,TNKS1BP1,VAPB,VBP1,ZYX	ADD1,AP1G1,B4GALT1,BCL7B,CCDC88A,EGFR,EPB41,GPHN,IQGAP2,KIF23,LCP1,LMOD1,MYO16,MYO1B,NF1,PAFAH1B1,PHACTR4,PLEKHH3,RCC2,SNX32,SVIL,SYNE2,TNKS1BP1,VAPB,VBP1,ZYX
GO:0010634	positive regulation of epithelial cell migration	biological process	9/435	86/13601	0.00168	0.186213	ADGRA2,AGT,AMOTL1,ENPP2,ETS1,LOC121107687,MET,PROX1,SEMA5A	ADGRA2,AGT,AMOTL1,ENPP2,ETS1,LOC121107687,MET,PROX1,SEMA5A
GO:0021510	spinal cord development	biological process	10/435	103/13601	0.00168	0.186213	GATA2,GDPD5,GLI2,ISL1,NF1,NKX6-1,NOTCH1,PROX1,SHH,TCTN1	GATA2,GDPD5,GLI2,ISL1,NF1,NKX6-1,NOTCH1,PROX1,SHH,TCTN1
GO:0035767	endothelial cell chemotaxis	biological process	4/435	17/13601	0.00176	0.193545	HRG,MET,NOTCH1,SEMA5A	HRG,MET,NOTCH1,SEMA5A
GO:0098858	actin-based cell projection	cellular component	12/460	170/15561	0.00469	0.197666	ACTA2,ADGRA2,B4GALT1,DLG1,DOCK4,IQGAP2,ITGA3,LCP1,MYO1B,PLEKHH3,RAPH1,SYNE2	ACTA2,ADGRA2,B4GALT1,DLG1,DOCK4,IQGAP2,ITGA3,LCP1,MYO1B,PLEKHH3,RAPH1,SYNE2
GO:0061135	endopeptidase regulator activity	molecular function	12/390	119/12662	0.0003	0.19815	A2M,A2ML2,COL6A3,FETUB,HRG,KNG1,PSME1,RPS6KA3,SERPINA10,SERPIND1,SERPINF2,SPIA4	A2M,A2ML2,COL6A3,FETUB,HRG,KNG1,PSME1,RPS6KA3,SERPINA10,SERPIND1,SERPINF2,SPIA4
GO:0048762	mesenchymal cell differentiation	biological process	14/435	179/13601	0.00185	0.199821	ANXA6,COL1A1,DAB2,DAB2IP,HAND2,ID1,ISL1,LAMA5,MCRIP1,NOTCH1,PHACTR4,SEMA5A,SEMA5B,SHH	ANXA6,COL1A1,DAB2,DAB2IP,HAND2,ID1,ISL1,LAMA5,MCRIP1,NOTCH1,PHACTR4,SEMA5A,SEMA5B,SHH
GO:0000902	cell morphogenesis	biological process	40/435	774/13601	0.00185	0.199821	ADD1,ARHGDIA,AXL,BRAF,CHN1,COL4A3BP,CUX2,DAB2IP,DLC1,DLG1,DPYSL2,EGFR,ENPP2,FBLN1,FERMT2,GLI2,ID1,ISL1,KIDINS220,LAMA5,LOC121107687,METRN,NBL1,NFIB,NOTCH1,PAFAH1B1,PALMD,PLEKHH3,PLXNA4,PPP3CA,PROX1,RAPGEF2,RAPH1,RBFOX2,RCC2,SEMA5A,SEMA5B,SH3KBP1,SHH,TCTN1	ADD1,ARHGDIA,AXL,BRAF,CHN1,COL4A3BP,CUX2,DAB2IP,DLC1,DLG1,DPYSL2,EGFR,ENPP2,FBLN1,FERMT2,GLI2,ID1,ISL1,KIDINS220,LAMA5,LOC121107687,METRN,NBL1,NFIB,NOTCH1,PAFAH1B1,PALMD,PLEKHH3,PLXNA4,PPP3CA,PROX1,RAPGEF2,RAPH1,RBFOX2,RCC2,SEMA5A,SEMA5B,SH3KBP1,SHH,TCTN1
GO:0097435	supramolecular fiber organization	biological process	27/435	461/13601	0.00186	0.199821	ADD1,BRAF,CD36,CFL2,COL11A1,COL1A1,COL3A1,DCTN1,DLC1,DLG1,ID1,IQGAP2,KANK3,LCP1,LMOD1,LOC100859467,MYO1B,NF1,PAFAH1B1,PIK3R1,PPFIA1,PROX1,SEMA5A,SERPINF2,SHH,SORBS2,ZYX	ADD1,BRAF,CD36,CFL2,COL11A1,COL1A1,COL3A1,DCTN1,DLC1,DLG1,ID1,IQGAP2,KANK3,LCP1,LMOD1,LOC100859467,MYO1B,NF1,PAFAH1B1,PIK3R1,PPFIA1,PROX1,SEMA5A,SERPINF2,SHH,SORBS2,ZYX
GO:0044300	cerebellar mossy fiber	cellular component	2/460	4/15561	0.00503	0.206949	DAB2IP,NFIB	DAB2IP,NFIB
GO:0048468	cell development	biological process	72/435	1613/13601	0.00199	0.212155	ADGRA2,ANKS1A,ANXA6,ARID5B,ARNTL,AXL,B4GALT1,BRAF,CCDC88A,CFL2,CHN1,COL11A1,COL3A1,CUX2,DAB2IP,DDX6,DPYSL2,FBLN1,FBXO38,FERMT2,GATA2,GATA5,GDPD5,GLI2,HAND2,ID1,ID4,IL6ST,IMPAD1,IRF6,ISL1,JUND,KIDINS220,LAMA5,LMOD1,LRRK1,MEIS1,METRN,NBL1,NF1,NFIB,NKX3-2,NKX6-1,NOTCH1,NPTN,PAFAH1B1,PAK3,PHACTR4,PLXNA4,PPP3CA,PROX1,PSME4,PTK7,PTPRK,RAP1B,RAPGEF2,RAPH1,RBFOX2,RCC2,SEMA5A,SEMA5B,SHH,SLC23A2,SLC26A6,SO…	ADGRA2,ANKS1A,ANXA6,ARID5B,ARNTL,AXL,B4GALT1,BRAF,CCDC88A,CFL2,CHN1,COL11A1,COL3A1,CUX2,DAB2IP,DDX6,DPYSL2,FBLN1,FBXO38,FERMT2,GATA2,GATA5,GDPD5,GLI2,HAND2,ID1,ID4,IL6ST,IMPAD1,IRF6,ISL1,JUND,KIDINS220,LAMA5,LMOD1,LRRK1,MEIS1,METRN,NBL1,NF1,NFIB,NKX3-2,NKX6-1,NOTCH1,NPTN,PAFAH1B1,PAK3,PHACTR4,PLXNA4,PPP3CA,PROX1,PSME4,PTK7,PTPRK,RAP1B,RAPGEF2,RAPH1,RBFOX2,RCC2,SEMA5A,SEMA5B,SHH,SLC23A2,SLC26A6,SO…
GO:0006732	coenzyme metabolic process	biological process	17/435	244/13601	0.00222	0.233088	AASS,ACLY,ADPGK,GPAM,GPHN,H6PD,KMO,LOC430766,MAT1A,MTHFD1L,NNT,OGT,PANK1,PFKP,PPARA,PPARGC1A,SLC23A2	AASS,ACLY,ADPGK,GPAM,GPHN,H6PD,KMO,LOC430766,MAT1A,MTHFD1L,NNT,OGT,PANK1,PFKP,PPARA,PPARGC1A,SLC23A2
GO:0030029	actin filament-based process	biological process	30/435	538/13601	0.00225	0.233088	ADD1,ARHGEF11,BRAF,CCDC88A,CFL2,DLC1,DLG1,EPB41,HRG,ID1,IQGAP2,KANK3,KIF23,LCP1,LMOD1,LOC100859467,MYO1B,NF1,PAFAH1B1,PHACTR4,PIK3R1,PPFIA1,PROX1,PTK7,SEMA5A,SERPINF2,SHC1,SORBS2,SYNE2,ZYX	ADD1,ARHGEF11,BRAF,CCDC88A,CFL2,DLC1,DLG1,EPB41,HRG,ID1,IQGAP2,KANK3,KIF23,LCP1,LMOD1,LOC100859467,MYO1B,NF1,PAFAH1B1,PHACTR4,PIK3R1,PPFIA1,PROX1,PTK7,SEMA5A,SERPINF2,SHC1,SORBS2,SYNE2,ZYX
GO:0048513	animal organ development	biological process	107/435	2594/13601	0.00225	0.233088	ACTA2,ADD1,AGT,AMH,ANKRD54,ANXA6,ARID5B,ARNTL,ATP7B,AXL,B4GALT1,BARX1,BRAF,C8orf22,CARD11,CBSL,COL11A1,COL1A1,COL3A1,COL4A3BP,DAB2,DAB2IP,DGCR2,DLC1,DLG1,DPYSL2,ECM1,EGFR,ETS1,EZH1,GATA2,GATA5,GDPD5,GLI2,GPD2,HAND2,ID1,ID4,IGFBP7,IMPAD1,IRF6,ISL1,JAK2,KAZN,LAMA5,LCP1,LOC100859467,LOC121107687,LRRC8A,LRRK1,MAD1L1,MCRIP1,MEF2D,MEIS1,MEIS2,MFN2,MTHFD1L,MUC4L,MYL3,MYO16,NBR1,NDST1,NF1,NFIB,NKX3-2,NKX…	ACTA2,ADD1,AGT,AMH,ANKRD54,ANXA6,ARID5B,ARNTL,ATP7B,AXL,B4GALT1,BARX1,BRAF,C8orf22,CARD11,CBSL,COL11A1,COL1A1,COL3A1,COL4A3BP,DAB2,DAB2IP,DGCR2,DLC1,DLG1,DPYSL2,ECM1,EGFR,ETS1,EZH1,GATA2,GATA5,GDPD5,GLI2,GPD2,HAND2,ID1,ID4,IGFBP7,IMPAD1,IRF6,ISL1,JAK2,KAZN,LAMA5,LCP1,LOC100859467,LOC121107687,LRRC8A,LRRK1,MAD1L1,MCRIP1,MEF2D,MEIS1,MEIS2,MFN2,MTHFD1L,MUC4L,MYL3,MYO16,NBR1,NDST1,NF1,NFIB,NKX3-2,NKX…
GO:0008283	cell proliferation	biological process	67/435	1487/13601	0.00231	0.233088	ADAMTS8,B4GALT1,BRAF,CARD11,CCDC88A,CNOT6,COL4A3BP,CREBBP,CSE1L,DAB2,DAB2IP,DAGLB,DLC1,DLG1,DPH1,ECM1,EGFR,FBLN1,GATA2,GLI2,GPAM,HAND2,HP1BP3,HPSE2,HRG,ID1,ID4,IL6ST,IRF6,ISL1,JAK2,JUND,LAMA5,LGALS3,LOC100859467,LOC121107687,MAD1L1,MAP3K20,MARCKSL1,MFN2,MTA3,MYO16,NAA35,NAP1L1,NF1,NFIB,NKX6-1,NOTCH1,ODC,PAFAH1B1,PAK3,PPARGC1A,PROX1,PTPRK,RAP1B,RAPGEF2,SEMA5A,SERPINF2,SHC1,SHH,SPRY2,STAT5A,SULF1,T…	ADAMTS8,B4GALT1,BRAF,CARD11,CCDC88A,CNOT6,COL4A3BP,CREBBP,CSE1L,DAB2,DAB2IP,DAGLB,DLC1,DLG1,DPH1,ECM1,EGFR,FBLN1,GATA2,GLI2,GPAM,HAND2,HP1BP3,HPSE2,HRG,ID1,ID4,IL6ST,IRF6,ISL1,JAK2,JUND,LAMA5,LGALS3,LOC100859467,LOC121107687,MAD1L1,MAP3K20,MARCKSL1,MFN2,MTA3,MYO16,NAA35,NAP1L1,NF1,NFIB,NKX6-1,NOTCH1,ODC,PAFAH1B1,PAK3,PPARGC1A,PROX1,PTPRK,RAP1B,RAPGEF2,SEMA5A,SERPINF2,SHC1,SHH,SPRY2,STAT5A,SULF1,T…
GO:0007015	actin filament organization	biological process	19/435	288/13601	0.00234	0.233088	ADD1,BRAF,CFL2,DLC1,DLG1,ID1,IQGAP2,KANK3,LCP1,LMOD1,LOC100859467,MYO1B,PIK3R1,PPFIA1,PROX1,SEMA5A,SERPINF2,SORBS2,ZYX	ADD1,BRAF,CFL2,DLC1,DLG1,ID1,IQGAP2,KANK3,LCP1,LMOD1,LOC100859467,MYO1B,PIK3R1,PPFIA1,PROX1,SEMA5A,SERPINF2,SORBS2,ZYX
GO:0051246	regulation of protein metabolic process	biological process	80/435	1842/13601	0.00236	0.233088	A2M,A2ML2,AGT,ANKRD54,ANKS1A,ARNTL,BRAF,CAMKK2,CARD11,CASP8AP2,CBSL,CCDC88A,CD36,CENPE,CFI,CHEK2,CNOT6,CPEB4,CTCF,DAB2,DAB2IP,DDX6,DLC1,DLG1,DPH1,ECM1,EGFR,ENPP2,FAF1,FBLN1,FETUB,GATA2,GPRC5A,GPS2,HGS,HNRNPA2B1,HRG,ID1,ISL1,KIDINS220,LOC100857859,LOC100859467,LOC107049862,LOC121108729,LOC430766,LRRK1,MAP3K2,MAP3K20,MPRIP,MVP,NBR1,NF1,NPTN,ODC,OGT,PAFAH1B1,PDCD4,PPARGC1A,PRKAB1,PRKAR1B,PROX1,PSME1…	A2M,A2ML2,AGT,ANKRD54,ANKS1A,ARNTL,BRAF,CAMKK2,CARD11,CASP8AP2,CBSL,CCDC88A,CD36,CENPE,CFI,CHEK2,CNOT6,CPEB4,CTCF,DAB2,DAB2IP,DDX6,DLC1,DLG1,DPH1,ECM1,EGFR,ENPP2,FAF1,FBLN1,FETUB,GATA2,GPRC5A,GPS2,HGS,HNRNPA2B1,HRG,ID1,ISL1,KIDINS220,LOC100857859,LOC100859467,LOC107049862,LOC121108729,LOC430766,LRRK1,MAP3K2,MAP3K20,MPRIP,MVP,NBR1,NF1,NPTN,ODC,OGT,PAFAH1B1,PDCD4,PPARGC1A,PRKAB1,PRKAR1B,PROX1,PSME1…
GO:0045722	positive regulation of gluconeogenesis	biological process	3/435	9/13601	0.00236	0.233088	PPARA,PPARGC1A,PPP4R3B	PPARA,PPARGC1A,PPP4R3B
GO:0060396	growth hormone receptor signaling pathway	biological process	3/435	9/13601	0.00236	0.233088	JAK2,PIK3R1,STAT5A	JAK2,PIK3R1,STAT5A
GO:0071378	cellular response to growth hormone stimulus	biological process	3/435	9/13601	0.00236	0.233088	JAK2,PIK3R1,STAT5A	JAK2,PIK3R1,STAT5A
GO:2000647	negative regulation of stem cell proliferation	biological process	3/435	9/13601	0.00236	0.233088	FBLN1,NF1,PAK3	FBLN1,NF1,PAK3
GO:0050679	positive regulation of epithelial cell proliferation	biological process	10/435	108/13601	0.00239	0.233088	B4GALT1,DAB2IP,ECM1,EGFR,ID1,NF1,NOTCH1,PROX1,SEMA5A,SHH	B4GALT1,DAB2IP,ECM1,EGFR,ID1,NF1,NOTCH1,PROX1,SEMA5A,SHH
GO:0030199	collagen fibril organization	biological process	5/435	30/13601	0.00241	0.233088	COL11A1,COL1A1,COL3A1,NF1,SERPINF2	COL11A1,COL1A1,COL3A1,NF1,SERPINF2
GO:0065008	regulation of biological quality	biological process	114/435	2799/13601	0.00241	0.233088	A1CF,A2M,ACOX1,ADD1,AGT,ALB,ALDH1A1,ANKRD54,ANXA6,APOB,AQP9,ARHGDIA,ARNTL,ATP7B,AXL,BRAF,CATSPER4,CBSL,CD36,CFL2,CHEK2,COL3A1,COL4A3BP,CRABP1,CSRP1,CUX2,CXCL12,DAB2IP,DAGLB,DCLRE1A,DGKG,DIO1,DLC1,DLG1,DMGDH,DOCK4,DPYD,DPYSL2,EGFR,ERAP1,ETS1,FAF1,FBLN1,FERMT2,FGGY,GATA2,GK2,GPAM,HP1BP3,HRG,ID1,IL20RA,IQGAP2,ITPR2,JAK2,JMJD1C,KNG1,LIPC,LMAN1L,LMOD1,LOC100859467,LOC430766,LRRC8A,LRRK1,MICU1,MPRIP,MY…	A1CF,A2M,ACOX1,ADD1,AGT,ALB,ALDH1A1,ANKRD54,ANXA6,APOB,AQP9,ARHGDIA,ARNTL,ATP7B,AXL,BRAF,CATSPER4,CBSL,CD36,CFL2,CHEK2,COL3A1,COL4A3BP,CRABP1,CSRP1,CUX2,CXCL12,DAB2IP,DAGLB,DCLRE1A,DGKG,DIO1,DLC1,DLG1,DMGDH,DOCK4,DPYD,DPYSL2,EGFR,ERAP1,ETS1,FAF1,FBLN1,FERMT2,FGGY,GATA2,GK2,GPAM,HP1BP3,HRG,ID1,IL20RA,IQGAP2,ITPR2,JAK2,JMJD1C,KNG1,LIPC,LMAN1L,LMOD1,LOC100859467,LOC430766,LRRC8A,LRRK1,MICU1,MPRIP,MY…
GO:0032956	regulation of actin cytoskeleton organization	biological process	17/435	246/13601	0.00242	0.233088	ADD1,BRAF,CCDC88A,CFL2,DLC1,DLG1,HRG,ID1,IQGAP2,KANK3,LMOD1,LOC100859467,PIK3R1,PPFIA1,PROX1,SEMA5A,SERPINF2	ADD1,BRAF,CCDC88A,CFL2,DLC1,DLG1,HRG,ID1,IQGAP2,KANK3,LMOD1,LOC100859467,PIK3R1,PPFIA1,PROX1,SEMA5A,SERPINF2
GO:0048729	tissue morphogenesis	biological process	30/435	541/13601	0.00244	0.233404	ACTA2,AGT,B4GALT1,COL11A1,COL3A1,CXCL12,DAB2,DLC1,DLG1,EGFR,GLI2,HAND2,ID4,ISL1,LAMA5,MTHFD1L,MYL3,NOTCH1,PAFAH1B1,PAK3,PHACTR4,PRICKLE2,PROX1,PTK7,SHH,SPRY2,SULF1,TCTN1,TRAF6,WT1	ACTA2,AGT,B4GALT1,COL11A1,COL3A1,CXCL12,DAB2,DLC1,DLG1,EGFR,GLI2,HAND2,ID4,ISL1,LAMA5,MTHFD1L,MYL3,NOTCH1,PAFAH1B1,PAK3,PHACTR4,PRICKLE2,PROX1,PTK7,SHH,SPRY2,SULF1,TCTN1,TRAF6,WT1
GO:0031235	intrinsic component of the cytoplasmic side of the plasma membrane	cellular component	3/460	13/15561	0.00588	0.236294	DAB2IP,LOC100859467,NF1	DAB2IP,LOC100859467,NF1
GO:0098772	molecular function regulator	molecular function	59/390	1235/12662	0.00042	0.23778	A2M,A2ML2,AGAP1,AGT,AMH,ANKRD54,ARHGDIA,ARHGEF11,ARHGEF12,CAMKK2,CASP8AP2,CHN1,COL6A3,CXCL12,DAB2IP,DLC1,DLG1,DNAJB1,DOCK4,EGFR,FAF1,FBLN1,FETUB,FGD3,FRS3,GAPVD1,GPS2,HRG,IQGAP2,KIDINS220,KNG1,LGALS3,LOC100859467,LOC430766,NBL1,NF1,NOTCH1,PHACTR4,PIK3R1,PRKAR1B,PSAP,PSME1,PSME4,RALBP1,RALGAPB,RAPGEF2,RGL4,RPS6KA3,SEC14L1,SEMA5A,SEMA5B,SERPINA10,SERPIND1,SERPINF2,SHH,SMAP1,SPIA4,SPRY2,WNK1	A2M,A2ML2,AGAP1,AGT,AMH,ANKRD54,ARHGDIA,ARHGEF11,ARHGEF12,CAMKK2,CASP8AP2,CHN1,COL6A3,CXCL12,DAB2IP,DLC1,DLG1,DNAJB1,DOCK4,EGFR,FAF1,FBLN1,FETUB,FGD3,FRS3,GAPVD1,GPS2,HRG,IQGAP2,KIDINS220,KNG1,LGALS3,LOC100859467,LOC430766,NBL1,NF1,NOTCH1,PHACTR4,PIK3R1,PRKAR1B,PSAP,PSME1,PSME4,RALBP1,RALGAPB,RAPGEF2,RGL4,RPS6KA3,SEC14L1,SEMA5A,SEMA5B,SERPINA10,SERPIND1,SERPINF2,SHH,SMAP1,SPIA4,SPRY2,WNK1
GO:0035270	endocrine system development	biological process	10/435	109/13601	0.00256	0.238295	ARID5B,ARNTL,BRAF,GATA2,GLI2,ISL1,NF1,NKX6-1,SHH,WT1	ARID5B,ARNTL,BRAF,GATA2,GLI2,ISL1,NF1,NKX6-1,SHH,WT1
GO:0071417	cellular response to organonitrogen compound	biological process	22/435	357/13601	0.00259	0.238295	AQP9,COL16A1,COL1A1,COL3A1,COL4A6,CPEB4,EGFR,GPAM,HNRNPM,ID1,ITPR2,JAK2,LOC421106,OGT,PIK3R1,PPARGC1A,PRKAR1B,RAP1B,RAPGEF2,SHC1,SLC26A6,STAT5A	AQP9,COL16A1,COL1A1,COL3A1,COL4A6,CPEB4,EGFR,GPAM,HNRNPM,ID1,ITPR2,JAK2,LOC421106,OGT,PIK3R1,PPARGC1A,PRKAR1B,RAP1B,RAPGEF2,SHC1,SLC26A6,STAT5A
GO:0045787	positive regulation of cell cycle	biological process	17/435	248/13601	0.00263	0.238295	CHEK2,CNOT4,CNOT6,CREBBP,DAB2IP,GDPD5,KIF23,LOC107049862,MTA3,PAK3,PROX1,RCC2,RPL17,STAT5A,SVIL,TNKS1BP1,WIZ	CHEK2,CNOT4,CNOT6,CREBBP,DAB2IP,GDPD5,KIF23,LOC107049862,MTA3,PAK3,PROX1,RCC2,RPL17,STAT5A,SVIL,TNKS1BP1,WIZ
GO:0090068	positive regulation of cell cycle process	biological process	14/435	186/13601	0.00264	0.238295	CHEK2,CNOT4,CNOT6,CREBBP,DAB2IP,KIF23,LOC107049862,MTA3,PAK3,RCC2,RPL17,SVIL,TNKS1BP1,WIZ	CHEK2,CNOT4,CNOT6,CREBBP,DAB2IP,KIF23,LOC107049862,MTA3,PAK3,RCC2,RPL17,SVIL,TNKS1BP1,WIZ
GO:1901990	regulation of mitotic cell cycle phase transition	biological process	14/435	186/13601	0.00264	0.238295	CENPE,CHEK2,CNOT4,CNOT6,CREBBP,FOXN3,LOC107049862,MAD1L1,MTA3,MYO16,PSME1,RCC2,RPL17,TNKS1BP1	CENPE,CHEK2,CNOT4,CNOT6,CREBBP,FOXN3,LOC107049862,MAD1L1,MTA3,MYO16,PSME1,RCC2,RPL17,TNKS1BP1
GO:0021954	central nervous system neuron development	biological process	7/435	59/13601	0.00265	0.238295	GATA2,GLI2,NFIB,PAFAH1B1,PLXNA4,RAPGEF2,TCTN1	GATA2,GLI2,NFIB,PAFAH1B1,PLXNA4,RAPGEF2,TCTN1
GO:0071158	positive regulation of cell cycle arrest	biological process	7/435	59/13601	0.00265	0.238295	CHEK2,CNOT4,CNOT6,DAB2IP,LOC107049862,PAK3,TNKS1BP1	CHEK2,CNOT4,CNOT6,DAB2IP,LOC107049862,PAK3,TNKS1BP1
GO:0014033	neural crest cell differentiation	biological process	8/435	75/13601	0.00266	0.238295	ANXA6,HAND2,ISL1,LAMA5,PHACTR4,SEMA5A,SEMA5B,SHH	ANXA6,HAND2,ISL1,LAMA5,PHACTR4,SEMA5A,SEMA5B,SHH
GO:0031016	pancreas development	biological process	8/435	75/13601	0.00266	0.238295	ARNTL,C8orf22,ISL1,MEIS2,NKX3-2,NKX6-1,PROX1,SHH	ARNTL,C8orf22,ISL1,MEIS2,NKX3-2,NKX6-1,PROX1,SHH
GO:0001525	angiogenesis	biological process	22/435	358/13601	0.00268	0.238295	ADGRA2,B4GALT1,DAB2IP,ECM1,ENPP2,ERAP1,ETS1,GATA2,HAND2,HRG,ID1,ISL1,LAMA5,LOC121107687,MEIS1,NF1,NOTCH1,SEMA5A,SHC1,SHH,SULF1,VEZF1	ADGRA2,B4GALT1,DAB2IP,ECM1,ENPP2,ERAP1,ETS1,GATA2,HAND2,HRG,ID1,ISL1,LAMA5,LOC121107687,MEIS1,NF1,NOTCH1,SEMA5A,SHC1,SHH,SULF1,VEZF1
GO:0034332	adherens junction organization	biological process	9/435	92/13601	0.00268	0.238295	COL16A1,DLC1,FERMT2,HRG,KIFC2,LAMA5,PLEKHA7,PTPRK,RCC2	COL16A1,DLC1,FERMT2,HRG,KIFC2,LAMA5,PLEKHA7,PTPRK,RCC2
GO:0071310	cellular response to organic substance	biological process	69/435	1551/13601	0.00271	0.238295	ADD1,ADGRA2,AGT,APOB,AQP9,ARHGDIA,ARNTL,CD36,CHEK2,COL16A1,COL1A1,COL3A1,COL4A6,CPEB4,CUX2,CXCL12,DAB2,DAB2IP,ECM1,EGFR,FERMT2,FRS3,GATA5,GLI2,GPAM,HAND2,HNRNPA2B1,HNRNPM,HRG,ID1,IL20RA,IL6ST,ITPR2,JAK2,JUND,KIDINS220,LOC100859467,LOC107051813,LOC121107687,LOC421106,LOC430766,MTMR4,NBL1,NDST1,NOTCH1,NPTN,OGT,PAFAH1B1,PIK3R1,PPARGC1A,PPP3CA,PRKAR1B,PTK7,PTPRK,RAP1B,RAPGEF2,RBFOX2,SHC1,SHH,SLC26A6,…	ADD1,ADGRA2,AGT,APOB,AQP9,ARHGDIA,ARNTL,CD36,CHEK2,COL16A1,COL1A1,COL3A1,COL4A6,CPEB4,CUX2,CXCL12,DAB2,DAB2IP,ECM1,EGFR,FERMT2,FRS3,GATA5,GLI2,GPAM,HAND2,HNRNPA2B1,HNRNPM,HRG,ID1,IL20RA,IL6ST,ITPR2,JAK2,JUND,KIDINS220,LOC100859467,LOC107051813,LOC121107687,LOC421106,LOC430766,MTMR4,NBL1,NDST1,NOTCH1,NPTN,OGT,PAFAH1B1,PIK3R1,PPARGC1A,PPP3CA,PRKAR1B,PTK7,PTPRK,RAP1B,RAPGEF2,RBFOX2,SHC1,SHH,SLC26A6,…
GO:0045648	positive regulation of erythrocyte differentiation	biological process	4/435	19/13601	0.00273	0.238295	ANKRD54,ETS1,GATA2,SMAP1	ANKRD54,ETS1,GATA2,SMAP1
GO:0060571	morphogenesis of an epithelial fold	biological process	4/435	19/13601	0.00273	0.238295	EGFR,GLI2,SHH,SULF1	EGFR,GLI2,SHH,SULF1
GO:0007420	brain development	biological process	31/435	570/13601	0.0028	0.242887	AXL,CBSL,COL3A1,DAB2IP,DLC1,DPYSL2,EGFR,EZH1,GATA2,GDPD5,GLI2,ID1,ID4,ISL1,MYO16,NDST1,NF1,NFIB,NOTCH1,OGT,PAFAH1B1,PGAP1,PLXNA4,PPARGC1A,PROX1,RAPGEF2,RBFOX2,SEMA5A,SHH,TCTN1,TPM2	AXL,CBSL,COL3A1,DAB2IP,DLC1,DPYSL2,EGFR,EZH1,GATA2,GDPD5,GLI2,ID1,ID4,ISL1,MYO16,NDST1,NF1,NFIB,NOTCH1,OGT,PAFAH1B1,PGAP1,PLXNA4,PPARGC1A,PROX1,RAPGEF2,RBFOX2,SEMA5A,SHH,TCTN1,TPM2
GO:0001503	ossification	biological process	20/435	315/13601	0.00284	0.244836	CBSL,COL11A1,COL1A1,ECM1,GLI2,HAND2,ID1,ID4,IL6ST,IMPAD1,JUND,KAZALD1,MEF2D,NBR1,NF1,NOTCH1,SHH,SMOC1,SUN1,TRAF6	CBSL,COL11A1,COL1A1,ECM1,GLI2,HAND2,ID1,ID4,IL6ST,IMPAD1,JUND,KAZALD1,MEF2D,NBR1,NF1,NOTCH1,SHH,SMOC1,SUN1,TRAF6
GO:0010631	epithelial cell migration	biological process	14/435	188/13601	0.00291	0.245018	ADGRA2,AGT,AMOTL1,DAB2IP,ENPP2,ETS1,HRG,ID1,LOC121107687,MET,NF1,NOTCH1,PROX1,SEMA5A	ADGRA2,AGT,AMOTL1,DAB2IP,ENPP2,ETS1,HRG,ID1,LOC121107687,MET,NF1,NOTCH1,PROX1,SEMA5A
GO:1901888	regulation of cell junction assembly	biological process	7/435	60/13601	0.00292	0.245018	AGT,COL16A1,DLC1,HRG,RAP1B,RAPGEF2,RCC2	AGT,COL16A1,DLC1,HRG,RAP1B,RAPGEF2,RCC2
GO:0048844	artery morphogenesis	biological process	6/435	45/13601	0.00293	0.245018	APOB,COL3A1,HAND2,NF1,NOTCH1,PROX1	APOB,COL3A1,HAND2,NF1,NOTCH1,PROX1
GO:0016052	carbohydrate catabolic process	biological process	10/435	111/13601	0.00293	0.245018	ADPGK,AGL,GK2,GPD2,NUDT5,OGT,PFKP,PPARA,PPARGC1A,RBKS	ADPGK,AGL,GK2,GPD2,NUDT5,OGT,PFKP,PPARA,PPARGC1A,RBKS
GO:0006014	D-ribose metabolic process	biological process	2/435	3/13601	0.003	0.245018	NUDT5,RBKS	NUDT5,RBKS
GO:0021508	floor plate formation	biological process	2/435	3/13601	0.003	0.245018	GLI2,SHH	GLI2,SHH
GO:0021938	smoothened signaling pathway involved in regulation of cerebellar granule cell precursor cell prolif...	biological process	2/435	3/13601	0.003	0.245018	GLI2,SHH	GLI2,SHH
GO:0061032	visceral serous pericardium development	biological process	2/435	3/13601	0.003	0.245018	HAND2,WT1	HAND2,WT1
GO:2001027	negative regulation of endothelial cell chemotaxis	biological process	2/435	3/13601	0.003	0.245018	HRG,NOTCH1	HRG,NOTCH1
GO:0032879	regulation of localization	biological process	78/435	1804/13601	0.00303	0.246029	ADGRA2,AGT,AMOTL1,AP1G1,APOB,ARHGDIA,ARNTL,ATG13,B4GALT1,BRAF,CD36,COL1A1,COL3A1,CTSK,CXCL12,DAB2,DAB2IP,DCTN1,DLC1,DLG1,DOCK4,ECM1,EGFR,ENPP2,ETS1,FBLN1,GAPVD1,GPAM,HGS,HNRNPM,HRG,ITPR2,LAMA5,LCP1,LGALS3,LOC100859467,LOC121107687,LOC421106,LRRC8A,MAD1L1,MET,NBL1,NF1,NOTCH1,NPTN,OGT,PDCD6IP,PIK3R1,PLAGL2,PLXNA4,PPARA,PPARGC1A,PPP3CA,PROX1,PTPRK,RALGAPB,RAP1B,RAPGEF2,RCC2,RHBDF2,SEMA5A,SEMA5B,SHH,…	ADGRA2,AGT,AMOTL1,AP1G1,APOB,ARHGDIA,ARNTL,ATG13,B4GALT1,BRAF,CD36,COL1A1,COL3A1,CTSK,CXCL12,DAB2,DAB2IP,DCTN1,DLC1,DLG1,DOCK4,ECM1,EGFR,ENPP2,ETS1,FBLN1,GAPVD1,GPAM,HGS,HNRNPM,HRG,ITPR2,LAMA5,LCP1,LGALS3,LOC100859467,LOC121107687,LOC421106,LRRC8A,MAD1L1,MET,NBL1,NF1,NOTCH1,NPTN,OGT,PDCD6IP,PIK3R1,PLAGL2,PLXNA4,PPARA,PPARGC1A,PPP3CA,PROX1,PTPRK,RALGAPB,RAP1B,RAPGEF2,RCC2,RHBDF2,SEMA5A,SEMA5B,SHH,…
GO:0034330	cell junction organization	biological process	14/435	189/13601	0.00305	0.246221	AGT,COL16A1,DLC1,DLG1,FERMT2,HRG,KIFC2,LAMA5,PLEKHA7,PTPRK,RAP1B,RAPGEF2,RCC2,TJP1	AGT,COL16A1,DLC1,DLG1,FERMT2,HRG,KIFC2,LAMA5,PLEKHA7,PTPRK,RAP1B,RAPGEF2,RCC2,TJP1
GO:0055010	ventricular cardiac muscle tissue morphogenesis	biological process	5/435	32/13601	0.00323	0.259254	COL11A1,ISL1,MYL3,NOTCH1,PROX1	COL11A1,ISL1,MYL3,NOTCH1,PROX1
GO:0042981	regulation of apoptotic process	biological process	51/435	1082/13601	0.00325	0.259369	AGT,ALB,ARHGEF11,ARHGEF12,AXL,B4GALT1,BRAF,CARD11,CASP8AP2,CHEK2,CPEB4,CXCL12,DAB2,DAB2IP,DLC1,EGFR,ETS1,FAF1,GLI2,GPAM,HAND2,HRG,ID1,IL20RA,IL6ST,ISL1,IVNS1ABP,JAK2,LGALS3,LOC100859467,LOC107049862,LOC430766,MAP3K20,NAA35,NF1,NKX3-2,NOTCH1,PGAP2,PIK3R1,PLAGL2,PPARGC1A,RAPGEF2,RPS6KA3,SEMA5A,SHH,SON,SPRY2,STAT5A,STEAP3,TRAF6,WT1	AGT,ALB,ARHGEF11,ARHGEF12,AXL,B4GALT1,BRAF,CARD11,CASP8AP2,CHEK2,CPEB4,CXCL12,DAB2,DAB2IP,DLC1,EGFR,ETS1,FAF1,GLI2,GPAM,HAND2,HRG,ID1,IL20RA,IL6ST,ISL1,IVNS1ABP,JAK2,LGALS3,LOC100859467,LOC107049862,LOC430766,MAP3K20,NAA35,NF1,NKX3-2,NOTCH1,PGAP2,PIK3R1,PLAGL2,PPARGC1A,RAPGEF2,RPS6KA3,SEMA5A,SHH,SON,SPRY2,STAT5A,STEAP3,TRAF6,WT1
GO:0031982	vesicle	cellular component	113/460	3085/15561	0.00666	0.261556	A2M,A2ML2,ACLY,AGT,ALB,ALDH1A1,AMOTL1,ANKRD13A,ANXA6,AP1G1,AP3B2,APOB,ARHGEF12,ATP7B,B4GALT1,CANT1,CARD11,CATSPER4,CCDC88A,CFI,CFL2,CLIP2,COL6A3,CSE1L,CSRP1,CTSE,CUX2,CXCL12,DAB2,DAB2IP,DLG1,DNAJB1,DNAJB9,ECM1,EGFR,ERAP1,ESD,FBLN1,FETUB,GAPVD1,GARS,GK2,GOLIM4,GPRC5A,HGS,HNRNPA2B1,HNRNPM,HRG,IDH1,IGFBP7,IL6ST,IQGAP2,IRF6,ISLR,KIDINS220,KIFC2,KMO,KNG1,LAMA5,LCP1,LGALS3,LMAN1L,LOC121107687,LOC430766…	A2M,A2ML2,ACLY,AGT,ALB,ALDH1A1,AMOTL1,ANKRD13A,ANXA6,AP1G1,AP3B2,APOB,ARHGEF12,ATP7B,B4GALT1,CANT1,CARD11,CATSPER4,CCDC88A,CFI,CFL2,CLIP2,COL6A3,CSE1L,CSRP1,CTSE,CUX2,CXCL12,DAB2,DAB2IP,DLG1,DNAJB1,DNAJB9,ECM1,EGFR,ERAP1,ESD,FBLN1,FETUB,GAPVD1,GARS,GK2,GOLIM4,GPRC5A,HGS,HNRNPA2B1,HNRNPM,HRG,IDH1,IGFBP7,IL6ST,IQGAP2,IRF6,ISLR,KIDINS220,KIFC2,KMO,KNG1,LAMA5,LCP1,LGALS3,LMAN1L,LOC121107687,LOC430766…
GO:0002683	negative regulation of immune system process	biological process	19/435	297/13601	0.0033	0.261862	A2M,AXL,COL3A1,CXCL12,DAB2IP,DLG1,GATA2,GPAM,LGALS3,MAD1L1,MEIS1,MEIS2,NBL1,NF1,NOTCH1,PIK3R1,SEC14L1,SHH,STAT5A	A2M,AXL,COL3A1,CXCL12,DAB2IP,DLG1,GATA2,GPAM,LGALS3,MAD1L1,MEIS1,MEIS2,NBL1,NF1,NOTCH1,PIK3R1,SEC14L1,SHH,STAT5A
GO:0021952	central nervous system projection neuron axonogenesis	biological process	4/435	20/13601	0.00333	0.26275	GLI2,NFIB,PAFAH1B1,PLXNA4	GLI2,NFIB,PAFAH1B1,PLXNA4
GO:0010243	response to organonitrogen compound	biological process	33/435	626/13601	0.00337	0.264412	AQP9,ATP7B,BRAF,CBSL,CD36,COL16A1,COL1A1,COL3A1,COL4A6,CPEB4,DNAJB9,EGFR,GPAM,HNRNPM,ID1,ITPR2,JAK2,JUND,LOC100859467,LOC421106,LOC430766,NOTCH1,OGT,PIK3R1,PPARA,PPARGC1A,PPP3CA,PRKAR1B,RAP1B,RAPGEF2,SHC1,SLC26A6,STAT5A	AQP9,ATP7B,BRAF,CBSL,CD36,COL16A1,COL1A1,COL3A1,COL4A6,CPEB4,DNAJB9,EGFR,GPAM,HNRNPM,ID1,ITPR2,JAK2,JUND,LOC100859467,LOC421106,LOC430766,NOTCH1,OGT,PIK3R1,PPARA,PPARGC1A,PPP3CA,PRKAR1B,RAP1B,RAPGEF2,SHC1,SLC26A6,STAT5A
GO:0045597	positive regulation of cell differentiation	biological process	35/435	676/13601	0.00342	0.266836	ANKRD54,APOB,ARNTL,BRAF,CD36,COL1A1,CUX2,DAB2,DAB2IP,ETS1,FBXO38,GATA2,GDPD5,GLI2,ID4,IL6ST,JUND,KIDINS220,METRN,NBL1,NKX6-1,NOTCH1,NPTN,PAFAH1B1,PAK3,PPP1R36,PROX1,PTK7,RAPGEF2,SEMA5A,SERPINF2,SHH,SMAP1,STAT5A,TRAF6	ANKRD54,APOB,ARNTL,BRAF,CD36,COL1A1,CUX2,DAB2,DAB2IP,ETS1,FBXO38,GATA2,GDPD5,GLI2,ID4,IL6ST,JUND,KIDINS220,METRN,NBL1,NKX6-1,NOTCH1,NPTN,PAFAH1B1,PAK3,PPP1R36,PROX1,PTK7,RAPGEF2,SEMA5A,SERPINF2,SHH,SMAP1,STAT5A,TRAF6
GO:0022607	cellular component assembly	biological process	80/435	1869/13601	0.00349	0.267306	AARS2,ADD1,AGT,ANXA6,APOB,ATG13,ATG16L2,ATL2,BRAF,CCDC88A,CD36,CENPE,CFL2,CHEK2,CNOT6,COL16A1,COL1A1,CTCF,CUX2,DAB2IP,DDX6,DLC1,DLG1,DNAJB1,FAF1,FAM179B,FERMT2,GJB1,GPHN,HACL1,HAUS8,HP1BP3,HRG,ID1,IQGAP2,KANK3,KIF23,LAMA5,LCP1,LMAN1L,LMOD1,LOC100859467,LOC121108729,LOC421106,LOC430766,MFN2,MICU1,MTMR3,MYO1B,NAP1L1,NBR1,NOTCH1,NPTN,OGT,PAFAH1B1,PAN3,PDCD6IP,PIK3R1,PLAGL2,PLEKHH3,PPFIA1,PPP1R36,PRO…	AARS2,ADD1,AGT,ANXA6,APOB,ATG13,ATG16L2,ATL2,BRAF,CCDC88A,CD36,CENPE,CFL2,CHEK2,CNOT6,COL16A1,COL1A1,CTCF,CUX2,DAB2IP,DDX6,DLC1,DLG1,DNAJB1,FAF1,FAM179B,FERMT2,GJB1,GPHN,HACL1,HAUS8,HP1BP3,HRG,ID1,IQGAP2,KANK3,KIF23,LAMA5,LCP1,LMAN1L,LMOD1,LOC100859467,LOC121108729,LOC421106,LOC430766,MFN2,MICU1,MTMR3,MYO1B,NAP1L1,NBR1,NOTCH1,NPTN,OGT,PAFAH1B1,PAN3,PDCD6IP,PIK3R1,PLAGL2,PLEKHH3,PPFIA1,PPP1R36,PRO…
GO:0010941	regulation of cell death	biological process	54/435	1165/13601	0.00351	0.267306	AGT,ALB,ARHGEF11,ARHGEF12,AXL,B4GALT1,BRAF,CARD11,CASP8AP2,CHEK2,CPEB4,CXCL12,DAB2,DAB2IP,DLC1,EGFR,ETS1,FAF1,GLI2,GPAM,HAND2,HRG,ID1,IL20RA,IL6ST,ISL1,IVNS1ABP,JAK2,JUND,LGALS3,LOC100859467,LOC107049862,LOC430766,MAP3K20,NAA35,NF1,NKX3-2,NOTCH1,OGT,PGAP2,PIK3R1,PLAGL2,PPARA,PPARGC1A,RAPGEF2,RPS6KA3,SEMA5A,SHH,SON,SPRY2,STAT5A,STEAP3,TRAF6,WT1	AGT,ALB,ARHGEF11,ARHGEF12,AXL,B4GALT1,BRAF,CARD11,CASP8AP2,CHEK2,CPEB4,CXCL12,DAB2,DAB2IP,DLC1,EGFR,ETS1,FAF1,GLI2,GPAM,HAND2,HRG,ID1,IL20RA,IL6ST,ISL1,IVNS1ABP,JAK2,JUND,LGALS3,LOC100859467,LOC107049862,LOC430766,MAP3K20,NAA35,NF1,NKX3-2,NOTCH1,OGT,PGAP2,PIK3R1,PLAGL2,PPARA,PPARGC1A,RAPGEF2,RPS6KA3,SEMA5A,SHH,SON,SPRY2,STAT5A,STEAP3,TRAF6,WT1
GO:0019884	antigen processing and presentation of exogenous antigen	biological process	7/435	62/13601	0.00352	0.267306	ABCB1,AP1G1,CENPE,CTSE,KIF23,PSME1,TRAF6	ABCB1,AP1G1,CENPE,CTSE,KIF23,PSME1,TRAF6
GO:0060348	bone development	biological process	12/435	152/13601	0.00354	0.267306	CBSL,COL1A1,IMPAD1,LOC121107687,LRRK1,MEF2D,MEIS1,PAFAH1B1,SHH,SULF1,VPS33B,WHSC1	CBSL,COL1A1,IMPAD1,LOC121107687,LRRK1,MEF2D,MEIS1,PAFAH1B1,SHH,SULF1,VPS33B,WHSC1
GO:0051239	regulation of multicellular organismal process	biological process	88/435	2093/13601	0.00356	0.267306	ADGRA2,AGT,AMOTL1,ANKRD54,ANXA6,ARNTL,B4GALT1,BRAF,CARD11,CCDC88A,CD36,CHN1,COL1A1,COL3A1,CUX2,DAB2,DAB2IP,DDX6,DLG1,DOCK4,DPYSL2,ECM1,ENPP2,ERAP1,ETS1,FBLN1,FBXO38,GATA2,GDPD5,GLI2,GPAM,HAND2,HRG,ID1,ID4,IL20RA,IL6ST,ISL1,ITPR2,JUND,KIDINS220,KNG1,LAMA5,LOC121107687,MCRIP1,MEIS1,MEIS2,MET,METRN,MTMR4,MYL3,NBL1,NBR1,NF1,NFIB,NKX3-2,NKX6-1,NOTCH1,NPTN,PAFAH1B1,PAK3,PIK3R1,PLXNA4,PPARGC1A,PPP1R36,P…	ADGRA2,AGT,AMOTL1,ANKRD54,ANXA6,ARNTL,B4GALT1,BRAF,CARD11,CCDC88A,CD36,CHN1,COL1A1,COL3A1,CUX2,DAB2,DAB2IP,DDX6,DLG1,DOCK4,DPYSL2,ECM1,ENPP2,ERAP1,ETS1,FBLN1,FBXO38,GATA2,GDPD5,GLI2,GPAM,HAND2,HRG,ID1,ID4,IL20RA,IL6ST,ISL1,ITPR2,JUND,KIDINS220,KNG1,LAMA5,LOC121107687,MCRIP1,MEIS1,MEIS2,MET,METRN,MTMR4,MYL3,NBL1,NBR1,NF1,NFIB,NKX3-2,NKX6-1,NOTCH1,NPTN,PAFAH1B1,PAK3,PIK3R1,PLXNA4,PPARGC1A,PPP1R36,P…
GO:0010721	negative regulation of cell development	biological process	16/435	234/13601	0.00356	0.267306	COL3A1,DDX6,FBLN1,ID1,ID4,ISL1,MEIS1,NF1,NOTCH1,PAK3,PPP3CA,RAPGEF2,RCC2,SEMA5A,SEMA5B,SHH	COL3A1,DDX6,FBLN1,ID1,ID4,ISL1,MEIS1,NF1,NOTCH1,PAK3,PPP3CA,RAPGEF2,RCC2,SEMA5A,SEMA5B,SHH
GO:1903706	regulation of hemopoiesis	biological process	16/435	234/13601	0.00356	0.267306	ANKRD54,CARD11,ETS1,GATA2,GLI2,MEIS1,MEIS2,NF1,NOTCH1,PIK3R1,PPP1R36,RBFOX2,SHH,SMAP1,STAT5A,TRAF6	ANKRD54,CARD11,ETS1,GATA2,GLI2,MEIS1,MEIS2,NF1,NOTCH1,PIK3R1,PPP1R36,RBFOX2,SHH,SMAP1,STAT5A,TRAF6
GO:0009612	response to mechanical stimulus	biological process	11/435	133/13601	0.0036	0.268864	ARHGDIA,CASP8AP2,COL11A1,COL1A1,COL3A1,GLI2,JUND,LOC107049862,MAP3K2,MEIS2,SUN1	ARHGDIA,CASP8AP2,COL11A1,COL1A1,COL3A1,GLI2,JUND,LOC107049862,MAP3K2,MEIS2,SUN1
GO:0005770	late endosome	cellular component	12/460	180/15561	0.00733	0.269494	ANKRD13A,ANXA6,ATP7B,EGFR,HGS,KIDINS220,MVB12B,NBR1,RAPGEF2,STEAP3,VPS11,VPS33B	ANKRD13A,ANXA6,ATP7B,EGFR,HGS,KIDINS220,MVB12B,NBR1,RAPGEF2,STEAP3,VPS11,VPS33B
GO:0030014	CCR4-NOT complex	cellular component	3/460	14/15561	0.00733	0.269494	CNOT4,CNOT6,TNKS1BP1	CNOT4,CNOT6,TNKS1BP1
GO:0031093	platelet alpha granule lumen	cellular component	3/460	14/15561	0.00733	0.269494	A2M,HRG,SERPINF2	A2M,HRG,SERPINF2
GO:1902117	positive regulation of organelle assembly	biological process	6/435	47/13601	0.00366	0.271891	CNOT6,LCP1,PAN3,PDCD6IP,PROX1,SEPTIN9	CNOT6,LCP1,PAN3,PDCD6IP,PROX1,SEPTIN9
GO:0090132	epithelium migration	biological process	14/435	193/13601	0.00369	0.27267	ADGRA2,AGT,AMOTL1,DAB2IP,ENPP2,ETS1,HRG,ID1,LOC121107687,MET,NF1,NOTCH1,PROX1,SEMA5A	ADGRA2,AGT,AMOTL1,DAB2IP,ENPP2,ETS1,HRG,ID1,LOC121107687,MET,NF1,NOTCH1,PROX1,SEMA5A
GO:0032989	cellular component morphogenesis	biological process	42/435	856/13601	0.00371	0.272705	ADD1,ARHGDIA,AXL,BRAF,CFL2,CHN1,COL4A3BP,CUX2,DAB2IP,DLC1,DLG1,DPYSL2,EGFR,ENPP2,FBLN1,FERMT2,GLI2,ID1,ISL1,KIDINS220,LAMA5,LMOD1,LOC121107687,METRN,NBL1,NFIB,NOTCH1,PAFAH1B1,PALMD,PLEKHH3,PLXNA4,PPP3CA,PROX1,RAPGEF2,RAPH1,RBFOX2,RCC2,SEMA5A,SEMA5B,SH3KBP1,SHH,TCTN1	ADD1,ARHGDIA,AXL,BRAF,CFL2,CHN1,COL4A3BP,CUX2,DAB2IP,DLC1,DLG1,DPYSL2,EGFR,ENPP2,FBLN1,FERMT2,GLI2,ID1,ISL1,KIDINS220,LAMA5,LMOD1,LOC121107687,METRN,NBL1,NFIB,NOTCH1,PAFAH1B1,PALMD,PLEKHH3,PLXNA4,PPP3CA,PROX1,RAPGEF2,RAPH1,RBFOX2,RCC2,SEMA5A,SEMA5B,SH3KBP1,SHH,TCTN1
GO:0008047	enzyme activator activity	molecular function	26/390	424/12662	0.00067	0.274108	A2M,AGAP1,ARHGDIA,ARHGEF11,ARHGEF12,CAMKK2,CASP8AP2,CHN1,DAB2IP,DLC1,DNAJB1,DOCK4,FBLN1,GAPVD1,IQGAP2,LOC100859467,LOC430766,NF1,PSAP,PSME1,PSME4,RALBP1,RALGAPB,RAPGEF2,SMAP1,SPRY2	A2M,AGAP1,ARHGDIA,ARHGEF11,ARHGEF12,CAMKK2,CASP8AP2,CHN1,DAB2IP,DLC1,DNAJB1,DOCK4,FBLN1,GAPVD1,IQGAP2,LOC100859467,LOC430766,NF1,PSAP,PSME1,PSME4,RALBP1,RALGAPB,RAPGEF2,SMAP1,SPRY2
GO:0008134	transcription factor binding	molecular function	21/390	313/12662	0.0007	0.274108	ADD1,AHR1A,CREBBP,DMAP1,ENPP2,FAF1,GATA2,GATA5,HAND2,JMJD1C,JUND,LOC100859467,MEF2D,MEIS2,OGT,PPARA,PPARGC1A,RBFOX2,SP1,STAT5A,TCERG1	ADD1,AHR1A,CREBBP,DMAP1,ENPP2,FAF1,GATA2,GATA5,HAND2,JMJD1C,JUND,LOC100859467,MEF2D,MEIS2,OGT,PPARA,PPARGC1A,RBFOX2,SP1,STAT5A,TCERG1
GO:0016504	peptidase activator activity	molecular function	5/390	24/12662	0.00071	0.274108	CASP8AP2,FBLN1,LOC430766,PSME1,PSME4	CASP8AP2,FBLN1,LOC430766,PSME1,PSME4
GO:0019904	protein domain specific binding	molecular function	18/390	252/12662	0.00082	0.274108	ACOX1,CARD11,DAB2IP,DLC1,DLG1,DOCK4,ERC1,HGS,HNRNPM,KIDINS220,OGT,RAPGEF2,RCC2,SLC26A6,SON,SP1,VPS11,WBP11	ACOX1,CARD11,DAB2IP,DLC1,DLG1,DOCK4,ERC1,HGS,HNRNPM,KIDINS220,OGT,RAPGEF2,RCC2,SLC26A6,SON,SP1,VPS11,WBP11
GO:0004866	endopeptidase inhibitor activity	molecular function	11/390	115/12662	0.00083	0.274108	A2M,A2ML2,COL6A3,FETUB,HRG,KNG1,RPS6KA3,SERPINA10,SERPIND1,SERPINF2,SPIA4	A2M,A2ML2,COL6A3,FETUB,HRG,KNG1,RPS6KA3,SERPINA10,SERPIND1,SERPINF2,SPIA4
GO:0060205	cytoplasmic vesicle lumen	cellular component	4/460	27/15561	0.00771	0.27756	A2M,APOB,HRG,SERPINF2	A2M,APOB,HRG,SERPINF2
GO:2000045	regulation of G1/S transition of mitotic cell cycle	biological process	9/435	97/13601	0.00384	0.278596	CHEK2,CNOT4,CNOT6,CREBBP,LOC107049862,MYO16,PSME1,RPL17,TNKS1BP1	CHEK2,CNOT4,CNOT6,CREBBP,LOC107049862,MYO16,PSME1,RPL17,TNKS1BP1
GO:0007045	cell-substrate adherens junction assembly	biological process	7/435	63/13601	0.00385	0.278596	COL16A1,DLC1,FERMT2,HRG,LAMA5,PTPRK,RCC2	COL16A1,DLC1,FERMT2,HRG,LAMA5,PTPRK,RCC2
GO:0048041	focal adhesion assembly	biological process	7/435	63/13601	0.00385	0.278596	COL16A1,DLC1,FERMT2,HRG,LAMA5,PTPRK,RCC2	COL16A1,DLC1,FERMT2,HRG,LAMA5,PTPRK,RCC2
GO:0043067	regulation of programmed cell death	biological process	51/435	1092/13601	0.00391	0.28148	AGT,ALB,ARHGEF11,ARHGEF12,AXL,B4GALT1,BRAF,CARD11,CASP8AP2,CHEK2,CPEB4,CXCL12,DAB2,DAB2IP,DLC1,EGFR,ETS1,FAF1,GLI2,GPAM,HAND2,HRG,ID1,IL20RA,IL6ST,ISL1,IVNS1ABP,JAK2,LGALS3,LOC100859467,LOC107049862,LOC430766,MAP3K20,NAA35,NF1,NKX3-2,NOTCH1,PGAP2,PIK3R1,PLAGL2,PPARGC1A,RAPGEF2,RPS6KA3,SEMA5A,SHH,SON,SPRY2,STAT5A,STEAP3,TRAF6,WT1	AGT,ALB,ARHGEF11,ARHGEF12,AXL,B4GALT1,BRAF,CARD11,CASP8AP2,CHEK2,CPEB4,CXCL12,DAB2,DAB2IP,DLC1,EGFR,ETS1,FAF1,GLI2,GPAM,HAND2,HRG,ID1,IL20RA,IL6ST,ISL1,IVNS1ABP,JAK2,LGALS3,LOC100859467,LOC107049862,LOC430766,MAP3K20,NAA35,NF1,NKX3-2,NOTCH1,PGAP2,PIK3R1,PLAGL2,PPARGC1A,RAPGEF2,RPS6KA3,SEMA5A,SHH,SON,SPRY2,STAT5A,STEAP3,TRAF6,WT1
GO:0010769	regulation of cell morphogenesis involved in differentiation	biological process	15/435	216/13601	0.00407	0.2899	BRAF,CHN1,CUX2,DPYSL2,FBLN1,ID1,METRN,PAFAH1B1,PLXNA4,PPP3CA,RAPGEF2,RCC2,SEMA5A,SEMA5B,SHH	BRAF,CHN1,CUX2,DPYSL2,FBLN1,ID1,METRN,PAFAH1B1,PLXNA4,PPP3CA,RAPGEF2,RCC2,SEMA5A,SEMA5B,SHH
GO:0050678	regulation of epithelial cell proliferation	biological process	15/435	216/13601	0.00407	0.2899	B4GALT1,DAB2IP,DLG1,ECM1,EGFR,ID1,LOC121107687,NF1,NFIB,NOTCH1,PROX1,PTPRK,SEMA5A,SHH,SULF1	B4GALT1,DAB2IP,DLG1,ECM1,EGFR,ID1,LOC121107687,NF1,NFIB,NOTCH1,PROX1,PTPRK,SEMA5A,SHH,SULF1
GO:0014074	response to purine-containing compound	biological process	9/435	98/13601	0.00411	0.2899	AQP9,ATP7B,BRAF,ITPR2,JUND,PPARGC1A,RAP1B,RAPGEF2,SLC26A6	AQP9,ATP7B,BRAF,ITPR2,JUND,PPARGC1A,RAP1B,RAPGEF2,SLC26A6
GO:0045667	regulation of osteoblast differentiation	biological process	9/435	98/13601	0.00411	0.2899	HAND2,ID1,ID4,IL6ST,JUND,NBR1,NOTCH1,SHH,SMOC1	HAND2,ID1,ID4,IL6ST,JUND,NBR1,NOTCH1,SHH,SMOC1
GO:0019538	protein metabolic process	biological process	150/435	3899/13601	0.00423	0.296865	A2M,A2ML2,AARS2,ADD1,AGT,ANKRD54,ANKS1A,APOB,ARNTL,AXL,B4GALT1,BRAF,BRD1,CAMKK2,CANT1,CARD11,CASP8AP2,CBSL,CCDC88A,CD36,CENPE,CFI,CHEK2,CNOT4,CNOT6,COL11A1,COL3A1,COL4A3BP,CPEB4,CREBBP,CTCF,CTSE,CTSK,DAB2,DAB2IP,DDX6,DLC1,DLG1,DMAP1,DNAJB9,DOK4,DPH1,ECM1,EGFR,ENPP2,ERAP1,ERC1,EZH1,FAF1,FBLN1,FBXL4,FETUB,FRS3,GALNT6,GARS,GATA2,GPHN,GPRC5A,GPS2,HGS,HNRNPA2B1,HRG,ID1,IMPAD1,ISL1,JAK2,KDM2A,KIDINS220…	A2M,A2ML2,AARS2,ADD1,AGT,ANKRD54,ANKS1A,APOB,ARNTL,AXL,B4GALT1,BRAF,BRD1,CAMKK2,CANT1,CARD11,CASP8AP2,CBSL,CCDC88A,CD36,CENPE,CFI,CHEK2,CNOT4,CNOT6,COL11A1,COL3A1,COL4A3BP,CPEB4,CREBBP,CTCF,CTSE,CTSK,DAB2,DAB2IP,DDX6,DLC1,DLG1,DMAP1,DNAJB9,DOK4,DPH1,ECM1,EGFR,ENPP2,ERAP1,ERC1,EZH1,FAF1,FBLN1,FBXL4,FETUB,FRS3,GALNT6,GARS,GATA2,GPHN,GPRC5A,GPS2,HGS,HNRNPA2B1,HRG,ID1,IMPAD1,ISL1,JAK2,KDM2A,KIDINS220…
GO:0046872	metal ion binding	molecular function	139/390	3598/12662	0.00098	0.298749	AARS2,ACAN,ACLY,ACY1,ADAMTS8,ADPGK,AGAP1,ALB,ANXA6,ATP7B,B4GALT1,BAZ2B,BRAF,BRD1,CABP2,CAMKK2,CANT1,CBSL,CEPT1,CFI,CHEK2,CHN1,CNOT4,CNOT6,COL11A1,COL1A1,COL3A1,CREBBP,CSRP1,CTCF,CYP2C23a,CYP2C23b,DAGLB,DGKG,DPF3,DPYD,ENPP2,ERAP1,ESYT1,ESYT2,FBLN1,FGD3,FOXP4,GALNT6,GATA2,GATA5,GLI2,GNE,GPD2,GPHN,HACL1,HGS,HIC1,HRG,IDH1,IMPAD1,ISL1,ITGA3,JMJD1C,KDM2A,LCP1,LMAN1L,LOC107054982,LOC121107687,LOC1211089…	AARS2,ACAN,ACLY,ACY1,ADAMTS8,ADPGK,AGAP1,ALB,ANXA6,ATP7B,B4GALT1,BAZ2B,BRAF,BRD1,CABP2,CAMKK2,CANT1,CBSL,CEPT1,CFI,CHEK2,CHN1,CNOT4,CNOT6,COL11A1,COL1A1,COL3A1,CREBBP,CSRP1,CTCF,CYP2C23a,CYP2C23b,DAGLB,DGKG,DPF3,DPYD,ENPP2,ERAP1,ESYT1,ESYT2,FBLN1,FGD3,FOXP4,GALNT6,GATA2,GATA5,GLI2,GNE,GPD2,GPHN,HACL1,HGS,HIC1,HRG,IDH1,IMPAD1,ISL1,ITGA3,JMJD1C,KDM2A,LCP1,LMAN1L,LOC107054982,LOC121107687,LOC1211089…
GO:0001952	regulation of cell-matrix adhesion	biological process	8/435	81/13601	0.00429	0.299571	CD36,COL16A1,DLC1,HRG,LOC100859467,NF1,PIK3R1,RCC2	CD36,COL16A1,DLC1,HRG,LOC100859467,NF1,PIK3R1,RCC2
GO:0048869	cellular developmental process	biological process	128/435	3254/13601	0.00433	0.299959	A2M,ADD1,ADGRA2,AMH,ANKRD54,ANKS1A,ANXA6,AP1G1,APOB,ARHGDIA,ARID5B,ARNTL,AXL,B4GALT1,BCL7B,BRAF,C8orf22,CARD11,CCDC88A,CD36,CFL2,CHEK2,CHN1,COL11A1,COL1A1,COL3A1,COL4A3BP,CUX2,DAB2,DAB2IP,DAGLB,DDX6,DLC1,DLG1,DPYSL2,EGFR,ENPP2,ERAP1,ETS1,FBLN1,FBXO38,FERMT2,GATA2,GATA5,GDPD5,GGNBP2,GLI2,HAND2,HNRNPH3,ID1,ID4,IL6ST,IMPAD1,IRF6,ISL1,JAK2,JUND,KAZALD1,KAZN,KIDINS220,LAMA5,LGALS3,LMOD1,LOC100859467,L…	A2M,ADD1,ADGRA2,AMH,ANKRD54,ANKS1A,ANXA6,AP1G1,APOB,ARHGDIA,ARID5B,ARNTL,AXL,B4GALT1,BCL7B,BRAF,C8orf22,CARD11,CCDC88A,CD36,CFL2,CHEK2,CHN1,COL11A1,COL1A1,COL3A1,COL4A3BP,CUX2,DAB2,DAB2IP,DAGLB,DDX6,DLC1,DLG1,DPYSL2,EGFR,ENPP2,ERAP1,ETS1,FBLN1,FBXO38,FERMT2,GATA2,GATA5,GDPD5,GGNBP2,GLI2,HAND2,HNRNPH3,ID1,ID4,IL6ST,IMPAD1,IRF6,ISL1,JAK2,JUND,KAZALD1,KAZN,KIDINS220,LAMA5,LGALS3,LMOD1,LOC100859467,L…
GO:1903037	regulation of leukocyte cell-cell adhesion	biological process	13/435	176/13601	0.00434	0.299959	CARD11,CXCL12,DLG1,GLI2,GPAM,IL6ST,LGALS3,MAD1L1,PPARA,PPP1R36,SHH,STAT5A,TRAF6	CARD11,CXCL12,DLG1,GLI2,GPAM,IL6ST,LGALS3,MAD1L1,PPARA,PPP1R36,SHH,STAT5A,TRAF6
GO:0034329	cell junction assembly	biological process	12/435	156/13601	0.00436	0.299959	AGT,COL16A1,DLC1,DLG1,FERMT2,HRG,LAMA5,PTPRK,RAP1B,RAPGEF2,RCC2,TJP1	AGT,COL16A1,DLC1,DLG1,FERMT2,HRG,LAMA5,PTPRK,RAP1B,RAPGEF2,RCC2,TJP1
GO:0110053	regulation of actin filament organization	biological process	14/435	197/13601	0.00442	0.300337	ADD1,BRAF,CFL2,DLC1,DLG1,ID1,IQGAP2,KANK3,LMOD1,LOC100859467,PIK3R1,PPFIA1,SEMA5A,SERPINF2	ADD1,BRAF,CFL2,DLC1,DLG1,ID1,IQGAP2,KANK3,LMOD1,LOC100859467,PIK3R1,PPFIA1,SEMA5A,SERPINF2
GO:0060513	prostatic bud formation	biological process	3/435	11/13601	0.00443	0.300337	GLI2,SHH,SULF1	GLI2,SHH,SULF1
GO:0048511	rhythmic process	biological process	15/435	218/13601	0.00443	0.300337	AHR1A,ARNTL,ATP7B,AXL,CREBBP,ID1,ID4,LOC121108941,OGT,PPARA,PPARGC1A,PROX1,SCHIP1,SP1,STAT5A	AHR1A,ARNTL,ATP7B,AXL,CREBBP,ID1,ID4,LOC121108941,OGT,PPARA,PPARGC1A,PROX1,SCHIP1,SP1,STAT5A
GO:0045637	regulation of myeloid cell differentiation	biological process	11/435	137/13601	0.00451	0.304283	ANKRD54,ETS1,GATA2,MEIS1,MEIS2,NF1,PIK3R1,RBFOX2,SMAP1,STAT5A,TRAF6	ANKRD54,ETS1,GATA2,MEIS1,MEIS2,NF1,PIK3R1,RBFOX2,SMAP1,STAT5A,TRAF6
GO:0030218	erythrocyte differentiation	biological process	8/435	82/13601	0.00463	0.310878	ADD1,ANKRD54,ETS1,GATA2,JAK2,RBFOX2,SMAP1,STAT5A	ADD1,ANKRD54,ETS1,GATA2,JAK2,RBFOX2,SMAP1,STAT5A
GO:0035148	tube formation	biological process	11/435	138/13601	0.00477	0.317893	DAB2IP,DLC1,MTHFD1L,NFIB,NOTCH1,PHACTR4,PROX1,PTK7,SHH,TCTN1,TRAF6	DAB2IP,DLC1,MTHFD1L,NFIB,NOTCH1,PHACTR4,PROX1,PTK7,SHH,TCTN1,TRAF6
GO:0038179	neurotrophin signaling pathway	biological process	4/435	22/13601	0.00478	0.317893	AGT,KIDINS220,RAPGEF2,SPRY2	AGT,KIDINS220,RAPGEF2,SPRY2
GO:1901987	regulation of cell cycle phase transition	biological process	14/435	199/13601	0.00484	0.319378	CENPE,CHEK2,CNOT4,CNOT6,CREBBP,FOXN3,LOC107049862,MAD1L1,MTA3,MYO16,PSME1,RCC2,RPL17,TNKS1BP1	CENPE,CHEK2,CNOT4,CNOT6,CREBBP,FOXN3,LOC107049862,MAD1L1,MTA3,MYO16,PSME1,RCC2,RPL17,TNKS1BP1
GO:0002062	chondrocyte differentiation	biological process	8/435	83/13601	0.00498	0.319378	COL11A1,GLI2,IMPAD1,MEF2D,NFIB,NKX3-2,SHH,SULF1	COL11A1,GLI2,IMPAD1,MEF2D,NFIB,NKX3-2,SHH,SULF1
GO:0042129	regulation of T cell proliferation	biological process	9/435	101/13601	0.00501	0.319378	CARD11,DLG1,GPAM,IL6ST,LGALS3,MAD1L1,SHH,STAT5A,TRAF6	CARD11,DLG1,GPAM,IL6ST,LGALS3,MAD1L1,SHH,STAT5A,TRAF6
GO:0035556	intracellular signal transduction	biological process	91/435	2204/13601	0.00505	0.319378	A2M,AGAP1,AGT,AMOTL1,ANKRD54,ARHGDIA,ARHGEF11,ARHGEF12,ARNTL,AXL,BRAF,CANT1,CARD11,CBSL,CCDC88A,CD36,CHEK2,CHN1,CNOT4,CNOT6,COL3A1,CREBBP,CXCL12,DAB2IP,DGKG,DLC1,DLG1,DOCK4,DOK4,ECM1,EGFR,ERC1,FBLN1,FGD3,FRS3,GPS2,HGS,HIC1,ID1,IL20RA,IQGAP2,IVNS1ABP,JAK2,KIDINS220,LCP1,LOC100859467,LOC107049862,LRRK1,MAP3K2,MAP3K20,MAST4,MFN2,NBR1,NDST1,NF1,NOTCH1,NPTN,OGT,PAFAH1B1,PDCD4,PGAP2,PHACTR4,PIK3R1,PLAG…	A2M,AGAP1,AGT,AMOTL1,ANKRD54,ARHGDIA,ARHGEF11,ARHGEF12,ARNTL,AXL,BRAF,CANT1,CARD11,CBSL,CCDC88A,CD36,CHEK2,CHN1,CNOT4,CNOT6,COL3A1,CREBBP,CXCL12,DAB2IP,DGKG,DLC1,DLG1,DOCK4,DOK4,ECM1,EGFR,ERC1,FBLN1,FGD3,FRS3,GPS2,HGS,HIC1,ID1,IL20RA,IQGAP2,IVNS1ABP,JAK2,KIDINS220,LCP1,LOC100859467,LOC107049862,LRRK1,MAP3K2,MAP3K20,MAST4,MFN2,NBR1,NDST1,NF1,NOTCH1,NPTN,OGT,PAFAH1B1,PDCD4,PGAP2,PHACTR4,PIK3R1,PLAG…
GO:0045892	negative regulation of transcription, DNA-templated	biological process	38/435	770/13601	0.00518	0.319378	AHR1A,CD36,CUX2,DAB2,DAB2IP,DLG1,DMAP1,FOXN3,GATA2,GLI2,GPS2,HIC1,HNRNPA2B1,ID1,ID4,ISL1,JUND,LOC121108941,MEIS2,MTA3,NFIB,NKX3-2,NKX6-1,NOTCH1,PDCD4,POU2F1,PPARA,PPP1R36,PROX1,PTPRK,RBFOX2,SHH,STRN3,TCERG1,TRAF6,WHSC1,WT1,ZNF706	AHR1A,CD36,CUX2,DAB2,DAB2IP,DLG1,DMAP1,FOXN3,GATA2,GLI2,GPS2,HIC1,HNRNPA2B1,ID1,ID4,ISL1,JUND,LOC121108941,MEIS2,MTA3,NFIB,NKX3-2,NKX6-1,NOTCH1,PDCD4,POU2F1,PPARA,PPP1R36,PROX1,PTPRK,RBFOX2,SHH,STRN3,TCERG1,TRAF6,WHSC1,WT1,ZNF706
GO:0016331	morphogenesis of embryonic epithelium	biological process	11/435	140/13601	0.00531	0.319378	DLC1,GLI2,LAMA5,MTHFD1L,PAK3,PHACTR4,PTK7,SHH,SULF1,TCTN1,TRAF6	DLC1,GLI2,LAMA5,MTHFD1L,PAK3,PHACTR4,PTK7,SHH,SULF1,TCTN1,TRAF6
GO:0008285	negative regulation of cell proliferation	biological process	26/435	474/13601	0.00534	0.319378	ADAMTS8,B4GALT1,DAB2IP,DLC1,DLG1,FBLN1,GATA2,HRG,IRF6,LOC121107687,MAD1L1,MFN2,MYO16,NF1,NFIB,NOTCH1,PAK3,PPARGC1A,PROX1,PTPRK,RAPGEF2,SHH,SPRY2,SULF1,WNK2,WT1	ADAMTS8,B4GALT1,DAB2IP,DLC1,DLG1,FBLN1,GATA2,HRG,IRF6,LOC121107687,MAD1L1,MFN2,MYO16,NF1,NFIB,NOTCH1,PAK3,PPARGC1A,PROX1,PTPRK,RAPGEF2,SHH,SPRY2,SULF1,WNK2,WT1
GO:0032268	regulation of cellular protein metabolic process	biological process	73/435	1706/13601	0.00538	0.319378	A2M,AGT,ANKRD54,ANKS1A,BRAF,CAMKK2,CASP8AP2,CBSL,CCDC88A,CD36,CENPE,CHEK2,CNOT6,CPEB4,CTCF,DAB2,DAB2IP,DDX6,DLC1,DLG1,DPH1,ECM1,EGFR,ENPP2,FBLN1,FETUB,GATA2,GPRC5A,GPS2,HGS,HNRNPA2B1,HRG,ID1,ISL1,KIDINS220,LOC100857859,LOC100859467,LOC107049862,LOC121108729,LOC430766,LRRK1,MAP3K2,MAP3K20,MPRIP,MVP,NBR1,NF1,NPTN,OGT,PAFAH1B1,PDCD4,PPARGC1A,PRKAB1,PRKAR1B,PROX1,PSME1,PUM2,RAP1B,RAPGEF2,RBMS3,RPS6KA…	A2M,AGT,ANKRD54,ANKS1A,BRAF,CAMKK2,CASP8AP2,CBSL,CCDC88A,CD36,CENPE,CHEK2,CNOT6,CPEB4,CTCF,DAB2,DAB2IP,DDX6,DLC1,DLG1,DPH1,ECM1,EGFR,ENPP2,FBLN1,FETUB,GATA2,GPRC5A,GPS2,HGS,HNRNPA2B1,HRG,ID1,ISL1,KIDINS220,LOC100857859,LOC100859467,LOC107049862,LOC121108729,LOC430766,LRRK1,MAP3K2,MAP3K20,MPRIP,MVP,NBR1,NF1,NPTN,OGT,PAFAH1B1,PDCD4,PPARGC1A,PRKAB1,PRKAR1B,PROX1,PSME1,PUM2,RAP1B,RAPGEF2,RBMS3,RPS6KA…
GO:1902679	negative regulation of RNA biosynthetic process	biological process	38/435	772/13601	0.0054	0.319378	AHR1A,CD36,CUX2,DAB2,DAB2IP,DLG1,DMAP1,FOXN3,GATA2,GLI2,GPS2,HIC1,HNRNPA2B1,ID1,ID4,ISL1,JUND,LOC121108941,MEIS2,MTA3,NFIB,NKX3-2,NKX6-1,NOTCH1,PDCD4,POU2F1,PPARA,PPP1R36,PROX1,PTPRK,RBFOX2,SHH,STRN3,TCERG1,TRAF6,WHSC1,WT1,ZNF706	AHR1A,CD36,CUX2,DAB2,DAB2IP,DLG1,DMAP1,FOXN3,GATA2,GLI2,GPS2,HIC1,HNRNPA2B1,ID1,ID4,ISL1,JUND,LOC121108941,MEIS2,MTA3,NFIB,NKX3-2,NKX6-1,NOTCH1,PDCD4,POU2F1,PPARA,PPP1R36,PROX1,PTPRK,RBFOX2,SHH,STRN3,TCERG1,TRAF6,WHSC1,WT1,ZNF706
GO:1903507	negative regulation of nucleic acid-templated transcription	biological process	38/435	772/13601	0.0054	0.319378	AHR1A,CD36,CUX2,DAB2,DAB2IP,DLG1,DMAP1,FOXN3,GATA2,GLI2,GPS2,HIC1,HNRNPA2B1,ID1,ID4,ISL1,JUND,LOC121108941,MEIS2,MTA3,NFIB,NKX3-2,NKX6-1,NOTCH1,PDCD4,POU2F1,PPARA,PPP1R36,PROX1,PTPRK,RBFOX2,SHH,STRN3,TCERG1,TRAF6,WHSC1,WT1,ZNF706	AHR1A,CD36,CUX2,DAB2,DAB2IP,DLG1,DMAP1,FOXN3,GATA2,GLI2,GPS2,HIC1,HNRNPA2B1,ID1,ID4,ISL1,JUND,LOC121108941,MEIS2,MTA3,NFIB,NKX3-2,NKX6-1,NOTCH1,PDCD4,POU2F1,PPARA,PPP1R36,PROX1,PTPRK,RBFOX2,SHH,STRN3,TCERG1,TRAF6,WHSC1,WT1,ZNF706
GO:0006793	phosphorus metabolic process	biological process	93/435	2266/13601	0.0054	0.319378	AASS,ACLY,ADPGK,AGPAT3,AGT,AK3,ANKRD54,AXL,BRAF,CAMKK2,CBSL,CCDC88A,CD36,CENPE,CEPT1,CHEK2,COL4A3BP,DAB2,DAB2IP,DLC1,DLG1,DOK4,EGFR,ENPP2,ERC1,FBLN1,FGGY,FRS3,GARS,GK2,GNE,GPAM,GPD2,GPHN,GPRC5A,GPS2,H6PD,HGS,HRG,ID1,IDH1,IMPAD1,JAK2,KIDINS220,KMO,LOC100859467,LOC430766,LPIN2,LRRK1,MAP3K2,MAP3K20,MAST4,MPRIP,MTMR3,MVP,NBR1,NDST1,NF1,NNT,NPTN,NUDT5,OASL,OGT,PAFAH1B1,PANK1,PDCD4,PFKP,PGAP1,PGAP2,PIG…	AASS,ACLY,ADPGK,AGPAT3,AGT,AK3,ANKRD54,AXL,BRAF,CAMKK2,CBSL,CCDC88A,CD36,CENPE,CEPT1,CHEK2,COL4A3BP,DAB2,DAB2IP,DLC1,DLG1,DOK4,EGFR,ENPP2,ERC1,FBLN1,FGGY,FRS3,GARS,GK2,GNE,GPAM,GPD2,GPHN,GPRC5A,GPS2,H6PD,HGS,HRG,ID1,IDH1,IMPAD1,JAK2,KIDINS220,KMO,LOC100859467,LOC430766,LPIN2,LRRK1,MAP3K2,MAP3K20,MAST4,MPRIP,MTMR3,MVP,NBR1,NDST1,NF1,NNT,NPTN,NUDT5,OASL,OGT,PAFAH1B1,PANK1,PDCD4,PFKP,PGAP1,PGAP2,PIG…
GO:0003229	ventricular cardiac muscle tissue development	biological process	5/435	36/13601	0.00544	0.319378	COL11A1,ISL1,MYL3,NOTCH1,PROX1	COL11A1,ISL1,MYL3,NOTCH1,PROX1
GO:0010761	fibroblast migration	biological process	5/435	36/13601	0.00544	0.319378	ARID5B,BRAF,RCC2,SCHIP1,SYNE2	ARID5B,BRAF,RCC2,SCHIP1,SYNE2
GO:0019886	antigen processing and presentation of exogenous peptide antigen via MHC class II	biological process	5/435	36/13601	0.00544	0.319378	AP1G1,CENPE,CTSE,KIF23,TRAF6	AP1G1,CENPE,CTSE,KIF23,TRAF6
GO:0050768	negative regulation of neurogenesis	biological process	14/435	202/13601	0.00551	0.319378	COL3A1,DDX6,ID1,ID4,ISL1,MEIS1,NF1,NOTCH1,PAK3,PPP3CA,RAPGEF2,SEMA5A,SEMA5B,SHH	COL3A1,DDX6,ID1,ID4,ISL1,MEIS1,NF1,NOTCH1,PAK3,PPP3CA,RAPGEF2,SEMA5A,SEMA5B,SHH
GO:0009719	response to endogenous stimulus	biological process	50/435	1085/13601	0.00552	0.319378	AGL,APOB,AQP9,ARNTL,BRAF,CD36,CHEK2,COL16A1,COL1A1,COL3A1,COL4A6,CPEB4,DAB2,EGFR,FERMT2,FRS3,GATA5,GPAM,HNRNPM,ID1,ITPR2,JAK2,JUND,KIDINS220,LOC100859467,LOC107051813,LOC421106,MTMR4,NBL1,NDST1,NOTCH1,NPTN,OGT,PIK3R1,PPARA,PPARGC1A,PRKAR1B,PTPRK,RAP1B,RAPGEF2,RBFOX2,SHC1,SHH,SLC26A6,SPRY2,STAT5A,SULF1,TGFBRAP1,WT1,ZYX	AGL,APOB,AQP9,ARNTL,BRAF,CD36,CHEK2,COL16A1,COL1A1,COL3A1,COL4A6,CPEB4,DAB2,EGFR,FERMT2,FRS3,GATA5,GPAM,HNRNPM,ID1,ITPR2,JAK2,JUND,KIDINS220,LOC100859467,LOC107051813,LOC421106,MTMR4,NBL1,NDST1,NOTCH1,NPTN,OGT,PIK3R1,PPARA,PPARGC1A,PRKAR1B,PTPRK,RAP1B,RAPGEF2,RBFOX2,SHC1,SHH,SLC26A6,SPRY2,STAT5A,SULF1,TGFBRAP1,WT1,ZYX
GO:0022407	regulation of cell-cell adhesion	biological process	16/435	245/13601	0.00554	0.319378	CARD11,CXCL12,DLG1,GLI2,GPAM,IL6ST,LGALS3,MAD1L1,PLEKHH3,PPARA,PPP1R36,SERPINF2,SHH,STAT5A,TRAF6,VPS33B	CARD11,CXCL12,DLG1,GLI2,GPAM,IL6ST,LGALS3,MAD1L1,PLEKHH3,PPARA,PPP1R36,SERPINF2,SHH,STAT5A,TRAF6,VPS33B
GO:0048522	positive regulation of cellular process	biological process	143/435	3718/13601	0.00554	0.319378	ACLY,ADGRA2,AGT,AHR1A,AMOTL1,ANKRD54,AP1G1,APOB,ARHGEF11,ARHGEF12,ARNTL,ATG13,B4GALT1,BRAF,CAMKK2,CANT1,CARD11,CASP8AP2,CATSPER4,CCDC88A,CD36,CENPE,CFL2,CHEK2,CNOT4,CNOT6,COL16A1,COL1A1,COL3A1,CREBBP,CTSK,CUX2,CXCL12,DAB2,DAB2IP,DLC1,DLG1,DOCK4,ECM1,EGFR,ENPP2,ETS1,EZH1,FAF1,FBLN1,FBXO38,GATA2,GATA5,GDPD5,GLI2,GPAM,HAND2,HGS,HPSE2,HRG,ID1,ID4,IL20RA,IL6ST,IQGAP2,IRF6,ISL1,JUND,KIDINS220,KIF23,LCP…	ACLY,ADGRA2,AGT,AHR1A,AMOTL1,ANKRD54,AP1G1,APOB,ARHGEF11,ARHGEF12,ARNTL,ATG13,B4GALT1,BRAF,CAMKK2,CANT1,CARD11,CASP8AP2,CATSPER4,CCDC88A,CD36,CENPE,CFL2,CHEK2,CNOT4,CNOT6,COL16A1,COL1A1,COL3A1,CREBBP,CTSK,CUX2,CXCL12,DAB2,DAB2IP,DLC1,DLG1,DOCK4,ECM1,EGFR,ENPP2,ETS1,EZH1,FAF1,FBLN1,FBXO38,GATA2,GATA5,GDPD5,GLI2,GPAM,HAND2,HGS,HPSE2,HRG,ID1,ID4,IL20RA,IL6ST,IQGAP2,IRF6,ISL1,JUND,KIDINS220,KIF23,LCP…
GO:0002009	morphogenesis of an epithelium	biological process	24/435	428/13601	0.0056	0.319378	AGT,B4GALT1,DAB2,DLC1,DLG1,EGFR,GLI2,HAND2,ID4,LAMA5,MTHFD1L,NOTCH1,PAFAH1B1,PAK3,PHACTR4,PRICKLE2,PROX1,PTK7,SHH,SPRY2,SULF1,TCTN1,TRAF6,WT1	AGT,B4GALT1,DAB2,DLC1,DLG1,EGFR,GLI2,HAND2,ID4,LAMA5,MTHFD1L,NOTCH1,PAFAH1B1,PAK3,PHACTR4,PRICKLE2,PROX1,PTK7,SHH,SPRY2,SULF1,TCTN1,TRAF6,WT1
GO:0001958	endochondral ossification	biological process	4/435	23/13601	0.00564	0.319378	CBSL,COL1A1,IMPAD1,MEF2D	CBSL,COL1A1,IMPAD1,MEF2D
GO:0036075	replacement ossification	biological process	4/435	23/13601	0.00564	0.319378	CBSL,COL1A1,IMPAD1,MEF2D	CBSL,COL1A1,IMPAD1,MEF2D
GO:0044550	secondary metabolite biosynthetic process	biological process	4/435	23/13601	0.00564	0.319378	CBSL,KMO,RAPGEF2,SP1	CBSL,KMO,RAPGEF2,SP1
GO:0048710	regulation of astrocyte differentiation	biological process	4/435	23/13601	0.00564	0.319378	ID4,IL6ST,NF1,NOTCH1	ID4,IL6ST,NF1,NOTCH1
GO:0019362	pyridine nucleotide metabolic process	biological process	9/435	103/13601	0.0057	0.319378	ADPGK,H6PD,KMO,LOC430766,NNT,OGT,PFKP,PPARA,PPARGC1A	ADPGK,H6PD,KMO,LOC430766,NNT,OGT,PFKP,PPARA,PPARGC1A
GO:0046496	nicotinamide nucleotide metabolic process	biological process	9/435	103/13601	0.0057	0.319378	ADPGK,H6PD,KMO,LOC430766,NNT,OGT,PFKP,PPARA,PPARGC1A	ADPGK,H6PD,KMO,LOC430766,NNT,OGT,PFKP,PPARA,PPARGC1A
GO:0010885	regulation of cholesterol storage	biological process	3/435	12/13601	0.00576	0.319378	APOB,CD36,PPARA	APOB,CD36,PPARA
GO:0046929	negative regulation of neurotransmitter secretion	biological process	3/435	12/13601	0.00576	0.319378	BRAF,NF1,RAP1B	BRAF,NF1,RAP1B
GO:0048715	negative regulation of oligodendrocyte differentiation	biological process	3/435	12/13601	0.00576	0.319378	ID4,NF1,NOTCH1	ID4,NF1,NOTCH1
GO:0050774	negative regulation of dendrite morphogenesis	biological process	3/435	12/13601	0.00576	0.319378	ID1,PPP3CA,RAPGEF2	ID1,PPP3CA,RAPGEF2
GO:1900746	regulation of vascular endothelial growth factor signaling pathway	biological process	3/435	12/13601	0.00576	0.319378	ADGRA2,DAB2IP,HRG	ADGRA2,DAB2IP,HRG
GO:0003160	endocardium morphogenesis	biological process	2/435	4/13601	0.00587	0.319378	NOTCH1,PROX1	NOTCH1,PROX1
GO:0003219	cardiac right ventricle formation	biological process	2/435	4/13601	0.00587	0.319378	HAND2,NOTCH1	HAND2,NOTCH1
GO:0019563	glycerol catabolic process	biological process	2/435	4/13601	0.00587	0.319378	GK2,GPD2	GK2,GPD2
GO:0033505	floor plate morphogenesis	biological process	2/435	4/13601	0.00587	0.319378	GLI2,SHH	GLI2,SHH
GO:0034334	adherens junction maintenance	biological process	2/435	4/13601	0.00587	0.319378	KIFC2,PLEKHA7	KIFC2,PLEKHA7
GO:0043622	cortical microtubule organization	biological process	2/435	4/13601	0.00587	0.319378	DLG1,PAFAH1B1	DLG1,PAFAH1B1
GO:0051387	negative regulation of neurotrophin TRK receptor signaling pathway	biological process	2/435	4/13601	0.00587	0.319378	AGT,SPRY2	AGT,SPRY2
GO:0060397	JAK-STAT cascade involved in growth hormone signaling pathway	biological process	2/435	4/13601	0.00587	0.319378	JAK2,STAT5A	JAK2,STAT5A
GO:0060414	aorta smooth muscle tissue morphogenesis	biological process	2/435	4/13601	0.00587	0.319378	COL3A1,PROX1	COL3A1,PROX1
GO:0060605	tube lumen cavitation	biological process	2/435	4/13601	0.00587	0.319378	NFIB,SHH	NFIB,SHH
GO:0060662	salivary gland cavitation	biological process	2/435	4/13601	0.00587	0.319378	NFIB,SHH	NFIB,SHH
GO:0060916	mesenchymal cell proliferation involved in lung development	biological process	2/435	4/13601	0.00587	0.319378	NFIB,SHH	NFIB,SHH
GO:0071332	cellular response to fructose stimulus	biological process	2/435	4/13601	0.00587	0.319378	PPARGC1A,SLC26A6	PPARGC1A,SLC26A6
GO:0071372	cellular response to follicle-stimulating hormone stimulus	biological process	2/435	4/13601	0.00587	0.319378	NOTCH1,PPARGC1A	NOTCH1,PPARGC1A
GO:1902804	negative regulation of synaptic vesicle transport	biological process	2/435	4/13601	0.00587	0.319378	BRAF,RAP1B	BRAF,RAP1B
GO:2000301	negative regulation of synaptic vesicle exocytosis	biological process	2/435	4/13601	0.00587	0.319378	BRAF,RAP1B	BRAF,RAP1B
GO:0048644	muscle organ morphogenesis	biological process	7/435	68/13601	0.00589	0.319378	ARID5B,COL11A1,COL3A1,ISL1,MYL3,NOTCH1,PROX1	ARID5B,COL11A1,COL3A1,ISL1,MYL3,NOTCH1,PROX1
GO:0031032	actomyosin structure organization	biological process	11/435	142/13601	0.0059	0.319378	BRAF,CFL2,DLC1,KANK3,KIF23,LMOD1,PIK3R1,PPFIA1,PROX1,SERPINF2,ZYX	BRAF,CFL2,DLC1,KANK3,KIF23,LMOD1,PIK3R1,PPFIA1,PROX1,SERPINF2,ZYX
GO:0001649	osteoblast differentiation	biological process	13/435	183/13601	0.006	0.323537	COL1A1,GLI2,HAND2,ID1,ID4,IL6ST,JUND,MEF2D,NBR1,NF1,NOTCH1,SHH,SMOC1	COL1A1,GLI2,HAND2,ID1,ID4,IL6ST,JUND,MEF2D,NBR1,NF1,NOTCH1,SHH,SMOC1
GO:0071230	cellular response to amino acid stimulus	biological process	6/435	52/13601	0.00607	0.323563	COL16A1,COL1A1,COL3A1,COL4A6,CPEB4,EGFR	COL16A1,COL1A1,COL3A1,COL4A6,CPEB4,EGFR
GO:0090288	negative regulation of cellular response to growth factor stimulus	biological process	9/435	104/13601	0.00607	0.323563	ADGRA2,AGT,DAB2IP,HRG,NBL1,NOTCH1,SHH,SPRY2,SULF1	ADGRA2,AGT,DAB2IP,HRG,NBL1,NOTCH1,SHH,SPRY2,SULF1
GO:1902806	regulation of cell cycle G1/S phase transition	biological process	9/435	104/13601	0.00607	0.323563	CHEK2,CNOT4,CNOT6,CREBBP,LOC107049862,MYO16,PSME1,RPL17,TNKS1BP1	CHEK2,CNOT4,CNOT6,CREBBP,LOC107049862,MYO16,PSME1,RPL17,TNKS1BP1
GO:0048538	thymus development	biological process	5/435	37/13601	0.00613	0.324286	BRAF,HAND2,MAD1L1,PPP1R36,SHH	BRAF,HAND2,MAD1L1,PPP1R36,SHH
GO:0050922	negative regulation of chemotaxis	biological process	5/435	37/13601	0.00613	0.324286	HRG,NBL1,NOTCH1,SEMA5A,SEMA5B	HRG,NBL1,NOTCH1,SEMA5A,SEMA5B
GO:0046683	response to organophosphorus	biological process	8/435	86/13601	0.00617	0.325171	AQP9,ATP7B,BRAF,ITPR2,JUND,RAP1B,RAPGEF2,SLC26A6	AQP9,ATP7B,BRAF,ITPR2,JUND,RAP1B,RAPGEF2,SLC26A6
GO:0031981	nuclear lumen	cellular component	105/460	2868/15561	0.00926	0.326557	A1CF,ACLY,ACOX1,ADD1,AFF2,ANKS1A,AP3B2,ARNTL,BRD1,CASP8AP2,CFL2,CHEK2,CMTR1,COL4A3BP,CPSF6,CREBBP,CSE1L,CTCF,DAB2,DCLRE1A,DMAP1,DNAJB1,DNAJB9,DPF3,ETS1,EZH1,FBXL4,FERMT2,FYTTD1,GARS,GATA2,GLI2,GOLIM4,GPS2,HAND2,HIC1,HN1,HNRNPA2B1,HNRNPH3,HNRNPKL,HNRNPM,ID1,INTS4,ISL1,JMJD1C,JUND,KDM2A,KIF23,LIN37,LOC107054982,LOC121107687,LOC121108941,LOC421106,LOC430766,MAP3K2,MEF2D,MEIS1,MSL2,MTA3,MTMR3,MYO16,N…	A1CF,ACLY,ACOX1,ADD1,AFF2,ANKS1A,AP3B2,ARNTL,BRD1,CASP8AP2,CFL2,CHEK2,CMTR1,COL4A3BP,CPSF6,CREBBP,CSE1L,CTCF,DAB2,DCLRE1A,DMAP1,DNAJB1,DNAJB9,DPF3,ETS1,EZH1,FBXL4,FERMT2,FYTTD1,GARS,GATA2,GLI2,GOLIM4,GPS2,HAND2,HIC1,HN1,HNRNPA2B1,HNRNPH3,HNRNPKL,HNRNPM,ID1,INTS4,ISL1,JMJD1C,JUND,KDM2A,KIF23,LIN37,LOC107054982,LOC121107687,LOC121108941,LOC421106,LOC430766,MAP3K2,MEF2D,MEIS1,MSL2,MTA3,MTMR3,MYO16,N…
GO:0009185	ribonucleoside diphosphate metabolic process	biological process	7/435	69/13601	0.00638	0.333719	ADPGK,AK3,NUDT5,OGT,PFKP,PPARA,PPARGC1A	ADPGK,AK3,NUDT5,OGT,PFKP,PPARA,PPARGC1A
GO:1901343	negative regulation of vasculature development	biological process	7/435	69/13601	0.00638	0.333719	DAB2IP,HRG,LOC121107687,NF1,NOTCH1,SULF1,WT1	DAB2IP,HRG,LOC121107687,NF1,NOTCH1,SULF1,WT1
GO:0030902	hindbrain development	biological process	10/435	124/13601	0.00643	0.333834	CBSL,DLC1,GATA2,GLI2,MYO16,NFIB,PPARGC1A,PROX1,RBFOX2,SHH	CBSL,DLC1,GATA2,GLI2,MYO16,NFIB,PPARGC1A,PROX1,RBFOX2,SHH
GO:0061351	neural precursor cell proliferation	biological process	10/435	124/13601	0.00643	0.333834	DAGLB,GATA2,GLI2,ID4,NF1,NOTCH1,PAFAH1B1,PAK3,PROX1,SHH	DAGLB,GATA2,GLI2,ID4,NF1,NOTCH1,PAFAH1B1,PAK3,PROX1,SHH
GO:0001103	RNA polymerase II repressing transcription factor binding	molecular function	4/390	16/12662	0.0012	0.339686	DMAP1,PPARA,SP1,TCERG1	DMAP1,PPARA,SP1,TCERG1
GO:0048713	regulation of oligodendrocyte differentiation	biological process	4/435	24/13601	0.0066	0.341391	ID4,NF1,NOTCH1,SHH	ID4,NF1,NOTCH1,SHH
GO:0003208	cardiac ventricle morphogenesis	biological process	6/435	53/13601	0.00666	0.343223	COL11A1,HAND2,ISL1,MYL3,NOTCH1,PROX1	COL11A1,HAND2,ISL1,MYL3,NOTCH1,PROX1
GO:0030855	epithelial cell differentiation	biological process	25/435	459/13601	0.0068	0.348894	ARNTL,B4GALT1,DAB2,GATA5,GLI2,HNRNPH3,ID1,IRF6,KAZN,LAMA5,LGALS3,NFIB,NKX3-2,NKX6-1,NOTCH1,PAFAH1B1,PROX1,PSAP,PTK7,RAP1B,RAPGEF2,STAT5A,TAGLN,VEZF1,WT1	ARNTL,B4GALT1,DAB2,GATA5,GLI2,HNRNPH3,ID1,IRF6,KAZN,LAMA5,LGALS3,NFIB,NKX3-2,NKX6-1,NOTCH1,PAFAH1B1,PROX1,PSAP,PTK7,RAP1B,RAPGEF2,STAT5A,TAGLN,VEZF1,WT1
GO:0050769	positive regulation of neurogenesis	biological process	19/435	318/13601	0.00682	0.348894	BRAF,CUX2,DAB2IP,FBXO38,GDPD5,GLI2,IL6ST,KIDINS220,METRN,NBL1,NOTCH1,NPTN,PAFAH1B1,PAK3,PROX1,PTK7,RAPGEF2,SEMA5A,SHH	BRAF,CUX2,DAB2IP,FBXO38,GDPD5,GLI2,IL6ST,KIDINS220,METRN,NBL1,NOTCH1,NPTN,PAFAH1B1,PAK3,PROX1,PTK7,RAPGEF2,SEMA5A,SHH
GO:0010771	negative regulation of cell morphogenesis involved in differentiation	biological process	7/435	70/13601	0.0069	0.35042	FBLN1,ID1,PPP3CA,RAPGEF2,RCC2,SEMA5A,SEMA5B	FBLN1,ID1,PPP3CA,RAPGEF2,RCC2,SEMA5A,SEMA5B
GO:2000177	regulation of neural precursor cell proliferation	biological process	7/435	70/13601	0.0069	0.35042	GATA2,GLI2,NF1,NOTCH1,PAK3,PROX1,SHH	GATA2,GLI2,NF1,NOTCH1,PAK3,PROX1,SHH
GO:0034101	erythrocyte homeostasis	biological process	8/435	88/13601	0.00708	0.354969	ADD1,ANKRD54,ETS1,GATA2,JAK2,RBFOX2,SMAP1,STAT5A	ADD1,ANKRD54,ETS1,GATA2,JAK2,RBFOX2,SMAP1,STAT5A
GO:2000027	regulation of organ morphogenesis	biological process	12/435	166/13601	0.00711	0.354969	AGT,B4GALT1,DAB2,HAND2,ISL1,NFIB,NOTCH1,PRICKLE2,PTK7,SHH,SULF1,WT1	AGT,B4GALT1,DAB2,HAND2,ISL1,NFIB,NOTCH1,PRICKLE2,PTK7,SHH,SULF1,WT1
GO:0019220	regulation of phosphate metabolic process	biological process	53/435	1180/13601	0.00713	0.354969	AGT,ANKRD54,BRAF,CAMKK2,CBSL,CCDC88A,CD36,CENPE,CHEK2,DAB2,DAB2IP,DLC1,DLG1,EGFR,ENPP2,FBLN1,GPRC5A,GPS2,HGS,HRG,ID1,IDH1,KIDINS220,LOC100859467,LOC430766,LRRK1,MAP3K2,MAP3K20,MPRIP,MVP,NBR1,NF1,NPTN,OGT,PAFAH1B1,PDCD4,PIK3R1,PPARA,PPARGC1A,PRKAB1,PRKAR1B,PROX1,RAP1B,RAPGEF2,SERPINF2,SHC1,SHH,SPRY2,TAB2,TRAF6,WNK1,WNK2,YWHAB	AGT,ANKRD54,BRAF,CAMKK2,CBSL,CCDC88A,CD36,CENPE,CHEK2,DAB2,DAB2IP,DLC1,DLG1,EGFR,ENPP2,FBLN1,GPRC5A,GPS2,HGS,HRG,ID1,IDH1,KIDINS220,LOC100859467,LOC430766,LRRK1,MAP3K2,MAP3K20,MPRIP,MVP,NBR1,NF1,NPTN,OGT,PAFAH1B1,PDCD4,PIK3R1,PPARA,PPARGC1A,PRKAB1,PRKAR1B,PROX1,RAP1B,RAPGEF2,SERPINF2,SHC1,SHH,SPRY2,TAB2,TRAF6,WNK1,WNK2,YWHAB
GO:0032970	regulation of actin filament-based process	biological process	17/435	274/13601	0.00713	0.354969	ADD1,BRAF,CCDC88A,CFL2,DLC1,DLG1,HRG,ID1,IQGAP2,KANK3,LMOD1,LOC100859467,PIK3R1,PPFIA1,PROX1,SEMA5A,SERPINF2	ADD1,BRAF,CCDC88A,CFL2,DLC1,DLG1,HRG,ID1,IQGAP2,KANK3,LMOD1,LOC100859467,PIK3R1,PPFIA1,PROX1,SEMA5A,SERPINF2
GO:0050673	epithelial cell proliferation	biological process	17/435	274/13601	0.00713	0.354969	B4GALT1,DAB2IP,DLG1,ECM1,EGFR,ID1,IRF6,LOC121107687,NF1,NFIB,NKX6-1,NOTCH1,PROX1,PTPRK,SEMA5A,SHH,SULF1	B4GALT1,DAB2IP,DLG1,ECM1,EGFR,ID1,IRF6,LOC121107687,NF1,NFIB,NKX6-1,NOTCH1,PROX1,PTPRK,SEMA5A,SHH,SULF1
GO:0021915	neural tube development	biological process	11/435	146/13601	0.00724	0.354969	DLC1,GLI2,MTHFD1L,NF1,NOTCH1,PHACTR4,PROX1,PTK7,SHH,TCTN1,TRAF6	DLC1,GLI2,MTHFD1L,NF1,NOTCH1,PHACTR4,PROX1,PTK7,SHH,TCTN1,TRAF6
GO:0016573	histone acetylation	biological process	9/435	107/13601	0.00729	0.354969	BRD1,CREBBP,CTCF,DMAP1,GATA2,ISL1,MSL2,OGT,PPARGC1A	BRD1,CREBBP,CTCF,DMAP1,GATA2,ISL1,MSL2,OGT,PPARGC1A
GO:0002076	osteoblast development	biological process	3/435	13/13601	0.00732	0.354969	GLI2,JUND,SHH	GLI2,JUND,SHH
GO:0003215	cardiac right ventricle morphogenesis	biological process	3/435	13/13601	0.00732	0.354969	HAND2,ISL1,NOTCH1	HAND2,ISL1,NOTCH1
GO:0010878	cholesterol storage	biological process	3/435	13/13601	0.00732	0.354969	APOB,CD36,PPARA	APOB,CD36,PPARA
GO:0060601	lateral sprouting from an epithelium	biological process	3/435	13/13601	0.00732	0.354969	GLI2,SHH,SULF1	GLI2,SHH,SULF1
GO:1902547	regulation of cellular response to vascular endothelial growth factor stimulus	biological process	3/435	13/13601	0.00732	0.354969	ADGRA2,DAB2IP,HRG	ADGRA2,DAB2IP,HRG
GO:2000136	regulation of cell proliferation involved in heart morphogenesis	biological process	3/435	13/13601	0.00732	0.354969	HAND2,ISL1,NOTCH1	HAND2,ISL1,NOTCH1
GO:0051172	negative regulation of nitrogen compound metabolic process	biological process	63/435	1453/13601	0.00737	0.356157	A2M,AHR1A,ANKS1A,CD36,CHEK2,CNOT6,CPEB4,CUX2,DAB2,DAB2IP,DLG1,DMAP1,ECM1,EGFR,FBLN1,FETUB,FOXN3,GATA2,GLI2,GPRC5A,GPS2,HIC1,HNRNPA2B1,ID1,ID4,ISL1,JUND,LOC121108941,LRRK1,MEIS2,MPRIP,MTA3,MVP,NF1,NFIB,NKX3-2,NKX6-1,NOTCH1,OGT,PAFAH1B1,PDCD4,POU2F1,PPARA,PPARGC1A,PPP1R36,PRKAR1B,PROX1,PTPRK,PUM2,RBFOX2,RPS6KA3,SERPINF2,SHH,SPRY2,STRN3,TCERG1,TLK2,TRAF6,WHSC1,WNK2,WT1,YWHAB,ZNF706	A2M,AHR1A,ANKS1A,CD36,CHEK2,CNOT6,CPEB4,CUX2,DAB2,DAB2IP,DLG1,DMAP1,ECM1,EGFR,FBLN1,FETUB,FOXN3,GATA2,GLI2,GPRC5A,GPS2,HIC1,HNRNPA2B1,ID1,ID4,ISL1,JUND,LOC121108941,LRRK1,MEIS2,MPRIP,MTA3,MVP,NF1,NFIB,NKX3-2,NKX6-1,NOTCH1,OGT,PAFAH1B1,PDCD4,POU2F1,PPARA,PPARGC1A,PPP1R36,PRKAR1B,PROX1,PTPRK,PUM2,RBFOX2,RPS6KA3,SERPINF2,SHH,SPRY2,STRN3,TCERG1,TLK2,TRAF6,WHSC1,WNK2,WT1,YWHAB,ZNF706
GO:0043169	cation binding	molecular function	140/390	3661/12662	0.00144	0.35667	AARS2,ACAN,ACLY,ACY1,ADAMTS8,ADPGK,AGAP1,ALB,ANXA6,ATP7B,B4GALT1,BAZ2B,BRAF,BRD1,CABP2,CAMKK2,CANT1,CBSL,CEPT1,CFI,CHEK2,CHN1,CNOT4,CNOT6,COL11A1,COL1A1,COL3A1,CREBBP,CSRP1,CTCF,CYP2C23a,CYP2C23b,DAGLB,DGKG,DPF3,DPYD,ENPP2,ERAP1,ESYT1,ESYT2,FBLN1,FGD3,FOXP4,GALNT6,GATA2,GATA5,GLI2,GNE,GPD2,GPHN,HACL1,HGS,HIC1,HRG,IDH1,IMPAD1,ISL1,ITGA3,JMJD1C,KDM2A,LCP1,LMAN1L,LOC107054982,LOC121107687,LOC1211089…	AARS2,ACAN,ACLY,ACY1,ADAMTS8,ADPGK,AGAP1,ALB,ANXA6,ATP7B,B4GALT1,BAZ2B,BRAF,BRD1,CABP2,CAMKK2,CANT1,CBSL,CEPT1,CFI,CHEK2,CHN1,CNOT4,CNOT6,COL11A1,COL1A1,COL3A1,CREBBP,CSRP1,CTCF,CYP2C23a,CYP2C23b,DAGLB,DGKG,DPF3,DPYD,ENPP2,ERAP1,ESYT1,ESYT2,FBLN1,FGD3,FOXP4,GALNT6,GATA2,GATA5,GLI2,GNE,GPD2,GPHN,HACL1,HGS,HIC1,HRG,IDH1,IMPAD1,ISL1,ITGA3,JMJD1C,KDM2A,LCP1,LMAN1L,LOC107054982,LOC121107687,LOC1211089…
GO:0030414	peptidase inhibitor activity	molecular function	11/390	123/12662	0.00144	0.35667	A2M,A2ML2,COL6A3,FETUB,HRG,KNG1,RPS6KA3,SERPINA10,SERPIND1,SERPINF2,SPIA4	A2M,A2ML2,COL6A3,FETUB,HRG,KNG1,RPS6KA3,SERPINA10,SERPIND1,SERPINF2,SPIA4
GO:0110020	regulation of actomyosin structure organization	biological process	7/435	71/13601	0.00745	0.357281	BRAF,DLC1,KANK3,PIK3R1,PPFIA1,PROX1,SERPINF2	BRAF,DLC1,KANK3,PIK3R1,PPFIA1,PROX1,SERPINF2
GO:0044267	cellular protein metabolic process	biological process	135/435	3511/13601	0.00746	0.357281	A2M,AARS2,AGT,ANKRD54,ANKS1A,APOB,ARNTL,AXL,B4GALT1,BRAF,BRD1,CAMKK2,CASP8AP2,CBSL,CCDC88A,CD36,CENPE,CHEK2,CNOT4,CNOT6,COL3A1,COL4A3BP,CPEB4,CREBBP,CTCF,CTSK,DAB2,DAB2IP,DDX6,DLC1,DLG1,DMAP1,DNAJB9,DOK4,DPH1,ECM1,EGFR,ENPP2,ERC1,EZH1,FAF1,FBLN1,FBXL4,FETUB,FRS3,GALNT6,GARS,GATA2,GPHN,GPRC5A,GPS2,HGS,HNRNPA2B1,HRG,ID1,ISL1,JAK2,KDM2A,KIDINS220,KLHL30,LMAN1L,LOC100857859,LOC100859467,LOC107049862,…	A2M,AARS2,AGT,ANKRD54,ANKS1A,APOB,ARNTL,AXL,B4GALT1,BRAF,BRD1,CAMKK2,CASP8AP2,CBSL,CCDC88A,CD36,CENPE,CHEK2,CNOT4,CNOT6,COL3A1,COL4A3BP,CPEB4,CREBBP,CTCF,CTSK,DAB2,DAB2IP,DDX6,DLC1,DLG1,DMAP1,DNAJB9,DOK4,DPH1,ECM1,EGFR,ENPP2,ERC1,EZH1,FAF1,FBLN1,FBXL4,FETUB,FRS3,GALNT6,GARS,GATA2,GPHN,GPRC5A,GPS2,HGS,HNRNPA2B1,HRG,ID1,ISL1,JAK2,KDM2A,KIDINS220,KLHL30,LMAN1L,LOC100857859,LOC100859467,LOC107049862,…
GO:0007265	Ras protein signal transduction	biological process	16/435	253/13601	0.00747	0.357281	ARHGDIA,ARHGEF11,ARHGEF12,COL3A1,DAB2IP,DLC1,FGD3,LOC100859467,MFN2,NF1,PHACTR4,RALGAPB,RAP1B,RAPGEF2,RGL4,SPRY2	ARHGDIA,ARHGEF11,ARHGEF12,COL3A1,DAB2IP,DLC1,FGD3,LOC100859467,MFN2,NF1,PHACTR4,RALGAPB,RAP1B,RAPGEF2,RGL4,SPRY2
GO:0006397	mRNA processing	biological process	21/435	368/13601	0.00764	0.361417	A1CF,AFF2,CMTR1,CPSF6,FAM179B,HNRNPA2B1,HNRNPH3,HNRNPKL,HNRNPM,LGALS3,PAN3,PAPD4,PAPOLB,PCF11,PPARGC1A,PRPF4B,RBFOX2,SON,WBP11,WBP4,WTAP	A1CF,AFF2,CMTR1,CPSF6,FAM179B,HNRNPA2B1,HNRNPH3,HNRNPKL,HNRNPM,LGALS3,PAN3,PAPD4,PAPOLB,PCF11,PPARGC1A,PRPF4B,RBFOX2,SON,WBP11,WBP4,WTAP
GO:0001655	urogenital system development	biological process	17/435	276/13601	0.00765	0.361417	AGT,AMH,ARID5B,DLG1,GATA2,GLI2,ID4,LAMA5,NF1,NOTCH1,ODC,PROX1,PSAP,SCHIP1,SHH,SULF1,WT1	AGT,AMH,ARID5B,DLG1,GATA2,GLI2,ID4,LAMA5,NF1,NOTCH1,ODC,PROX1,PSAP,SCHIP1,SHH,SULF1,WT1
GO:0071364	cellular response to epidermal growth factor stimulus	biological process	4/435	25/13601	0.00766	0.361417	EGFR,ID1,LOC100859467,STAT5A	EGFR,ID1,LOC100859467,STAT5A
GO:1902692	regulation of neuroblast proliferation	biological process	4/435	25/13601	0.00766	0.361417	NF1,NOTCH1,PAK3,SHH	NF1,NOTCH1,PAK3,SHH
GO:0002495	antigen processing and presentation of peptide antigen via MHC class II	biological process	5/435	39/13601	0.00769	0.361611	AP1G1,CENPE,CTSE,KIF23,TRAF6	AP1G1,CENPE,CTSE,KIF23,TRAF6
GO:0072524	pyridine-containing compound metabolic process	biological process	9/435	108/13601	0.00773	0.362272	ADPGK,H6PD,KMO,LOC430766,NNT,OGT,PFKP,PPARA,PPARGC1A	ADPGK,H6PD,KMO,LOC430766,NNT,OGT,PFKP,PPARA,PPARGC1A
GO:0006796	phosphate-containing compound metabolic process	biological process	90/435	2211/13601	0.00781	0.364798	ADPGK,AGPAT3,AGT,AK3,ANKRD54,AXL,BRAF,CAMKK2,CBSL,CCDC88A,CD36,CENPE,CEPT1,CHEK2,COL4A3BP,DAB2,DAB2IP,DLC1,DLG1,DOK4,EGFR,ENPP2,ERC1,FBLN1,FGGY,FRS3,GARS,GK2,GPAM,GPD2,GPHN,GPRC5A,GPS2,H6PD,HGS,HRG,ID1,IDH1,IMPAD1,JAK2,KIDINS220,KMO,LOC100859467,LOC430766,LPIN2,LRRK1,MAP3K2,MAP3K20,MAST4,MPRIP,MTMR3,MVP,NBR1,NDST1,NF1,NNT,NPTN,NUDT5,OASL,OGT,PAFAH1B1,PANK1,PDCD4,PFKP,PGAP1,PGAP2,PIGC,PIK3R1,PPARA…	ADPGK,AGPAT3,AGT,AK3,ANKRD54,AXL,BRAF,CAMKK2,CBSL,CCDC88A,CD36,CENPE,CEPT1,CHEK2,COL4A3BP,DAB2,DAB2IP,DLC1,DLG1,DOK4,EGFR,ENPP2,ERC1,FBLN1,FGGY,FRS3,GARS,GK2,GPAM,GPD2,GPHN,GPRC5A,GPS2,H6PD,HGS,HRG,ID1,IDH1,IMPAD1,JAK2,KIDINS220,KMO,LOC100859467,LOC430766,LPIN2,LRRK1,MAP3K2,MAP3K20,MAST4,MPRIP,MTMR3,MVP,NBR1,NDST1,NF1,NNT,NPTN,NUDT5,OASL,OGT,PAFAH1B1,PANK1,PDCD4,PFKP,PGAP1,PGAP2,PIGC,PIK3R1,PPARA…
GO:0000982	transcription factor activity, RNA polymerase II proximal promoter sequence-specific DNA binding	molecular function	18/390	267/12662	0.00157	0.365995	ARNTL,CREBBP,CTCF,CUX2,GATA2,GLI2,HAND2,MEF2D,MEIS1,MEIS2,NFIB,NKX3-2,PLAGL2,PPARA,PROX1,SP1,STAT5A,WT1	ARNTL,CREBBP,CTCF,CUX2,GATA2,GLI2,HAND2,MEF2D,MEIS1,MEIS2,NFIB,NKX3-2,PLAGL2,PPARA,PROX1,SP1,STAT5A,WT1
GO:0060429	epithelium development	biological process	41/435	869/13601	0.00796	0.370565	AGT,ARNTL,B4GALT1,DAB2,DLC1,DLG1,EGFR,GATA5,GLI2,HAND2,HNRNPH3,ID1,ID4,IRF6,KAZN,LAMA5,LGALS3,MTHFD1L,NF1,NFIB,NKX3-2,NKX6-1,NOTCH1,PAFAH1B1,PAK3,PHACTR4,PRICKLE2,PROX1,PSAP,PTK7,RAP1B,RAPGEF2,SHH,SPRY2,STAT5A,SULF1,TAGLN,TCTN1,TRAF6,VEZF1,WT1	AGT,ARNTL,B4GALT1,DAB2,DLC1,DLG1,EGFR,GATA5,GLI2,HAND2,HNRNPH3,ID1,ID4,IRF6,KAZN,LAMA5,LGALS3,MTHFD1L,NF1,NFIB,NKX3-2,NKX6-1,NOTCH1,PAFAH1B1,PAK3,PHACTR4,PRICKLE2,PROX1,PSAP,PTK7,RAP1B,RAPGEF2,SHH,SPRY2,STAT5A,SULF1,TAGLN,TCTN1,TRAF6,VEZF1,WT1
GO:0007010	cytoskeleton organization	biological process	45/435	974/13601	0.00799	0.370725	ADD1,ARHGEF11,BRAF,CCDC88A,CFL2,CHEK2,DCTN1,DLC1,DLG1,DPYSL2,ELMO2,EPB41,HAUS8,HRG,ID1,IQGAP2,KANK3,KIF23,LAMA5,LCP1,LMOD1,LOC100859467,MAP3K20,MYO1B,NAV1,NF1,PAFAH1B1,PDCD6IP,PHACTR4,PIK3R1,PPFIA1,PROX1,PTK7,SEMA5A,SERPINF2,SH3KBP1,SHC1,SHH,SON,SORBS2,SPRY2,SUN1,SVIL,SYNE2,ZYX	ADD1,ARHGEF11,BRAF,CCDC88A,CFL2,CHEK2,DCTN1,DLC1,DLG1,DPYSL2,ELMO2,EPB41,HAUS8,HRG,ID1,IQGAP2,KANK3,KIF23,LAMA5,LCP1,LMOD1,LOC100859467,MAP3K20,MYO1B,NAV1,NF1,PAFAH1B1,PDCD6IP,PHACTR4,PIK3R1,PPFIA1,PROX1,PTK7,SEMA5A,SERPINF2,SH3KBP1,SHC1,SHH,SON,SORBS2,SPRY2,SUN1,SVIL,SYNE2,ZYX
GO:0045666	positive regulation of neuron differentiation	biological process	16/435	255/13601	0.00803	0.371348	BRAF,CUX2,DAB2IP,FBXO38,GDPD5,GLI2,KIDINS220,METRN,NBL1,NPTN,PAFAH1B1,PAK3,PROX1,PTK7,RAPGEF2,SEMA5A	BRAF,CUX2,DAB2IP,FBXO38,GDPD5,GLI2,KIDINS220,METRN,NBL1,NPTN,PAFAH1B1,PAK3,PROX1,PTK7,RAPGEF2,SEMA5A
GO:0006915	apoptotic process	biological process	62/435	1432/13601	0.00809	0.372888	AGT,ALB,ANXA6,ARHGEF11,ARHGEF12,AXL,B4GALT1,BCL7B,BRAF,CARD11,CASP8AP2,CHEK2,CPEB4,CSE1L,CXCL12,DAB2,DAB2IP,DLC1,EGFR,ELMO2,ETS1,FAF1,GLI2,GPAM,HAND2,HIC1,HRG,ID1,IL20RA,IL6ST,ISL1,IVNS1ABP,JAK2,LGALS3,LOC100859467,LOC107049862,LOC430766,MAP3K20,MEF2D,MFN2,NAA35,NF1,NKX3-2,NOTCH1,OGT,PDCD6IP,PGAP2,PIK3R1,PLAGL2,PPARGC1A,RAPGEF2,RPS6KA3,SEMA5A,SH3KBP1,SHH,SON,SPRY2,STAT5A,STEAP3,TRAF6,WT1,ZNF385B	AGT,ALB,ANXA6,ARHGEF11,ARHGEF12,AXL,B4GALT1,BCL7B,BRAF,CARD11,CASP8AP2,CHEK2,CPEB4,CSE1L,CXCL12,DAB2,DAB2IP,DLC1,EGFR,ELMO2,ETS1,FAF1,GLI2,GPAM,HAND2,HIC1,HRG,ID1,IL20RA,IL6ST,ISL1,IVNS1ABP,JAK2,LGALS3,LOC100859467,LOC107049862,LOC430766,MAP3K20,MEF2D,MFN2,NAA35,NF1,NKX3-2,NOTCH1,OGT,PDCD6IP,PGAP2,PIK3R1,PLAGL2,PPARGC1A,RAPGEF2,RPS6KA3,SEMA5A,SH3KBP1,SHH,SON,SPRY2,STAT5A,STEAP3,TRAF6,WT1,ZNF385B
GO:0001932	regulation of protein phosphorylation	biological process	45/435	975/13601	0.00813	0.373033	AGT,ANKRD54,BRAF,CAMKK2,CBSL,CCDC88A,CD36,CENPE,CHEK2,DAB2,DAB2IP,DLG1,EGFR,ENPP2,FBLN1,GPRC5A,GPS2,HGS,HRG,ID1,KIDINS220,LOC100859467,LRRK1,MAP3K2,MAP3K20,MPRIP,MVP,NBR1,NF1,NPTN,OGT,PAFAH1B1,PDCD4,PPARGC1A,PRKAB1,PRKAR1B,PROX1,RAP1B,RAPGEF2,SERPINF2,SHC1,SPRY2,TAB2,TRAF6,WNK2	AGT,ANKRD54,BRAF,CAMKK2,CBSL,CCDC88A,CD36,CENPE,CHEK2,DAB2,DAB2IP,DLG1,EGFR,ENPP2,FBLN1,GPRC5A,GPS2,HGS,HRG,ID1,KIDINS220,LOC100859467,LRRK1,MAP3K2,MAP3K20,MPRIP,MVP,NBR1,NF1,NPTN,OGT,PAFAH1B1,PDCD4,PPARGC1A,PRKAB1,PRKAR1B,PROX1,RAP1B,RAPGEF2,SERPINF2,SHC1,SPRY2,TAB2,TRAF6,WNK2
GO:0018393	internal peptidyl-lysine acetylation	biological process	9/435	109/13601	0.0082	0.373033	BRD1,CREBBP,CTCF,DMAP1,GATA2,ISL1,MSL2,OGT,PPARGC1A	BRD1,CREBBP,CTCF,DMAP1,GATA2,ISL1,MSL2,OGT,PPARGC1A
GO:0030168	platelet activation	biological process	9/435	109/13601	0.0082	0.373033	AXL,COL3A1,CSRP1,DGKG,HRG,ITPR2,MYL9,VPS33B,VWF	AXL,COL3A1,CSRP1,DGKG,HRG,ITPR2,MYL9,VPS33B,VWF
GO:0048706	embryonic skeletal system development	biological process	9/435	109/13601	0.0082	0.373033	COL11A1,COL1A1,DLG1,KIAA1217,MTHFD1L,NDST1,NKX3-2,SHH,SULF1	COL11A1,COL1A1,DLG1,KIAA1217,MTHFD1L,NDST1,NKX3-2,SHH,SULF1
GO:0051174	regulation of phosphorus metabolic process	biological process	53/435	1190/13601	0.00837	0.377555	AGT,ANKRD54,BRAF,CAMKK2,CBSL,CCDC88A,CD36,CENPE,CHEK2,DAB2,DAB2IP,DLC1,DLG1,EGFR,ENPP2,FBLN1,GPRC5A,GPS2,HGS,HRG,ID1,IDH1,KIDINS220,LOC100859467,LOC430766,LRRK1,MAP3K2,MAP3K20,MPRIP,MVP,NBR1,NF1,NPTN,OGT,PAFAH1B1,PDCD4,PIK3R1,PPARA,PPARGC1A,PRKAB1,PRKAR1B,PROX1,RAP1B,RAPGEF2,SERPINF2,SHC1,SHH,SPRY2,TAB2,TRAF6,WNK1,WNK2,YWHAB	AGT,ANKRD54,BRAF,CAMKK2,CBSL,CCDC88A,CD36,CENPE,CHEK2,DAB2,DAB2IP,DLC1,DLG1,EGFR,ENPP2,FBLN1,GPRC5A,GPS2,HGS,HRG,ID1,IDH1,KIDINS220,LOC100859467,LOC430766,LRRK1,MAP3K2,MAP3K20,MPRIP,MVP,NBR1,NF1,NPTN,OGT,PAFAH1B1,PDCD4,PIK3R1,PPARA,PPARGC1A,PRKAB1,PRKAR1B,PROX1,RAP1B,RAPGEF2,SERPINF2,SHC1,SHH,SPRY2,TAB2,TRAF6,WNK1,WNK2,YWHAB
GO:1901698	response to nitrogen compound	biological process	35/435	717/13601	0.00843	0.377555	AQP9,ATP7B,BRAF,CBSL,CD36,CHEK2,COL16A1,COL1A1,COL3A1,COL4A6,CPEB4,DNAJB9,EGFR,GPAM,HNRNPA2B1,HNRNPM,ID1,ITPR2,JAK2,JUND,LOC100859467,LOC421106,LOC430766,NOTCH1,OGT,PIK3R1,PPARA,PPARGC1A,PPP3CA,PRKAR1B,RAP1B,RAPGEF2,SHC1,SLC26A6,STAT5A	AQP9,ATP7B,BRAF,CBSL,CD36,CHEK2,COL16A1,COL1A1,COL3A1,COL4A6,CPEB4,DNAJB9,EGFR,GPAM,HNRNPA2B1,HNRNPM,ID1,ITPR2,JAK2,JUND,LOC100859467,LOC421106,LOC430766,NOTCH1,OGT,PIK3R1,PPARA,PPARGC1A,PPP3CA,PRKAR1B,RAP1B,RAPGEF2,SHC1,SLC26A6,STAT5A
GO:1901699	cellular response to nitrogen compound	biological process	23/435	419/13601	0.00845	0.377555	AQP9,COL16A1,COL1A1,COL3A1,COL4A6,CPEB4,EGFR,GPAM,HNRNPA2B1,HNRNPM,ID1,ITPR2,JAK2,LOC421106,OGT,PIK3R1,PPARGC1A,PRKAR1B,RAP1B,RAPGEF2,SHC1,SLC26A6,STAT5A	AQP9,COL16A1,COL1A1,COL3A1,COL4A6,CPEB4,EGFR,GPAM,HNRNPA2B1,HNRNPM,ID1,ITPR2,JAK2,LOC421106,OGT,PIK3R1,PPARGC1A,PRKAR1B,RAP1B,RAPGEF2,SHC1,SLC26A6,STAT5A
GO:0045785	positive regulation of cell adhesion	biological process	17/435	279/13601	0.00847	0.377555	BRAF,CARD11,CD36,COL16A1,CXCL12,FBLN1,GLI2,GPAM,HRG,IL6ST,PLEKHH3,PPP1R36,SERPINF2,SHH,SMOC1,STAT5A,TRAF6	BRAF,CARD11,CD36,COL16A1,CXCL12,FBLN1,GLI2,GPAM,HRG,IL6ST,PLEKHH3,PPP1R36,SERPINF2,SHH,SMOC1,STAT5A,TRAF6
GO:0048705	skeletal system morphogenesis	biological process	13/435	191/13601	0.00849	0.377555	ARID5B,CBSL,COL11A1,COL1A1,DLG1,IMPAD1,MEF2D,MTHFD1L,NDST1,NKX3-2,SCHIP1,SHH,SULF1	ARID5B,CBSL,COL11A1,COL1A1,DLG1,IMPAD1,MEF2D,MTHFD1L,NDST1,NKX3-2,SCHIP1,SHH,SULF1
GO:0045216	cell-cell junction organization	biological process	12/435	170/13601	0.00853	0.377555	AGT,COL16A1,DLC1,DLG1,FERMT2,HRG,KIFC2,LAMA5,PLEKHA7,PTPRK,RCC2,TJP1	AGT,COL16A1,DLC1,DLG1,FERMT2,HRG,KIFC2,LAMA5,PLEKHA7,PTPRK,RCC2,TJP1
GO:0006977	DNA damage response, signal transduction by p53 class mediator resulting in cell cycle arrest	biological process	5/435	40/13601	0.00856	0.377555	CHEK2,CNOT4,CNOT6,LOC107049862,TNKS1BP1	CHEK2,CNOT4,CNOT6,LOC107049862,TNKS1BP1
GO:0071320	cellular response to cAMP	biological process	5/435	40/13601	0.00856	0.377555	AQP9,ITPR2,RAP1B,RAPGEF2,SLC26A6	AQP9,ITPR2,RAP1B,RAPGEF2,SLC26A6
GO:0042325	regulation of phosphorylation	biological process	48/435	1058/13601	0.00863	0.377555	AGT,ANKRD54,BRAF,CAMKK2,CBSL,CCDC88A,CD36,CENPE,CHEK2,DAB2,DAB2IP,DLG1,EGFR,ENPP2,FBLN1,GPRC5A,GPS2,HGS,HRG,ID1,KIDINS220,LOC100859467,LOC430766,LRRK1,MAP3K2,MAP3K20,MPRIP,MVP,NBR1,NF1,NPTN,OGT,PAFAH1B1,PDCD4,PIK3R1,PPARA,PPARGC1A,PRKAB1,PRKAR1B,PROX1,RAP1B,RAPGEF2,SERPINF2,SHC1,SPRY2,TAB2,TRAF6,WNK2	AGT,ANKRD54,BRAF,CAMKK2,CBSL,CCDC88A,CD36,CENPE,CHEK2,DAB2,DAB2IP,DLG1,EGFR,ENPP2,FBLN1,GPRC5A,GPS2,HGS,HRG,ID1,KIDINS220,LOC100859467,LOC430766,LRRK1,MAP3K2,MAP3K20,MPRIP,MVP,NBR1,NF1,NPTN,OGT,PAFAH1B1,PDCD4,PIK3R1,PPARA,PPARGC1A,PRKAB1,PRKAR1B,PROX1,RAP1B,RAPGEF2,SERPINF2,SHC1,SPRY2,TAB2,TRAF6,WNK2
GO:0009966	regulation of signal transduction	biological process	86/435	2106/13601	0.00865	0.377555	A2M,ADGRA2,AGT,ANKRD54,ANKS1A,ARHGEF11,ARHGEF12,ARNTL,AXL,BRAF,CANT1,CARD11,CBSL,CD36,CHEK2,CHN1,COL1A1,COL3A1,CREBBP,CUX2,CXCL12,DAB2,DAB2IP,DLC1,DLG1,ECM1,EGFR,FAF1,FBLN1,FGD3,GATA2,GDPD5,GLI2,GPRC5A,GPS2,HAND2,HGS,HIC1,HRG,ID1,IGFBP4,IL20RA,IL6ST,ISL1,IVNS1ABP,KIDINS220,LGALS3,LOC100859467,LOC107049862,LRRK1,MAP3K2,MAP3K20,MFN2,MVB12B,NBL1,NBR1,NF1,NOTCH1,NPTN,PAFAH1B1,PDCD4,PGAP2,PHACTR4,PIK3…	A2M,ADGRA2,AGT,ANKRD54,ANKS1A,ARHGEF11,ARHGEF12,ARNTL,AXL,BRAF,CANT1,CARD11,CBSL,CD36,CHEK2,CHN1,COL1A1,COL3A1,CREBBP,CUX2,CXCL12,DAB2,DAB2IP,DLC1,DLG1,ECM1,EGFR,FAF1,FBLN1,FGD3,GATA2,GDPD5,GLI2,GPRC5A,GPS2,HAND2,HGS,HIC1,HRG,ID1,IGFBP4,IL20RA,IL6ST,ISL1,IVNS1ABP,KIDINS220,LGALS3,LOC100859467,LOC107049862,LRRK1,MAP3K2,MAP3K20,MFN2,MVB12B,NBL1,NBR1,NF1,NOTCH1,NPTN,PAFAH1B1,PDCD4,PGAP2,PHACTR4,PIK3…
GO:0030038	contractile actin filament bundle assembly	biological process	7/435	73/13601	0.00865	0.377555	BRAF,DLC1,KANK3,PIK3R1,PPFIA1,SERPINF2,ZYX	BRAF,DLC1,KANK3,PIK3R1,PPFIA1,SERPINF2,ZYX
GO:0043149	stress fiber assembly	biological process	7/435	73/13601	0.00865	0.377555	BRAF,DLC1,KANK3,PIK3R1,PPFIA1,SERPINF2,ZYX	BRAF,DLC1,KANK3,PIK3R1,PPFIA1,SERPINF2,ZYX
GO:0080135	regulation of cellular response to stress	biological process	23/435	420/13601	0.00868	0.377555	ARNTL,BRAF,CBSL,CD36,CHEK2,CXCL12,DAB2IP,DLG1,EGFR,GPS2,LOC421106,MAP3K2,MAP3K20,NBR1,OGT,PAFAH1B1,PDCD4,PGAP2,PIK3R1,SERPINF2,STEAP3,TRAF6,WHSC1	ARNTL,BRAF,CBSL,CD36,CHEK2,CXCL12,DAB2IP,DLG1,EGFR,GPS2,LOC421106,MAP3K2,MAP3K20,NBR1,OGT,PAFAH1B1,PDCD4,PGAP2,PIK3R1,SERPINF2,STEAP3,TRAF6,WHSC1
GO:0048523	negative regulation of cellular process	biological process	123/435	3174/13601	0.00875	0.377555	A2M,ADAMTS8,ADD1,ADGRA2,AGT,AHR1A,ALB,ANKS1A,ARHGDIA,ARNTL,AXL,B4GALT1,BRAF,CD36,CHEK2,CNOT4,CNOT6,COL1A1,COL3A1,CPEB4,CUX2,CXCL12,DAB2,DAB2IP,DDX6,DLC1,DLG1,DMAP1,DNAJB1,ECM1,EGFR,ETS1,FBLN1,FETUB,FOXN3,GATA2,GDPD5,GLI2,GPAM,GPRC5A,GPS2,HAND2,HGS,HIC1,HNRNPA2B1,HRG,ID1,ID4,IL6ST,IRF6,ISL1,IVNS1ABP,JUND,KANK3,KNG1,LGALS3,LMOD1,LOC100859467,LOC107049862,LOC121107687,LOC121108941,LRRK1,MAD1L1,MAP3K…	A2M,ADAMTS8,ADD1,ADGRA2,AGT,AHR1A,ALB,ANKS1A,ARHGDIA,ARNTL,AXL,B4GALT1,BRAF,CD36,CHEK2,CNOT4,CNOT6,COL1A1,COL3A1,CPEB4,CUX2,CXCL12,DAB2,DAB2IP,DDX6,DLC1,DLG1,DMAP1,DNAJB1,ECM1,EGFR,ETS1,FBLN1,FETUB,FOXN3,GATA2,GDPD5,GLI2,GPAM,GPRC5A,GPS2,HAND2,HGS,HIC1,HNRNPA2B1,HRG,ID1,ID4,IL6ST,IRF6,ISL1,IVNS1ABP,JUND,KANK3,KNG1,LGALS3,LMOD1,LOC100859467,LOC107049862,LOC121107687,LOC121108941,LRRK1,MAD1L1,MAP3K…
GO:0008284	positive regulation of cell proliferation	biological process	30/435	593/13601	0.00891	0.377555	B4GALT1,CARD11,CNOT6,DAB2IP,DLG1,ECM1,EGFR,FBLN1,GLI2,GPAM,HPSE2,ID1,ID4,IL6ST,ISL1,LOC100859467,MARCKSL1,MTA3,NAP1L1,NF1,NOTCH1,ODC,PPARGC1A,PROX1,SEMA5A,SERPINF2,SHH,STAT5A,SULF1,TRAF6	B4GALT1,CARD11,CNOT6,DAB2IP,DLG1,ECM1,EGFR,FBLN1,GLI2,GPAM,HPSE2,ID1,ID4,IL6ST,ISL1,LOC100859467,MARCKSL1,MTA3,NAP1L1,NF1,NOTCH1,ODC,PPARGC1A,PROX1,SEMA5A,SERPINF2,SHH,STAT5A,SULF1,TRAF6
GO:0043009	chordate embryonic development	biological process	26/435	494/13601	0.00895	0.377555	ADD1,APOB,COL11A1,COL1A1,COL4A3BP,DLC1,DLG1,EGFR,GLI2,ISL1,KIAA1217,KIDINS220,MFN2,MTHFD1L,NDST1,NF1,NKX3-2,NOTCH1,PAK3,PHACTR4,PROX1,PTK7,SHH,SULF1,TCTN1,TRAF6	ADD1,APOB,COL11A1,COL1A1,COL4A3BP,DLC1,DLG1,EGFR,GLI2,ISL1,KIAA1217,KIDINS220,MFN2,MTHFD1L,NDST1,NF1,NKX3-2,NOTCH1,PAK3,PHACTR4,PROX1,PTK7,SHH,SULF1,TCTN1,TRAF6
GO:0016556	mRNA modification	biological process	3/435	14/13601	0.00909	0.377555	A1CF,CMTR1,WTAP	A1CF,CMTR1,WTAP
GO:0060572	morphogenesis of an epithelial bud	biological process	3/435	14/13601	0.00909	0.377555	GLI2,SHH,SULF1	GLI2,SHH,SULF1
GO:0061323	cell proliferation involved in heart morphogenesis	biological process	3/435	14/13601	0.00909	0.377555	HAND2,ISL1,NOTCH1	HAND2,ISL1,NOTCH1
GO:0031344	regulation of cell projection organization	biological process	24/435	446/13601	0.00912	0.377555	BRAF,CCDC88A,CHN1,CUX2,DAB2IP,DPYSL2,ENPP2,FBXO38,HRG,ID1,KIDINS220,METRN,NPTN,PAFAH1B1,PLEKHH3,PLXNA4,PPP3CA,PTK7,RAPGEF2,RCC2,SEMA5A,SEMA5B,SEPTIN9,SPRY2	BRAF,CCDC88A,CHN1,CUX2,DAB2IP,DPYSL2,ENPP2,FBXO38,HRG,ID1,KIDINS220,METRN,NPTN,PAFAH1B1,PLEKHH3,PLXNA4,PPP3CA,PTK7,RAPGEF2,RCC2,SEMA5A,SEMA5B,SEPTIN9,SPRY2
GO:0061138	morphogenesis of a branching epithelium	biological process	11/435	151/13601	0.00922	0.377555	AGT,B4GALT1,DLG1,GLI2,LAMA5,NOTCH1,PROX1,SHH,SPRY2,SULF1,WT1	AGT,B4GALT1,DLG1,GLI2,LAMA5,NOTCH1,PROX1,SHH,SPRY2,SULF1,WT1
GO:0032231	regulation of actin filament bundle assembly	biological process	7/435	74/13601	0.0093	0.377555	BRAF,DLC1,ID1,KANK3,PIK3R1,PPFIA1,SERPINF2	BRAF,DLC1,ID1,KANK3,PIK3R1,PPFIA1,SERPINF2
GO:0034333	adherens junction assembly	biological process	7/435	74/13601	0.0093	0.377555	COL16A1,DLC1,FERMT2,HRG,LAMA5,PTPRK,RCC2	COL16A1,DLC1,FERMT2,HRG,LAMA5,PTPRK,RCC2
GO:0071156	regulation of cell cycle arrest	biological process	7/435	74/13601	0.0093	0.377555	CHEK2,CNOT4,CNOT6,DAB2IP,LOC107049862,PAK3,TNKS1BP1	CHEK2,CNOT4,CNOT6,DAB2IP,LOC107049862,PAK3,TNKS1BP1
GO:0060562	epithelial tube morphogenesis	biological process	17/435	282/13601	0.00937	0.377555	AGT,B4GALT1,DLC1,DLG1,GLI2,HAND2,LAMA5,MTHFD1L,NOTCH1,PHACTR4,PROX1,PTK7,SHH,SPRY2,TCTN1,TRAF6,WT1	AGT,B4GALT1,DLC1,DLG1,GLI2,HAND2,LAMA5,MTHFD1L,NOTCH1,PHACTR4,PROX1,PTK7,SHH,SPRY2,TCTN1,TRAF6,WT1
GO:0002478	antigen processing and presentation of exogenous peptide antigen	biological process	6/435	57/13601	0.00947	0.377555	ABCB1,AP1G1,CENPE,CTSE,KIF23,TRAF6	ABCB1,AP1G1,CENPE,CTSE,KIF23,TRAF6
GO:0072431	signal transduction involved in mitotic G1 DNA damage checkpoint	biological process	5/435	41/13601	0.0095	0.377555	CHEK2,CNOT4,CNOT6,LOC107049862,TNKS1BP1	CHEK2,CNOT4,CNOT6,LOC107049862,TNKS1BP1
GO:1902400	intracellular signal transduction involved in G1 DNA damage checkpoint	biological process	5/435	41/13601	0.0095	0.377555	CHEK2,CNOT4,CNOT6,LOC107049862,TNKS1BP1	CHEK2,CNOT4,CNOT6,LOC107049862,TNKS1BP1
GO:0006107	oxaloacetate metabolic process	biological process	2/435	5/13601	0.00957	0.377555	ACLY,STAT5A	ACLY,STAT5A
GO:0007406	negative regulation of neuroblast proliferation	biological process	2/435	5/13601	0.00957	0.377555	NF1,PAK3	NF1,PAK3
GO:0007418	ventral midline development	biological process	2/435	5/13601	0.00957	0.377555	GLI2,SHH	GLI2,SHH
GO:0007442	hindgut morphogenesis	biological process	2/435	5/13601	0.00957	0.377555	GLI2,SHH	GLI2,SHH
GO:0009403	toxin biosynthetic process	biological process	2/435	5/13601	0.00957	0.377555	CBSL,SP1	CBSL,SP1
GO:0010886	positive regulation of cholesterol storage	biological process	2/435	5/13601	0.00957	0.377555	APOB,CD36	APOB,CD36
GO:0019323	pentose catabolic process	biological process	2/435	5/13601	0.00957	0.377555	NUDT5,RBKS	NUDT5,RBKS
GO:0019405	alditol catabolic process	biological process	2/435	5/13601	0.00957	0.377555	GK2,GPD2	GK2,GPD2
GO:0021937	cerebellar Purkinje cell-granule cell precursor cell signaling involved in regulation of granule cel...	biological process	2/435	5/13601	0.00957	0.377555	GLI2,SHH	GLI2,SHH
GO:0021960	anterior commissure morphogenesis	biological process	2/435	5/13601	0.00957	0.377555	NFIB,PLXNA4	NFIB,PLXNA4
GO:0035634	response to stilbenoid	biological process	2/435	5/13601	0.00957	0.377555	CD36,PPARGC1A	CD36,PPARGC1A
GO:0038180	nerve growth factor signaling pathway	biological process	2/435	5/13601	0.00957	0.377555	KIDINS220,RAPGEF2	KIDINS220,RAPGEF2
GO:0045217	cell-cell junction maintenance	biological process	2/435	5/13601	0.00957	0.377555	KIFC2,PLEKHA7	KIFC2,PLEKHA7
GO:0048702	embryonic neurocranium morphogenesis	biological process	2/435	5/13601	0.00957	0.377555	MTHFD1L,NDST1	MTHFD1L,NDST1
GO:0060484	lung-associated mesenchyme development	biological process	2/435	5/13601	0.00957	0.377555	PTK7,SHH	PTK7,SHH
GO:0060982	coronary artery morphogenesis	biological process	2/435	5/13601	0.00957	0.377555	HAND2,NOTCH1	HAND2,NOTCH1
GO:0070814	hydrogen sulfide biosynthetic process	biological process	2/435	5/13601	0.00957	0.377555	CBSL,SP1	CBSL,SP1
GO:2000074	regulation of type B pancreatic cell development	biological process	2/435	5/13601	0.00957	0.377555	ARNTL,NKX6-1	ARNTL,NKX6-1
GO:2000977	regulation of forebrain neuron differentiation	biological process	2/435	5/13601	0.00957	0.377555	GATA2,PROX1	GATA2,PROX1
GO:0000122	negative regulation of transcription by RNA polymerase II	biological process	26/435	497/13601	0.00964	0.379246	CD36,CUX2,DAB2IP,DLG1,DMAP1,GATA2,GLI2,GPS2,HIC1,HNRNPA2B1,ID1,ID4,JUND,MEIS2,NFIB,NKX3-2,NKX6-1,NOTCH1,PPARA,PPP1R36,PROX1,SHH,STRN3,TCERG1,TRAF6,WHSC1	CD36,CUX2,DAB2IP,DLG1,DMAP1,GATA2,GLI2,GPS2,HIC1,HNRNPA2B1,ID1,ID4,JUND,MEIS2,NFIB,NKX3-2,NKX6-1,NOTCH1,PPARA,PPP1R36,PROX1,SHH,STRN3,TCERG1,TRAF6,WHSC1
GO:0006475	internal protein amino acid acetylation	biological process	9/435	112/13601	0.00972	0.381139	BRD1,CREBBP,CTCF,DMAP1,GATA2,ISL1,MSL2,OGT,PPARGC1A	BRD1,CREBBP,CTCF,DMAP1,GATA2,ISL1,MSL2,OGT,PPARGC1A
GO:0003231	cardiac ventricle development	biological process	8/435	93/13601	0.00977	0.381139	COL11A1,HAND2,ISL1,MYL3,NOTCH1,PROX1,PTK7,WHSC1	COL11A1,HAND2,ISL1,MYL3,NOTCH1,PROX1,PTK7,WHSC1
GO:1903707	negative regulation of hemopoiesis	biological process	8/435	93/13601	0.00977	0.381139	GATA2,MEIS1,MEIS2,NF1,NOTCH1,PIK3R1,SHH,STAT5A	GATA2,MEIS1,MEIS2,NF1,NOTCH1,PIK3R1,SHH,STAT5A
GO:0043200	response to amino acid	biological process	7/435	75/13601	0.00998	0.387902	COL16A1,COL1A1,COL3A1,COL4A6,CPEB4,EGFR,PPARGC1A	COL16A1,COL1A1,COL3A1,COL4A6,CPEB4,EGFR,PPARGC1A
GO:0012501	programmed cell death	biological process	62/435	1447/13601	0.01003	0.387902	AGT,ALB,ANXA6,ARHGEF11,ARHGEF12,AXL,B4GALT1,BCL7B,BRAF,CARD11,CASP8AP2,CHEK2,CPEB4,CSE1L,CXCL12,DAB2,DAB2IP,DLC1,EGFR,ELMO2,ETS1,FAF1,GLI2,GPAM,HAND2,HIC1,HRG,ID1,IL20RA,IL6ST,ISL1,IVNS1ABP,JAK2,LGALS3,LOC100859467,LOC107049862,LOC430766,MAP3K20,MEF2D,MFN2,NAA35,NF1,NKX3-2,NOTCH1,OGT,PDCD6IP,PGAP2,PIK3R1,PLAGL2,PPARGC1A,RAPGEF2,RPS6KA3,SEMA5A,SH3KBP1,SHH,SON,SPRY2,STAT5A,STEAP3,TRAF6,WT1,ZNF385B	AGT,ALB,ANXA6,ARHGEF11,ARHGEF12,AXL,B4GALT1,BCL7B,BRAF,CARD11,CASP8AP2,CHEK2,CPEB4,CSE1L,CXCL12,DAB2,DAB2IP,DLC1,EGFR,ELMO2,ETS1,FAF1,GLI2,GPAM,HAND2,HIC1,HRG,ID1,IL20RA,IL6ST,ISL1,IVNS1ABP,JAK2,LGALS3,LOC100859467,LOC107049862,LOC430766,MAP3K20,MEF2D,MFN2,NAA35,NF1,NKX3-2,NOTCH1,OGT,PDCD6IP,PGAP2,PIK3R1,PLAGL2,PPARGC1A,RAPGEF2,RPS6KA3,SEMA5A,SH3KBP1,SHH,SON,SPRY2,STAT5A,STEAP3,TRAF6,WT1,ZNF385B
GO:0006357	regulation of transcription by RNA polymerase II	biological process	55/435	1256/13601	0.01007	0.387902	ARID4B,ARID5B,BARX1,CD36,CREBBP,CUX2,DAB2IP,DLG1,DMAP1,ECM1,EGFR,ETS1,EZH1,GATA2,GATA5,GLI2,GPS2,HAND2,HIC1,HNRNPA2B1,HNRNPKL,ID1,ID4,JUND,LOC107054982,LPIN2,MEF2D,MEIS1,MEIS2,NBL1,NFIB,NKX3-2,NKX6-1,NOTCH1,OGT,PIK3R1,PPARA,PPARGC1A,PPP1R36,PPP3CA,PROX1,RPS6KA3,SERPINF2,SHH,SNAPC4,SP1,STAT5A,STRN3,SULF1,TCEA2,TCERG1,TRAF6,VEZF1,WHSC1,WT1	ARID4B,ARID5B,BARX1,CD36,CREBBP,CUX2,DAB2IP,DLG1,DMAP1,ECM1,EGFR,ETS1,EZH1,GATA2,GATA5,GLI2,GPS2,HAND2,HIC1,HNRNPA2B1,HNRNPKL,ID1,ID4,JUND,LOC107054982,LPIN2,MEF2D,MEIS1,MEIS2,NBL1,NFIB,NKX3-2,NKX6-1,NOTCH1,OGT,PIK3R1,PPARA,PPARGC1A,PPP1R36,PPP3CA,PROX1,RPS6KA3,SERPINF2,SHH,SNAPC4,SP1,STAT5A,STRN3,SULF1,TCEA2,TCERG1,TRAF6,VEZF1,WHSC1,WT1
GO:0000289	nuclear-transcribed mRNA poly(A) tail shortening	biological process	4/435	27/13601	0.01011	0.387902	CNOT4,CNOT6,PAN3,TNKS1BP1	CNOT4,CNOT6,PAN3,TNKS1BP1
GO:0002063	chondrocyte development	biological process	4/435	27/13601	0.01011	0.387902	COL11A1,IMPAD1,SHH,SULF1	COL11A1,IMPAD1,SHH,SULF1
GO:2000677	regulation of transcription regulatory region DNA binding	biological process	4/435	27/13601	0.01011	0.387902	HAND2,ID1,PPARA,TRAF6	HAND2,ID1,PPARA,TRAF6
GO:0044449	contractile fiber part	cellular component	11/460	168/15561	0.01136	0.392602	CFL2,FERMT2,LMAN1L,LMOD1,MYL3,MYL9,NBR1,PPP3CA,RPL17,SVIL,SYNE2	CFL2,FERMT2,LMAN1L,LMOD1,MYL3,MYL9,NBR1,PPP3CA,RPL17,SVIL,SYNE2
GO:0031248	protein acetyltransferase complex	cellular component	7/460	84/15561	0.01208	0.39418	BRD1,CREBBP,DMAP1,MSL2,NAA35,OGT,SUPT20H	BRD1,CREBBP,DMAP1,MSL2,NAA35,OGT,SUPT20H
GO:1902493	acetyltransferase complex	cellular component	7/460	84/15561	0.01208	0.39418	BRD1,CREBBP,DMAP1,MSL2,NAA35,OGT,SUPT20H	BRD1,CREBBP,DMAP1,MSL2,NAA35,OGT,SUPT20H
GO:0005915	zonula adherens	cellular component	2/460	6/15561	0.01209	0.39418	KIFC2,PLEKHA7	KIFC2,PLEKHA7
GO:0055123	digestive system development	biological process	10/435	133/13601	0.01034	0.39564	BARX1,C8orf22,COL3A1,EGFR,GATA2,GATA5,GLI2,NKX3-2,NOTCH1,SHH	BARX1,C8orf22,COL3A1,EGFR,GATA2,GATA5,GLI2,NKX3-2,NOTCH1,SHH
GO:0001101	response to acid chemical	biological process	15/435	240/13601	0.01043	0.397785	APOB,CBSL,CD36,COL16A1,COL1A1,COL3A1,COL4A6,CPEB4,EGFR,GDAP2,HAND2,LOC107051813,PPARGC1A,PTK7,SHH	APOB,CBSL,CD36,COL16A1,COL1A1,COL3A1,COL4A6,CPEB4,EGFR,GDAP2,HAND2,LOC107051813,PPARGC1A,PTK7,SHH
GO:0072413	signal transduction involved in mitotic cell cycle checkpoint	biological process	5/435	42/13601	0.01051	0.397785	CHEK2,CNOT4,CNOT6,LOC107049862,TNKS1BP1	CHEK2,CNOT4,CNOT6,LOC107049862,TNKS1BP1
GO:1902402	signal transduction involved in mitotic DNA damage checkpoint	biological process	5/435	42/13601	0.01051	0.397785	CHEK2,CNOT4,CNOT6,LOC107049862,TNKS1BP1	CHEK2,CNOT4,CNOT6,LOC107049862,TNKS1BP1
GO:1902403	signal transduction involved in mitotic DNA integrity checkpoint	biological process	5/435	42/13601	0.01051	0.397785	CHEK2,CNOT4,CNOT6,LOC107049862,TNKS1BP1	CHEK2,CNOT4,CNOT6,LOC107049862,TNKS1BP1
GO:0009792	embryo development ending in birth or egg hatching	biological process	26/435	501/13601	0.01061	0.399781	ADD1,APOB,COL11A1,COL1A1,COL4A3BP,DLC1,DLG1,EGFR,GLI2,ISL1,KIAA1217,KIDINS220,MFN2,MTHFD1L,NDST1,NF1,NKX3-2,NOTCH1,PAK3,PHACTR4,PROX1,PTK7,SHH,SULF1,TCTN1,TRAF6	ADD1,APOB,COL11A1,COL1A1,COL4A3BP,DLC1,DLG1,EGFR,GLI2,ISL1,KIAA1217,KIDINS220,MFN2,MTHFD1L,NDST1,NF1,NKX3-2,NOTCH1,PAK3,PHACTR4,PROX1,PTK7,SHH,SULF1,TCTN1,TRAF6
GO:0070887	cellular response to chemical stimulus	biological process	79/435	1925/13601	0.01062	0.399781	ADD1,ADGRA2,AGT,APOB,AQP9,ARHGDIA,ARNTL,BRAF,CD36,CHEK2,COL16A1,COL1A1,COL3A1,COL4A6,CPEB4,CUX2,CXCL12,DAB2,DAB2IP,DOCK4,ECM1,EGFR,ELMO2,ESD,FERMT2,FRS3,GATA5,GLI2,GPAM,HAND2,HNRNPA2B1,HNRNPM,HP1BP3,HRG,ID1,IL20RA,IL6ST,ITPR2,JAK2,JUND,KIDINS220,LGALS3,LOC100859467,LOC107051813,LOC121107687,LOC421106,LOC430766,MET,MTMR4,NBL1,NDST1,NOTCH1,NPTN,OGT,PAFAH1B1,PIK3R1,PLXNA4,PPARGC1A,PPP3CA,PRKAR1B,PTK…	ADD1,ADGRA2,AGT,APOB,AQP9,ARHGDIA,ARNTL,BRAF,CD36,CHEK2,COL16A1,COL1A1,COL3A1,COL4A6,CPEB4,CUX2,CXCL12,DAB2,DAB2IP,DOCK4,ECM1,EGFR,ELMO2,ESD,FERMT2,FRS3,GATA5,GLI2,GPAM,HAND2,HNRNPA2B1,HNRNPM,HP1BP3,HRG,ID1,IL20RA,IL6ST,ITPR2,JAK2,JUND,KIDINS220,LGALS3,LOC100859467,LOC107051813,LOC121107687,LOC421106,LOC430766,MET,MTMR4,NBL1,NDST1,NOTCH1,NPTN,OGT,PAFAH1B1,PIK3R1,PLXNA4,PPARGC1A,PPP3CA,PRKAR1B,PTK…
GO:0006468	protein phosphorylation	biological process	57/435	1315/13601	0.01078	0.404714	AGT,ANKRD54,AXL,BRAF,CAMKK2,CBSL,CCDC88A,CD36,CENPE,CHEK2,COL4A3BP,DAB2,DAB2IP,DLG1,DOK4,EGFR,ENPP2,ERC1,FBLN1,FRS3,GPRC5A,GPS2,HGS,HRG,ID1,JAK2,KIDINS220,LOC100859467,LRRK1,MAP3K2,MAP3K20,MAST4,MPRIP,MVP,NBR1,NDST1,NF1,NPTN,OGT,PAFAH1B1,PDCD4,PIK3R1,PPARGC1A,PRKAB1,PRKAR1B,PROX1,PRPF4B,RAP1B,RAPGEF2,SERPINF2,SHC1,SPRY2,TAB2,TLK2,TRAF6,WNK1,WNK2	AGT,ANKRD54,AXL,BRAF,CAMKK2,CBSL,CCDC88A,CD36,CENPE,CHEK2,COL4A3BP,DAB2,DAB2IP,DLG1,DOK4,EGFR,ENPP2,ERC1,FBLN1,FRS3,GPRC5A,GPS2,HGS,HRG,ID1,JAK2,KIDINS220,LOC100859467,LRRK1,MAP3K2,MAP3K20,MAST4,MPRIP,MVP,NBR1,NDST1,NF1,NPTN,OGT,PAFAH1B1,PDCD4,PIK3R1,PPARGC1A,PRKAB1,PRKAR1B,PROX1,PRPF4B,RAP1B,RAPGEF2,SERPINF2,SHC1,SPRY2,TAB2,TLK2,TRAF6,WNK1,WNK2
GO:0043394	proteoglycan binding	molecular function	4/390	18/12662	0.00192	0.405736	HPSE2,HRG,NF1,SEMA5A	HPSE2,HRG,NF1,SEMA5A
GO:0004867	serine-type endopeptidase inhibitor activity	molecular function	8/390	75/12662	0.0021	0.405736	A2M,A2ML2,COL6A3,HRG,SERPINA10,SERPIND1,SERPINF2,SPIA4	A2M,A2ML2,COL6A3,HRG,SERPINA10,SERPIND1,SERPINF2,SPIA4
GO:0019865	immunoglobulin binding	molecular function	3/390	9/12662	0.00212	0.405736	HRG,LGALS3,VWF	HRG,LGALS3,VWF
GO:0030165	PDZ domain binding	molecular function	6/390	44/12662	0.00215	0.405736	ACOX1,DOCK4,ERC1,KIDINS220,RAPGEF2,SLC26A6	ACOX1,DOCK4,ERC1,KIDINS220,RAPGEF2,SLC26A6
GO:0051961	negative regulation of nervous system development	biological process	14/435	219/13601	0.01089	0.407747	COL3A1,DDX6,ID1,ID4,ISL1,MEIS1,NF1,NOTCH1,PAK3,PPP3CA,RAPGEF2,SEMA5A,SEMA5B,SHH	COL3A1,DDX6,ID1,ID4,ISL1,MEIS1,NF1,NOTCH1,PAK3,PPP3CA,RAPGEF2,SEMA5A,SEMA5B,SHH
GO:0044089	positive regulation of cellular component biogenesis	biological process	20/435	357/13601	0.011	0.410414	AGT,BRAF,CD36,CNOT6,COL16A1,CUX2,DLG1,FAF1,HGS,HRG,ID1,IQGAP2,LCP1,LOC421106,LOC430766,PAN3,PDCD6IP,PROX1,SEPTIN9,SERPINF2	AGT,BRAF,CD36,CNOT6,COL16A1,CUX2,DLG1,FAF1,HGS,HRG,ID1,IQGAP2,LCP1,LOC421106,LOC430766,PAN3,PDCD6IP,PROX1,SEPTIN9,SERPINF2
GO:0006950	response to stress	biological process	110/435	2817/13601	0.01102	0.410414	A2M,ADD1,ALB,AP1G1,AQP9,ARNTL,ATG13,AXL,B4GALT1,BRAF,BRD1,CARD11,CBSL,CD36,CFI,CHEK2,CNOT4,CNOT6,COL3A1,COL4A3BP,CPEB4,CREBBP,CSRP1,CXCL12,DAB2IP,DCLRE1A,DGKG,DLG1,DMAP1,DNAJB9,ECM1,EGFR,ERAP1,ETS1,FBLN1,FOXN3,GK2,GPAM,GPS2,HIC1,HP1BP3,HRG,IDH1,IL1RAP,IL6ST,ISL1,ITPR2,JAK2,JMJD1C,KDM2A,KMO,KNG1,LCP1,LGALS3,LMAN1L,LOC107049862,LOC107051813,LOC421106,LOC430766,LRRC8A,MAP3K2,MAP3K20,MFN2,MSRB3,MTMR3…	A2M,ADD1,ALB,AP1G1,AQP9,ARNTL,ATG13,AXL,B4GALT1,BRAF,BRD1,CARD11,CBSL,CD36,CFI,CHEK2,CNOT4,CNOT6,COL3A1,COL4A3BP,CPEB4,CREBBP,CSRP1,CXCL12,DAB2IP,DCLRE1A,DGKG,DLG1,DMAP1,DNAJB9,ECM1,EGFR,ERAP1,ETS1,FBLN1,FOXN3,GK2,GPAM,GPS2,HIC1,HP1BP3,HRG,IDH1,IL1RAP,IL6ST,ISL1,ITPR2,JAK2,JMJD1C,KDM2A,KMO,KNG1,LCP1,LGALS3,LMAN1L,LOC107049862,LOC107051813,LOC421106,LOC430766,LRRC8A,MAP3K2,MAP3K20,MFN2,MSRB3,MTMR3…
GO:0005581	collagen trimer	cellular component	7/460	85/15561	0.01284	0.41088	COL11A1,COL14A1,COL16A1,COL1A1,COL3A1,COL4A6,COL6A3	COL11A1,COL14A1,COL16A1,COL1A1,COL3A1,COL4A6,COL6A3
GO:0001779	natural killer cell differentiation	biological process	3/435	15/13601	0.0111	0.411201	AXL,PPP1R36,STAT5A	AXL,PPP1R36,STAT5A
GO:1903306	negative regulation of regulated secretory pathway	biological process	3/435	15/13601	0.0111	0.411201	BRAF,NOTCH1,RAP1B	BRAF,NOTCH1,RAP1B
GO:0045638	negative regulation of myeloid cell differentiation	biological process	6/435	59/13601	0.01115	0.41196	GATA2,MEIS1,MEIS2,NF1,PIK3R1,STAT5A	GATA2,MEIS1,MEIS2,NF1,PIK3R1,STAT5A
GO:0006733	oxidoreduction coenzyme metabolic process	biological process	9/435	115/13601	0.01145	0.412245	ADPGK,H6PD,KMO,LOC430766,NNT,OGT,PFKP,PPARA,PPARGC1A	ADPGK,H6PD,KMO,LOC430766,NNT,OGT,PFKP,PPARA,PPARGC1A
GO:0018394	peptidyl-lysine acetylation	biological process	9/435	115/13601	0.01145	0.412245	BRD1,CREBBP,CTCF,DMAP1,GATA2,ISL1,MSL2,OGT,PPARGC1A	BRD1,CREBBP,CTCF,DMAP1,GATA2,ISL1,MSL2,OGT,PPARGC1A
GO:0043409	negative regulation of MAPK cascade	biological process	9/435	115/13601	0.01145	0.412245	DAB2IP,DLG1,FBLN1,GPS2,NF1,PAFAH1B1,PDCD4,SPRY2,WNK2	DAB2IP,DLG1,FBLN1,GPS2,NF1,PAFAH1B1,PDCD4,SPRY2,WNK2
GO:0048771	tissue remodeling	biological process	9/435	115/13601	0.01145	0.412245	B4GALT1,CBSL,HRG,IL20RA,LRRK1,NF1,SPP2,SYT7,TRAF6	B4GALT1,CBSL,HRG,IL20RA,LRRK1,NF1,SPP2,SYT7,TRAF6
GO:0007044	cell-substrate junction assembly	biological process	7/435	77/13601	0.01145	0.412245	COL16A1,DLC1,FERMT2,HRG,LAMA5,PTPRK,RCC2	COL16A1,DLC1,FERMT2,HRG,LAMA5,PTPRK,RCC2
GO:0007229	integrin-mediated signaling pathway	biological process	7/435	77/13601	0.01145	0.412245	COL3A1,FERMT2,ITGA3,LAMA5,PHACTR4,RCC2,ZYX	COL3A1,FERMT2,ITGA3,LAMA5,PHACTR4,RCC2,ZYX
GO:0048731	system development	biological process	135/435	3555/13601	0.01146	0.412245	ACAN,ACTA2,ADD1,ADGRA2,AGT,AMH,ANKRD54,ANKS1A,ANXA6,APOB,ARID5B,ARNTL,ATP7B,AXL,B4GALT1,BARX1,BRAF,C8orf22,CARD11,CBSL,CCDC88A,CHN1,COL11A1,COL1A1,COL3A1,COL4A3BP,CUX2,DAB2,DAB2IP,DAGLB,DDX6,DGCR2,DLC1,DLG1,DOK4,DPF3,DPYSL2,ECM1,EGFR,ENPP2,ERAP1,ETS1,EZH1,FBXO38,GATA2,GATA5,GDPD5,GLI2,GPD2,GPHN,HAND2,HRG,ID1,ID4,IGFBP7,IL6ST,IMPAD1,IRF6,ISL1,JAK2,KAZN,KIAA1217,KIDINS220,LAMA5,LCP1,LOC100859467,LO…	ACAN,ACTA2,ADD1,ADGRA2,AGT,AMH,ANKRD54,ANKS1A,ANXA6,APOB,ARID5B,ARNTL,ATP7B,AXL,B4GALT1,BARX1,BRAF,C8orf22,CARD11,CBSL,CCDC88A,CHN1,COL11A1,COL1A1,COL3A1,COL4A3BP,CUX2,DAB2,DAB2IP,DAGLB,DDX6,DGCR2,DLC1,DLG1,DOK4,DPF3,DPYSL2,ECM1,EGFR,ENPP2,ERAP1,ETS1,EZH1,FBXO38,GATA2,GATA5,GDPD5,GLI2,GPD2,GPHN,HAND2,HRG,ID1,ID4,IGFBP7,IL6ST,IMPAD1,IRF6,ISL1,JAK2,KAZN,KIAA1217,KIDINS220,LAMA5,LCP1,LOC100859467,LO…
GO:0019432	triglyceride biosynthetic process	biological process	4/435	28/13601	0.0115	0.412245	AGPAT3,GK2,GPAM,LPIN2	AGPAT3,GK2,GPAM,LPIN2
GO:0060350	endochondral bone morphogenesis	biological process	5/435	43/13601	0.01158	0.412245	CBSL,COL1A1,IMPAD1,MEF2D,SHH	CBSL,COL1A1,IMPAD1,MEF2D,SHH
GO:0061971	replacement bone morphogenesis	biological process	5/435	43/13601	0.01158	0.412245	CBSL,COL1A1,IMPAD1,MEF2D,SHH	CBSL,COL1A1,IMPAD1,MEF2D,SHH
GO:0070373	negative regulation of ERK1 and ERK2 cascade	biological process	5/435	43/13601	0.01158	0.412245	DAB2IP,DLG1,FBLN1,SPRY2,WNK2	DAB2IP,DLG1,FBLN1,SPRY2,WNK2
GO:0071260	cellular response to mechanical stimulus	biological process	5/435	43/13601	0.01158	0.412245	ARHGDIA,CASP8AP2,COL1A1,LOC107049862,MAP3K2	ARHGDIA,CASP8AP2,COL1A1,LOC107049862,MAP3K2
GO:1902531	regulation of intracellular signal transduction	biological process	57/435	1320/13601	0.01159	0.412245	A2M,AGT,ANKRD54,ARHGEF11,ARHGEF12,ARNTL,BRAF,CANT1,CARD11,CBSL,CD36,CHEK2,CHN1,COL3A1,CREBBP,CXCL12,DAB2IP,DLC1,DLG1,ECM1,EGFR,FBLN1,FGD3,GPS2,HGS,ID1,IL20RA,IVNS1ABP,KIDINS220,LOC100859467,LRRK1,MAP3K2,MAP3K20,MFN2,NBR1,NF1,NOTCH1,NPTN,PAFAH1B1,PDCD4,PGAP2,PLAGL2,PUM2,RALBP1,RALGAPB,RAP1B,RAPGEF2,SEC14L1,SEMA5A,SERPINF2,SHC1,SLC7A3,SPRY2,STEAP3,TAB2,TRAF6,WNK2	A2M,AGT,ANKRD54,ARHGEF11,ARHGEF12,ARNTL,BRAF,CANT1,CARD11,CBSL,CD36,CHEK2,CHN1,COL3A1,CREBBP,CXCL12,DAB2IP,DLC1,DLG1,ECM1,EGFR,FBLN1,FGD3,GPS2,HGS,ID1,IL20RA,IVNS1ABP,KIDINS220,LOC100859467,LRRK1,MAP3K2,MAP3K20,MFN2,NBR1,NF1,NOTCH1,NPTN,PAFAH1B1,PDCD4,PGAP2,PLAGL2,PUM2,RALBP1,RALGAPB,RAP1B,RAPGEF2,SEC14L1,SEMA5A,SERPINF2,SHC1,SLC7A3,SPRY2,STEAP3,TAB2,TRAF6,WNK2
GO:1902903	regulation of supramolecular fiber organization	biological process	15/435	243/13601	0.01159	0.412245	ADD1,BRAF,CFL2,DLC1,DLG1,ID1,IQGAP2,KANK3,LMOD1,LOC100859467,PIK3R1,PPFIA1,PROX1,SEMA5A,SERPINF2	ADD1,BRAF,CFL2,DLC1,DLG1,ID1,IQGAP2,KANK3,LMOD1,LOC100859467,PIK3R1,PPFIA1,PROX1,SEMA5A,SERPINF2
GO:0032872	regulation of stress-activated MAPK cascade	biological process	11/435	156/13601	0.01161	0.412245	CBSL,DAB2IP,DLG1,GPS2,MAP3K2,MAP3K20,NBR1,PAFAH1B1,PDCD4,SERPINF2,TRAF6	CBSL,DAB2IP,DLG1,GPS2,MAP3K2,MAP3K20,NBR1,PAFAH1B1,PDCD4,SERPINF2,TRAF6
GO:0007166	cell surface receptor signaling pathway	biological process	81/435	1989/13601	0.01163	0.412245	ADGRA2,AGT,AMOTL1,ANKS1A,ARHGDIA,ARID5B,ARNTL,BCL7B,CARD11,CASP8AP2,CD36,CHN1,COL1A1,COL3A1,CPEB4,CUX2,CXCL12,DAB2,DAB2IP,DOK4,ECM1,EGFR,ELMO2,FAF1,FERMT2,FRS3,GATA2,GDPD5,GLI2,GPRC5A,HAND2,HIC1,HNRNPM,HRG,ID1,IGFBP4,IL20RA,IL6ST,ISL1,ITGA3,JAK2,KIDINS220,LAMA5,LGALS3,LRRK1,MET,MTMR4,MVB12B,MVP,NBL1,NDST1,NEURL1B,NF1,NOTCH1,NPTN,PAFAH1B1,PHACTR4,PIK3R1,PLXNA4,PPARGC1A,PPP3CA,PRICKLE2,PTK7,PTPRK,R…	ADGRA2,AGT,AMOTL1,ANKS1A,ARHGDIA,ARID5B,ARNTL,BCL7B,CARD11,CASP8AP2,CD36,CHN1,COL1A1,COL3A1,CPEB4,CUX2,CXCL12,DAB2,DAB2IP,DOK4,ECM1,EGFR,ELMO2,FAF1,FERMT2,FRS3,GATA2,GDPD5,GLI2,GPRC5A,HAND2,HIC1,HNRNPM,HRG,ID1,IGFBP4,IL20RA,IL6ST,ISL1,ITGA3,JAK2,KIDINS220,LAMA5,LGALS3,LRRK1,MET,MTMR4,MVB12B,MVP,NBL1,NDST1,NEURL1B,NF1,NOTCH1,NPTN,PAFAH1B1,PHACTR4,PIK3R1,PLXNA4,PPARGC1A,PPP3CA,PRICKLE2,PTK7,PTPRK,R…
GO:0072089	stem cell proliferation	biological process	8/435	96/13601	0.01172	0.414384	DAGLB,FBLN1,ID4,NF1,NOTCH1,PAFAH1B1,PAK3,SHH	DAGLB,FBLN1,ID4,NF1,NOTCH1,PAFAH1B1,PAK3,SHH
GO:0032269	negative regulation of cellular protein metabolic process	biological process	30/435	606/13601	0.01184	0.417569	A2M,ANKS1A,CNOT6,CPEB4,DAB2IP,DLG1,ECM1,FBLN1,FETUB,GPRC5A,GPS2,HNRNPA2B1,LRRK1,MPRIP,MVP,NF1,OGT,PAFAH1B1,PDCD4,PPARGC1A,PRKAR1B,PUM2,RPS6KA3,SERPINF2,SHH,SPRY2,TLK2,WNK2,WT1,YWHAB	A2M,ANKS1A,CNOT6,CPEB4,DAB2IP,DLG1,ECM1,FBLN1,FETUB,GPRC5A,GPS2,HNRNPA2B1,LRRK1,MPRIP,MVP,NF1,OGT,PAFAH1B1,PDCD4,PPARGC1A,PRKAR1B,PUM2,RPS6KA3,SERPINF2,SHH,SPRY2,TLK2,WNK2,WT1,YWHAB
GO:0043292	contractile fiber	cellular component	12/460	195/15561	0.01332	0.41849	CFL2,FERMT2,LMAN1L,LMOD1,MYL3,MYL9,NBR1,PPP3CA,RPL17,SLC23A2,SVIL,SYNE2	CFL2,FERMT2,LMAN1L,LMOD1,MYL3,MYL9,NBR1,PPP3CA,RPL17,SLC23A2,SVIL,SYNE2
GO:0007507	heart development	biological process	24/435	457/13601	0.01206	0.422811	COL11A1,COL3A1,COL4A3BP,DLC1,GATA2,GATA5,GLI2,HAND2,ID1,ISL1,MEF2D,MYL3,NDST1,NF1,NOTCH1,PPARA,PROX1,PTK7,SHC1,SHH,SORBS2,TAB2,WHSC1,WT1	COL11A1,COL3A1,COL4A3BP,DLC1,GATA2,GATA5,GLI2,HAND2,ID1,ISL1,MEF2D,MYL3,NDST1,NF1,NOTCH1,PPARA,PROX1,PTK7,SHC1,SHH,SORBS2,TAB2,WHSC1,WT1
GO:0070925	organelle assembly	biological process	24/435	457/13601	0.01206	0.422811	ATG13,ATG16L2,CENPE,CFL2,CHEK2,CNOT6,DDX6,HAUS8,KIF23,LCP1,LMOD1,MFN2,MTMR3,NOTCH1,PAFAH1B1,PAN3,PDCD6IP,PROX1,PUM2,RAB34,SEPTIN9,SYT7,TCTN1,VPS11	ATG13,ATG16L2,CENPE,CFL2,CHEK2,CNOT6,DDX6,HAUS8,KIF23,LCP1,LMOD1,MFN2,MTMR3,NOTCH1,PAFAH1B1,PAN3,PDCD6IP,PROX1,PUM2,RAB34,SEPTIN9,SYT7,TCTN1,VPS11
GO:0051130	positive regulation of cellular component organization	biological process	43/435	945/13601	0.01208	0.422811	AGT,ATG13,BRAF,CD36,CFL2,CNOT6,COL16A1,CTSK,CUX2,DAB2,DAB2IP,DLG1,ENPP2,FAF1,FBXO38,HRG,ID1,IQGAP2,ISL1,KIDINS220,LCP1,LMAN1L,LOC421106,LOC430766,METRN,NPTN,OGT,PAFAH1B1,PAN3,PDCD6IP,PFKP,PLAGL2,PPARGC1A,PROX1,PTK7,RAPGEF2,SEMA5A,SEPTIN9,SERPINF2,SHH,USP36,VPS11,WBP11	AGT,ATG13,BRAF,CD36,CFL2,CNOT6,COL16A1,CTSK,CUX2,DAB2,DAB2IP,DLG1,ENPP2,FAF1,FBXO38,HRG,ID1,IQGAP2,ISL1,KIDINS220,LCP1,LMAN1L,LOC421106,LOC430766,METRN,NPTN,OGT,PAFAH1B1,PAN3,PDCD6IP,PFKP,PLAGL2,PPARGC1A,PROX1,PTK7,RAPGEF2,SEMA5A,SEPTIN9,SERPINF2,SHH,USP36,VPS11,WBP11
GO:0042221	response to chemical	biological process	108/435	2768/13601	0.01212	0.422811	ADD1,ADGRA2,AGL,AGT,AHR1A,ALB,APOB,AQP9,ARHGDIA,ARNTL,ATP7B,BRAF,CBSL,CD36,CHEK2,CHN1,COL16A1,COL1A1,COL3A1,COL4A6,CPEB4,CREBBP,CUX2,CXCL12,CYP2C23a,CYP2C23b,DAB2,DAB2IP,DMAP1,DNAJB9,DOCK4,DPYSL2,ECM1,EGFR,ELMO2,ENPP2,ESD,ETS1,FERMT2,FRS3,GATA5,GDAP2,GK2,GLI2,GPAM,HAND2,HNRNPA2B1,HNRNPM,HP1BP3,HRG,ID1,IL20RA,IL6ST,ISL1,ITPR2,JAK2,JUND,KIDINS220,LGALS3,LOC100859467,LOC107051813,LOC121107687,LOC421…	ADD1,ADGRA2,AGL,AGT,AHR1A,ALB,APOB,AQP9,ARHGDIA,ARNTL,ATP7B,BRAF,CBSL,CD36,CHEK2,CHN1,COL16A1,COL1A1,COL3A1,COL4A6,CPEB4,CREBBP,CUX2,CXCL12,CYP2C23a,CYP2C23b,DAB2,DAB2IP,DMAP1,DNAJB9,DOCK4,DPYSL2,ECM1,EGFR,ELMO2,ENPP2,ESD,ETS1,FERMT2,FRS3,GATA5,GDAP2,GK2,GLI2,GPAM,HAND2,HNRNPA2B1,HNRNPM,HP1BP3,HRG,ID1,IL20RA,IL6ST,ISL1,ITPR2,JAK2,JUND,KIDINS220,LGALS3,LOC100859467,LOC107051813,LOC121107687,LOC421…
GO:0070302	regulation of stress-activated protein kinase signaling cascade	biological process	11/435	157/13601	0.01214	0.422811	CBSL,DAB2IP,DLG1,GPS2,MAP3K2,MAP3K20,NBR1,PAFAH1B1,PDCD4,SERPINF2,TRAF6	CBSL,DAB2IP,DLG1,GPS2,MAP3K2,MAP3K20,NBR1,PAFAH1B1,PDCD4,SERPINF2,TRAF6
GO:0009132	nucleoside diphosphate metabolic process	biological process	7/435	78/13601	0.01225	0.425581	ADPGK,AK3,NUDT5,OGT,PFKP,PPARA,PPARGC1A	ADPGK,AK3,NUDT5,OGT,PFKP,PPARA,PPARGC1A
GO:0070566	adenylyltransferase activity	molecular function	4/390	19/12662	0.00238	0.428725	GPHN,OASL,PAPD4,PAPOLB	GPHN,OASL,PAPD4,PAPOLB
GO:0043436	oxoacid metabolic process	biological process	38/435	815/13601	0.01248	0.432462	AARS2,AASS,ACLY,ACOX1,ACY1,ADPGK,B4GALT1,CARNMT1,CBSL,CRABP1,CYP2C23a,CYP2C23b,DAGLB,DMGDH,DPYD,GARS,GK2,GNE,GPAM,HACL1,IDH1,IMPAD1,KMO,LIPC,LPIN2,MTHFD1L,NDST1,ODC,OGT,PFKP,PPARA,PPARGC1A,PRKAB1,PROX1,PSAT1,PTGR1,SLC23A2,STAT5A	AARS2,AASS,ACLY,ACOX1,ACY1,ADPGK,B4GALT1,CARNMT1,CBSL,CRABP1,CYP2C23a,CYP2C23b,DAGLB,DMGDH,DPYD,GARS,GK2,GNE,GPAM,HACL1,IDH1,IMPAD1,KMO,LIPC,LPIN2,MTHFD1L,NDST1,ODC,OGT,PFKP,PPARA,PPARGC1A,PRKAB1,PROX1,PSAT1,PTGR1,SLC23A2,STAT5A
GO:0016071	mRNA metabolic process	biological process	26/435	508/13601	0.01251	0.432462	A1CF,AFF2,CMTR1,CNOT4,CNOT6,CPSF6,FAM179B,HNRNPA2B1,HNRNPH3,HNRNPKL,HNRNPM,LGALS3,PAN3,PAPD4,PAPOLB,PCF11,PPARGC1A,PPP1R36,PRPF4B,PUM2,RBFOX2,SON,TNKS1BP1,WBP11,WBP4,WTAP	A1CF,AFF2,CMTR1,CNOT4,CNOT6,CPSF6,FAM179B,HNRNPA2B1,HNRNPH3,HNRNPKL,HNRNPM,LGALS3,PAN3,PAPD4,PAPOLB,PCF11,PPARGC1A,PPP1R36,PRPF4B,PUM2,RBFOX2,SON,TNKS1BP1,WBP11,WBP4,WTAP
GO:0051216	cartilage development	biological process	11/435	158/13601	0.01268	0.435029	CBSL,COL11A1,COL1A1,GLI2,HAND2,IMPAD1,MEF2D,NFIB,NKX3-2,SHH,SULF1	CBSL,COL11A1,COL1A1,GLI2,HAND2,IMPAD1,MEF2D,NFIB,NKX3-2,SHH,SULF1
GO:0050730	regulation of peptidyl-tyrosine phosphorylation	biological process	9/435	117/13601	0.01272	0.435029	AGT,CD36,EGFR,ENPP2,GPRC5A,HRG,LOC100859467,LRRK1,MVP	AGT,CD36,EGFR,ENPP2,GPRC5A,HRG,LOC100859467,LRRK1,MVP
GO:0045685	regulation of glial cell differentiation	biological process	5/435	44/13601	0.01274	0.435029	ID4,IL6ST,NF1,NOTCH1,SHH	ID4,IL6ST,NF1,NOTCH1,SHH
GO:0072401	signal transduction involved in DNA integrity checkpoint	biological process	5/435	44/13601	0.01274	0.435029	CHEK2,CNOT4,CNOT6,LOC107049862,TNKS1BP1	CHEK2,CNOT4,CNOT6,LOC107049862,TNKS1BP1
GO:0072422	signal transduction involved in DNA damage checkpoint	biological process	5/435	44/13601	0.01274	0.435029	CHEK2,CNOT4,CNOT6,LOC107049862,TNKS1BP1	CHEK2,CNOT4,CNOT6,LOC107049862,TNKS1BP1
GO:0003209	cardiac atrium morphogenesis	biological process	4/435	29/13601	0.01301	0.435392	ISL1,NOTCH1,PROX1,WHSC1	ISL1,NOTCH1,PROX1,WHSC1
GO:0046460	neutral lipid biosynthetic process	biological process	4/435	29/13601	0.01301	0.435392	AGPAT3,GK2,GPAM,LPIN2	AGPAT3,GK2,GPAM,LPIN2
GO:0046463	acylglycerol biosynthetic process	biological process	4/435	29/13601	0.01301	0.435392	AGPAT3,GK2,GPAM,LPIN2	AGPAT3,GK2,GPAM,LPIN2
GO:0070849	response to epidermal growth factor	biological process	4/435	29/13601	0.01301	0.435392	EGFR,ID1,LOC100859467,STAT5A	EGFR,ID1,LOC100859467,STAT5A
GO:2001169	regulation of ATP biosynthetic process	biological process	4/435	29/13601	0.01301	0.435392	LOC430766,OGT,PPARA,PPARGC1A	LOC430766,OGT,PPARA,PPARGC1A
GO:0016525	negative regulation of angiogenesis	biological process	6/435	61/13601	0.01302	0.435392	DAB2IP,HRG,LOC121107687,NF1,NOTCH1,SULF1	DAB2IP,HRG,LOC121107687,NF1,NOTCH1,SULF1
GO:0043506	regulation of JUN kinase activity	biological process	6/435	61/13601	0.01302	0.435392	CBSL,DAB2IP,MAP3K2,MAP3K20,PDCD4,TRAF6	CBSL,DAB2IP,MAP3K2,MAP3K20,PDCD4,TRAF6
GO:0060415	muscle tissue morphogenesis	biological process	6/435	61/13601	0.01302	0.435392	COL11A1,COL3A1,ISL1,MYL3,NOTCH1,PROX1	COL11A1,COL3A1,ISL1,MYL3,NOTCH1,PROX1
GO:0098609	cell-cell adhesion	biological process	26/435	510/13601	0.01311	0.435392	ARVCF,AXL,CARD11,CREBBP,CSRP1,CXCL12,DLG1,ELMO2,GLI2,GPAM,IL6ST,KIFC2,LGALS3,MAD1L1,MYL9,NPTN,PLEKHA7,PLEKHH3,PPARA,PPP1R36,SCARF2,SERPINF2,SHH,STAT5A,TRAF6,VPS33B	ARVCF,AXL,CARD11,CREBBP,CSRP1,CXCL12,DLG1,ELMO2,GLI2,GPAM,IL6ST,KIFC2,LGALS3,MAD1L1,MYL9,NPTN,PLEKHA7,PLEKHH3,PPARA,PPP1R36,SCARF2,SERPINF2,SHH,STAT5A,TRAF6,VPS33B
GO:0045292	mRNA cis splicing, via spliceosome	biological process	3/435	16/13601	0.01334	0.435392	FAM179B,WBP11,WBP4	FAM179B,WBP11,WBP4
GO:0048485	sympathetic nervous system development	biological process	3/435	16/13601	0.01334	0.435392	HAND2,NF1,PLXNA4	HAND2,NF1,PLXNA4
GO:0060216	definitive hemopoiesis	biological process	3/435	16/13601	0.01334	0.435392	GATA2,MEIS1,RBFOX2	GATA2,MEIS1,RBFOX2
GO:0060900	embryonic camera-type eye formation	biological process	3/435	16/13601	0.01334	0.435392	PHACTR4,PROX1,SHH	PHACTR4,PROX1,SHH
GO:0030099	myeloid cell differentiation	biological process	16/435	270/13601	0.01338	0.435392	ADD1,ANKRD54,ETS1,GATA2,JAK2,LRRK1,MEIS1,MEIS2,NF1,PAFAH1B1,PIK3R1,RBFOX2,SMAP1,STAT5A,TRAF6,VPS33B	ADD1,ANKRD54,ETS1,GATA2,JAK2,LRRK1,MEIS1,MEIS2,NF1,PAFAH1B1,PIK3R1,RBFOX2,SMAP1,STAT5A,TRAF6,VPS33B
GO:0009628	response to abiotic stimulus	biological process	38/435	819/13601	0.01342	0.435392	AQP9,ARHGDIA,BRAF,BRD1,CASP8AP2,CHEK2,COL11A1,COL1A1,COL3A1,CPEB4,CREBBP,EGFR,GK2,GLI2,HP1BP3,ITPR2,JUND,KMO,LOC107049862,LOC421106,LRRC8A,MAP3K2,MAP3K20,MEIS2,NF1,NOTCH1,NPTN,OGT,PIK3R1,PPARA,PPARGC1A,PPP1R36,PTPRK,SEMA5B,SLC52A3,STAT5A,SUN1,TLK2	AQP9,ARHGDIA,BRAF,BRD1,CASP8AP2,CHEK2,COL11A1,COL1A1,COL3A1,CPEB4,CREBBP,EGFR,GK2,GLI2,HP1BP3,ITPR2,JUND,KMO,LOC107049862,LOC421106,LRRC8A,MAP3K2,MAP3K20,MEIS2,NF1,NOTCH1,NPTN,OGT,PIK3R1,PPARA,PPARGC1A,PPP1R36,PTPRK,SEMA5B,SLC52A3,STAT5A,SUN1,TLK2
GO:2000113	negative regulation of cellular macromolecule biosynthetic process	biological process	42/435	925/13601	0.01349	0.435392	AHR1A,CD36,CHEK2,CNOT6,CPEB4,CUX2,DAB2,DAB2IP,DLG1,DMAP1,FOXN3,GATA2,GLI2,GPS2,HIC1,HNRNPA2B1,ID1,ID4,ISL1,JUND,LOC121108941,MEIS2,MTA3,NFIB,NKX3-2,NKX6-1,NOTCH1,PDCD4,POU2F1,PPARA,PPP1R36,PROX1,PTPRK,PUM2,RBFOX2,SHH,STRN3,TCERG1,TRAF6,WHSC1,WT1,ZNF706	AHR1A,CD36,CHEK2,CNOT6,CPEB4,CUX2,DAB2,DAB2IP,DLG1,DMAP1,FOXN3,GATA2,GLI2,GPS2,HIC1,HNRNPA2B1,ID1,ID4,ISL1,JUND,LOC121108941,MEIS2,MTA3,NFIB,NKX3-2,NKX6-1,NOTCH1,PDCD4,POU2F1,PPARA,PPP1R36,PROX1,PTPRK,PUM2,RBFOX2,SHH,STRN3,TCERG1,TRAF6,WHSC1,WT1,ZNF706
GO:0007159	leukocyte cell-cell adhesion	biological process	13/435	203/13601	0.01367	0.435392	CARD11,CXCL12,DLG1,GLI2,GPAM,IL6ST,LGALS3,MAD1L1,PPARA,PPP1R36,SHH,STAT5A,TRAF6	CARD11,CXCL12,DLG1,GLI2,GPAM,IL6ST,LGALS3,MAD1L1,PPARA,PPP1R36,SHH,STAT5A,TRAF6
GO:0019216	regulation of lipid metabolic process	biological process	13/435	203/13601	0.01367	0.435392	AGT,APOB,DAB2IP,GK2,GPAM,IDH1,PIK3R1,PPARA,PPARGC1A,PPP4R3B,PROX1,PSAP,STAT5A	AGT,APOB,DAB2IP,GK2,GPAM,IDH1,PIK3R1,PPARA,PPARGC1A,PPP4R3B,PROX1,PSAP,STAT5A
GO:0044282	small molecule catabolic process	biological process	15/435	248/13601	0.01376	0.435392	AASS,ACOX1,CBSL,CRABP1,DPYD,ESD,GK2,GPD2,HACL1,KMO,LPIN2,NUDT5,PFKP,PPARA,RBKS	AASS,ACOX1,CBSL,CRABP1,DPYD,ESD,GK2,GPD2,HACL1,KMO,LPIN2,NUDT5,PFKP,PPARA,RBKS
GO:0016310	phosphorylation	biological process	63/435	1498/13601	0.01382	0.435392	ADPGK,AGT,ANKRD54,AXL,BRAF,CAMKK2,CBSL,CCDC88A,CD36,CENPE,CHEK2,COL4A3BP,DAB2,DAB2IP,DLG1,DOK4,EGFR,ENPP2,ERC1,FBLN1,FGGY,FRS3,GPRC5A,GPS2,HGS,HRG,ID1,IMPAD1,JAK2,KIDINS220,LOC100859467,LOC430766,LRRK1,MAP3K2,MAP3K20,MAST4,MPRIP,MVP,NBR1,NDST1,NF1,NPTN,OGT,PAFAH1B1,PDCD4,PFKP,PIK3R1,PPARA,PPARGC1A,PRKAB1,PRKAR1B,PROX1,PRPF4B,RAP1B,RAPGEF2,SERPINF2,SHC1,SPRY2,TAB2,TLK2,TRAF6,WNK1,WNK2	ADPGK,AGT,ANKRD54,AXL,BRAF,CAMKK2,CBSL,CCDC88A,CD36,CENPE,CHEK2,COL4A3BP,DAB2,DAB2IP,DLG1,DOK4,EGFR,ENPP2,ERC1,FBLN1,FGGY,FRS3,GPRC5A,GPS2,HGS,HRG,ID1,IMPAD1,JAK2,KIDINS220,LOC100859467,LOC430766,LRRK1,MAP3K2,MAP3K20,MAST4,MPRIP,MVP,NBR1,NDST1,NF1,NPTN,OGT,PAFAH1B1,PDCD4,PFKP,PIK3R1,PPARA,PPARGC1A,PRKAB1,PRKAR1B,PROX1,PRPF4B,RAP1B,RAPGEF2,SERPINF2,SHC1,SPRY2,TAB2,TLK2,TRAF6,WNK1,WNK2
GO:0120035	regulation of plasma membrane bounded cell projection organization	biological process	23/435	438/13601	0.01382	0.435392	BRAF,CCDC88A,CHN1,CUX2,DAB2IP,DPYSL2,ENPP2,FBXO38,HRG,ID1,KIDINS220,METRN,NPTN,PAFAH1B1,PLEKHH3,PLXNA4,PPP3CA,PTK7,RAPGEF2,RCC2,SEMA5A,SEMA5B,SEPTIN9	BRAF,CCDC88A,CHN1,CUX2,DAB2IP,DPYSL2,ENPP2,FBXO38,HRG,ID1,KIDINS220,METRN,NPTN,PAFAH1B1,PLEKHH3,PLXNA4,PPP3CA,PTK7,RAPGEF2,RCC2,SEMA5A,SEMA5B,SEPTIN9
GO:0071229	cellular response to acid chemical	biological process	11/435	160/13601	0.01383	0.435392	APOB,COL16A1,COL1A1,COL3A1,COL4A6,CPEB4,EGFR,HAND2,LOC107051813,PPARGC1A,PTK7	APOB,COL16A1,COL1A1,COL3A1,COL4A6,CPEB4,EGFR,HAND2,LOC107051813,PPARGC1A,PTK7
GO:0044085	cellular component biogenesis	biological process	83/435	2061/13601	0.0139	0.435392	AARS2,ADD1,AGT,ANXA6,APOB,ATG13,ATG16L2,ATL2,BRAF,CCDC88A,CD36,CENPE,CFL2,CHEK2,CNOT6,COL16A1,COL1A1,CTCF,CUX2,DAB2IP,DDX6,DLC1,DLG1,DNAJB1,FAF1,FAM179B,FERMT2,GJB1,GPHN,HACL1,HAUS8,HGS,HP1BP3,HRG,ID1,IQGAP2,KANK3,KIF23,LAMA5,LCP1,LMAN1L,LMOD1,LOC100859467,LOC121108729,LOC421106,LOC430766,MFN2,MICU1,MTMR3,MYO1B,NAP1L1,NBR1,NOTCH1,NPTN,OGT,PAFAH1B1,PAN3,PDCD6IP,PIK3R1,PLAGL2,PLEKHH3,PPFIA1,PPP1R36…	AARS2,ADD1,AGT,ANXA6,APOB,ATG13,ATG16L2,ATL2,BRAF,CCDC88A,CD36,CENPE,CFL2,CHEK2,CNOT6,COL16A1,COL1A1,CTCF,CUX2,DAB2IP,DDX6,DLC1,DLG1,DNAJB1,FAF1,FAM179B,FERMT2,GJB1,GPHN,HACL1,HAUS8,HGS,HP1BP3,HRG,ID1,IQGAP2,KANK3,KIF23,LAMA5,LCP1,LMAN1L,LMOD1,LOC100859467,LOC121108729,LOC421106,LOC430766,MFN2,MICU1,MTMR3,MYO1B,NAP1L1,NBR1,NOTCH1,NPTN,OGT,PAFAH1B1,PAN3,PDCD6IP,PIK3R1,PLAGL2,PLEKHH3,PPFIA1,PPP1R36…
GO:0045446	endothelial cell differentiation	biological process	7/435	80/13601	0.01396	0.435392	ID1,LAMA5,NOTCH1,PROX1,RAP1B,RAPGEF2,VEZF1	ID1,LAMA5,NOTCH1,PROX1,RAP1B,RAPGEF2,VEZF1
GO:0002504	antigen processing and presentation of peptide or polysaccharide antigen via MHC class II	biological process	5/435	45/13601	0.01396	0.435392	AP1G1,CENPE,CTSE,KIF23,TRAF6	AP1G1,CENPE,CTSE,KIF23,TRAF6
GO:0035272	exocrine system development	biological process	5/435	45/13601	0.01396	0.435392	C8orf22,EGFR,LAMA5,NFIB,SHH	C8orf22,EGFR,LAMA5,NFIB,SHH
GO:0072395	signal transduction involved in cell cycle checkpoint	biological process	5/435	45/13601	0.01396	0.435392	CHEK2,CNOT4,CNOT6,LOC107049862,TNKS1BP1	CHEK2,CNOT4,CNOT6,LOC107049862,TNKS1BP1
GO:0045859	regulation of protein kinase activity	biological process	26/435	513/13601	0.01404	0.435392	AGT,ANKRD54,CAMKK2,CBSL,CCDC88A,CENPE,DAB2IP,DLG1,EGFR,GPRC5A,GPS2,HGS,KIDINS220,MAP3K2,MAP3K20,MVP,NF1,PDCD4,PRKAB1,PRKAR1B,PROX1,RAPGEF2,SHC1,SPRY2,TAB2,TRAF6	AGT,ANKRD54,CAMKK2,CBSL,CCDC88A,CENPE,DAB2IP,DLG1,EGFR,GPRC5A,GPS2,HGS,KIDINS220,MAP3K2,MAP3K20,MVP,NF1,PDCD4,PRKAB1,PRKAR1B,PROX1,RAPGEF2,SHC1,SPRY2,TAB2,TRAF6
GO:0010606	positive regulation of cytoplasmic mRNA processing body assembly	biological process	2/435	6/13601	0.01406	0.435392	CNOT6,PAN3	CNOT6,PAN3
GO:0015677	copper ion import	biological process	2/435	6/13601	0.01406	0.435392	ATP7B,STEAP3	ATP7B,STEAP3
GO:0032354	response to follicle-stimulating hormone	biological process	2/435	6/13601	0.01406	0.435392	NOTCH1,PPARGC1A	NOTCH1,PPARGC1A
GO:0032825	positive regulation of natural killer cell differentiation	biological process	2/435	6/13601	0.01406	0.435392	PPP1R36,STAT5A	PPP1R36,STAT5A
GO:0045136	development of secondary sexual characteristics	biological process	2/435	6/13601	0.01406	0.435392	B4GALT1,STAT5A	B4GALT1,STAT5A
GO:0051386	regulation of neurotrophin TRK receptor signaling pathway	biological process	2/435	6/13601	0.01406	0.435392	AGT,SPRY2	AGT,SPRY2
GO:0051918	negative regulation of fibrinolysis	biological process	2/435	6/13601	0.01406	0.435392	HRG,SERPINF2	HRG,SERPINF2
GO:0061525	hindgut development	biological process	2/435	6/13601	0.01406	0.435392	GLI2,SHH	GLI2,SHH
GO:0070050	neuron cellular homeostasis	biological process	2/435	6/13601	0.01406	0.435392	AXL,FGGY	AXL,FGGY
GO:0070813	hydrogen sulfide metabolic process	biological process	2/435	6/13601	0.01406	0.435392	CBSL,SP1	CBSL,SP1
GO:0080009	mRNA methylation	biological process	2/435	6/13601	0.01406	0.435392	CMTR1,WTAP	CMTR1,WTAP
GO:0090385	phagosome-lysosome fusion	biological process	2/435	6/13601	0.01406	0.435392	RAB34,SYT7	RAB34,SYT7
GO:1902894	negative regulation of pri-miRNA transcription by RNA polymerase II	biological process	2/435	6/13601	0.01406	0.435392	NFIB,PPARA	NFIB,PPARA
GO:2000643	positive regulation of early endosome to late endosome transport	biological process	2/435	6/13601	0.01406	0.435392	DAB2,VPS11	DAB2,VPS11
GO:0070372	regulation of ERK1 and ERK2 cascade	biological process	12/435	182/13601	0.01414	0.436901	BRAF,CD36,DAB2IP,DLG1,EGFR,FBLN1,NPTN,RAP1B,RAPGEF2,SERPINF2,SPRY2,WNK2	BRAF,CD36,DAB2IP,DLG1,EGFR,FBLN1,NPTN,RAP1B,RAPGEF2,SERPINF2,SPRY2,WNK2
GO:0030139	endocytic vesicle	cellular component	10/460	151/15561	0.01432	0.441874	AP1G1,APOB,DAB2IP,EGFR,GOLIM4,RAB34,RAPGEF2,SH3KBP1,SYT7,VPS11	AP1G1,APOB,DAB2IP,EGFR,GOLIM4,RAB34,RAPGEF2,SH3KBP1,SYT7,VPS11
GO:0003779	actin binding	molecular function	12/390	152/12662	0.00259	0.444186	ADD1,BCL7B,CCDC88A,EGFR,IQGAP2,LCP1,MYO16,MYO1B,PHACTR4,PLEKHH3,SVIL,SYNE2	ADD1,BCL7B,CCDC88A,EGFR,IQGAP2,LCP1,MYO16,MYO1B,PHACTR4,PLEKHH3,SVIL,SYNE2
GO:0051015	actin filament binding	molecular function	8/390	78/12662	0.00269	0.444186	ADD1,EGFR,IQGAP2,LCP1,MYO16,MYO1B,PLEKHH3,SVIL	ADD1,EGFR,IQGAP2,LCP1,MYO16,MYO1B,PLEKHH3,SVIL
GO:0017160	Ral GTPase binding	molecular function	3/390	10/12662	0.00296	0.451172	RAB34,RALBP1,RGL4	RAB34,RALBP1,RGL4
GO:0043395	heparan sulfate proteoglycan binding	molecular function	3/390	10/12662	0.00296	0.451172	HPSE2,HRG,SEMA5A	HPSE2,HRG,SEMA5A
GO:0048585	negative regulation of response to stimulus	biological process	48/435	1091/13601	0.01466	0.451968	A2M,ADGRA2,AGT,ARNTL,AXL,CHEK2,COL3A1,CXCL12,DAB2,DAB2IP,DLC1,DLG1,ECM1,ETS1,FBLN1,GATA2,GDPD5,GPRC5A,GPS2,HGS,HIC1,HRG,IL6ST,ISL1,IVNS1ABP,KNG1,LGALS3,LOC100859467,MFN2,NBL1,NF1,NOTCH1,OGT,PAFAH1B1,PDCD4,PGAP2,PHACTR4,PPARA,PPARGC1A,SEC14L1,SEMA5A,SEMA5B,SERPINF2,SH3KBP1,SHH,SPRY2,SULF1,WNK2	A2M,ADGRA2,AGT,ARNTL,AXL,CHEK2,COL3A1,CXCL12,DAB2,DAB2IP,DLC1,DLG1,ECM1,ETS1,FBLN1,GATA2,GDPD5,GPRC5A,GPS2,HGS,HIC1,HRG,IL6ST,ISL1,IVNS1ABP,KNG1,LGALS3,LOC100859467,MFN2,NBL1,NF1,NOTCH1,OGT,PAFAH1B1,PDCD4,PGAP2,PHACTR4,PPARA,PPARGC1A,SEC14L1,SEMA5A,SEMA5B,SERPINF2,SH3KBP1,SHH,SPRY2,SULF1,WNK2
GO:0051186	cofactor metabolic process	biological process	20/435	368/13601	0.01492	0.458971	AASS,ACLY,ADPGK,GPAM,GPHN,H6PD,IDH1,KMO,LOC430766,MAT1A,MTHFD1L,NNT,OGT,PANK1,PFKP,PPARA,PPARGC1A,SLC23A2,SLC25A39,STAT5A	AASS,ACLY,ADPGK,GPAM,GPHN,H6PD,IDH1,KMO,LOC430766,MAT1A,MTHFD1L,NNT,OGT,PANK1,PFKP,PPARA,PPARGC1A,SLC23A2,SLC25A39,STAT5A
GO:0008625	extrinsic apoptotic signaling pathway via death domain receptors	biological process	6/435	63/13601	0.01512	0.46207	CASP8AP2,DAB2IP,FAF1,LGALS3,NF1,PIK3R1	CASP8AP2,DAB2IP,FAF1,LGALS3,NF1,PIK3R1
GO:0051492	regulation of stress fiber assembly	biological process	6/435	63/13601	0.01512	0.46207	BRAF,DLC1,KANK3,PIK3R1,PPFIA1,SERPINF2	BRAF,DLC1,KANK3,PIK3R1,PPFIA1,SERPINF2
GO:2000181	negative regulation of blood vessel morphogenesis	biological process	6/435	63/13601	0.01512	0.46207	DAB2IP,HRG,LOC121107687,NF1,NOTCH1,SULF1	DAB2IP,HRG,LOC121107687,NF1,NOTCH1,SULF1
GO:0030971	receptor tyrosine kinase binding	molecular function	5/390	33/12662	0.00315	0.46235	DOCK4,ELMO2,LOC100859467,PIK3R1,SHC1	DOCK4,ELMO2,LOC100859467,PIK3R1,SHC1
GO:0051179	localization	biological process	164/435	4455/13601	0.01526	0.46533	A1CF,A2M,ABCB1,ADD1,ADGRA2,AGAP1,AGT,ALB,AMOTL1,ANKRD54,ANKS1A,ANXA6,AP1G1,AP3B2,APOB,AQP9,ARHGDIA,ARID5B,ARNTL,ATG13,ATG16L2,ATP7B,AXL,B4GALT1,BRAF,CATSPER4,CCDC88A,CD36,CENPE,CNNM1,COL1A1,COL3A1,COL4A3BP,CSE1L,CTSK,CXCL12,DAB2,DAB2IP,DCTN1,DLC1,DLG1,DOCK4,ECM1,EGFR,ELMO2,ENPP2,ERC1,ESYT1,ESYT2,ETS1,FAF1,FBLN1,FERMT2,FYTTD1,GAPVD1,GHR,GJB1,GOLIM4,GPAM,GPHN,HAND2,HGS,HNRNPA2B1,HNRNPM,HRG,ID1,ID4,…	A1CF,A2M,ABCB1,ADD1,ADGRA2,AGAP1,AGT,ALB,AMOTL1,ANKRD54,ANKS1A,ANXA6,AP1G1,AP3B2,APOB,AQP9,ARHGDIA,ARID5B,ARNTL,ATG13,ATG16L2,ATP7B,AXL,B4GALT1,BRAF,CATSPER4,CCDC88A,CD36,CENPE,CNNM1,COL1A1,COL3A1,COL4A3BP,CSE1L,CTSK,CXCL12,DAB2,DAB2IP,DCTN1,DLC1,DLG1,DOCK4,ECM1,EGFR,ELMO2,ENPP2,ERC1,ESYT1,ESYT2,ETS1,FAF1,FBLN1,FERMT2,FYTTD1,GAPVD1,GHR,GJB1,GOLIM4,GPAM,GPHN,HAND2,HGS,HNRNPA2B1,HNRNPM,HRG,ID1,ID4,…
GO:0006082	organic acid metabolic process	biological process	38/435	827/13601	0.01546	0.469379	AARS2,AASS,ACLY,ACOX1,ACY1,ADPGK,B4GALT1,CARNMT1,CBSL,CRABP1,CYP2C23a,CYP2C23b,DAGLB,DMGDH,DPYD,GARS,GK2,GNE,GPAM,HACL1,IDH1,IMPAD1,KMO,LIPC,LPIN2,MTHFD1L,NDST1,ODC,OGT,PFKP,PPARA,PPARGC1A,PRKAB1,PROX1,PSAT1,PTGR1,SLC23A2,STAT5A	AARS2,AASS,ACLY,ACOX1,ACY1,ADPGK,B4GALT1,CARNMT1,CBSL,CRABP1,CYP2C23a,CYP2C23b,DAGLB,DMGDH,DPYD,GARS,GK2,GNE,GPAM,HACL1,IDH1,IMPAD1,KMO,LIPC,LPIN2,MTHFD1L,NDST1,ODC,OGT,PFKP,PPARA,PPARGC1A,PRKAB1,PROX1,PSAT1,PTGR1,SLC23A2,STAT5A
GO:0051253	negative regulation of RNA metabolic process	biological process	38/435	827/13601	0.01546	0.469379	AHR1A,CD36,CUX2,DAB2,DAB2IP,DLG1,DMAP1,FOXN3,GATA2,GLI2,GPS2,HIC1,HNRNPA2B1,ID1,ID4,ISL1,JUND,LOC121108941,MEIS2,MTA3,NFIB,NKX3-2,NKX6-1,NOTCH1,PDCD4,POU2F1,PPARA,PPP1R36,PROX1,PTPRK,RBFOX2,SHH,STRN3,TCERG1,TRAF6,WHSC1,WT1,ZNF706	AHR1A,CD36,CUX2,DAB2,DAB2IP,DLG1,DMAP1,FOXN3,GATA2,GLI2,GPS2,HIC1,HNRNPA2B1,ID1,ID4,ISL1,JUND,LOC121108941,MEIS2,MTA3,NFIB,NKX3-2,NKX6-1,NOTCH1,PDCD4,POU2F1,PPARA,PPP1R36,PROX1,PTPRK,RBFOX2,SHH,STRN3,TCERG1,TRAF6,WHSC1,WT1,ZNF706
GO:0007417	central nervous system development	biological process	35/435	749/13601	0.01568	0.473109	ACAN,ADGRA2,AXL,CBSL,COL3A1,DAB2IP,DLC1,DPYSL2,EGFR,EZH1,GATA2,GDPD5,GLI2,ID1,ID4,IL6ST,ISL1,MYO16,NDST1,NF1,NFIB,NKX6-1,NOTCH1,OGT,PAFAH1B1,PGAP1,PLXNA4,PPARGC1A,PROX1,RAPGEF2,RBFOX2,SEMA5A,SHH,TCTN1,TPM2	ACAN,ADGRA2,AXL,CBSL,COL3A1,DAB2IP,DLC1,DPYSL2,EGFR,EZH1,GATA2,GDPD5,GLI2,ID1,ID4,IL6ST,ISL1,MYO16,NDST1,NF1,NFIB,NKX6-1,NOTCH1,OGT,PAFAH1B1,PGAP1,PLXNA4,PPARGC1A,PROX1,RAPGEF2,RBFOX2,SEMA5A,SHH,TCTN1,TPM2
GO:0019752	carboxylic acid metabolic process	biological process	35/435	749/13601	0.01568	0.473109	AARS2,AASS,ACLY,ACOX1,ACY1,ADPGK,CARNMT1,CBSL,CRABP1,CYP2C23a,CYP2C23b,DAGLB,DMGDH,DPYD,GARS,GK2,GNE,GPAM,HACL1,IDH1,KMO,LIPC,LPIN2,MTHFD1L,ODC,OGT,PFKP,PPARA,PPARGC1A,PRKAB1,PROX1,PSAT1,PTGR1,SLC23A2,STAT5A	AARS2,AASS,ACLY,ACOX1,ACY1,ADPGK,CARNMT1,CBSL,CRABP1,CYP2C23a,CYP2C23b,DAGLB,DMGDH,DPYD,GARS,GK2,GNE,GPAM,HACL1,IDH1,KMO,LIPC,LPIN2,MTHFD1L,ODC,OGT,PFKP,PPARA,PPARGC1A,PRKAB1,PROX1,PSAT1,PTGR1,SLC23A2,STAT5A
GO:0001763	morphogenesis of a branching structure	biological process	11/435	163/13601	0.01571	0.473109	AGT,B4GALT1,DLG1,GLI2,LAMA5,NOTCH1,PROX1,SHH,SPRY2,SULF1,WT1	AGT,B4GALT1,DLG1,GLI2,LAMA5,NOTCH1,PROX1,SHH,SPRY2,SULF1,WT1
GO:0010720	positive regulation of cell development	biological process	20/435	370/13601	0.01573	0.473109	BRAF,CUX2,DAB2IP,FBXO38,GDPD5,GLI2,IL6ST,KIDINS220,METRN,NBL1,NKX6-1,NOTCH1,NPTN,PAFAH1B1,PAK3,PROX1,PTK7,RAPGEF2,SEMA5A,SHH	BRAF,CUX2,DAB2IP,FBXO38,GDPD5,GLI2,IL6ST,KIDINS220,METRN,NBL1,NKX6-1,NOTCH1,NPTN,PAFAH1B1,PAK3,PROX1,PTK7,RAPGEF2,SEMA5A,SHH
GO:0038084	vascular endothelial growth factor signaling pathway	biological process	3/435	17/13601	0.01582	0.473109	ADGRA2,DAB2IP,HRG	ADGRA2,DAB2IP,HRG
GO:0051497	negative regulation of stress fiber assembly	biological process	3/435	17/13601	0.01582	0.473109	DLC1,KANK3,PPFIA1	DLC1,KANK3,PPFIA1
GO:0070208	protein heterotrimerization	biological process	3/435	17/13601	0.01582	0.473109	COL1A1,OGT,WIZ	COL1A1,OGT,WIZ
GO:0008219	cell death	biological process	64/435	1537/13601	0.01599	0.477172	AGT,ALB,ANXA6,ARHGEF11,ARHGEF12,AXL,B4GALT1,BCL7B,BRAF,CARD11,CASP8AP2,CHEK2,CPEB4,CSE1L,CXCL12,DAB2,DAB2IP,DLC1,EGFR,ELMO2,ETS1,FAF1,GLI2,GPAM,HAND2,HIC1,HRG,ID1,IL20RA,IL6ST,ISL1,IVNS1ABP,JAK2,JUND,LGALS3,LOC100859467,LOC107049862,LOC430766,MAP3K20,MEF2D,MFN2,NAA35,NF1,NKX3-2,NOTCH1,OGT,PDCD6IP,PGAP2,PIK3R1,PLAGL2,PPARA,PPARGC1A,RAPGEF2,RPS6KA3,SEMA5A,SH3KBP1,SHH,SON,SPRY2,STAT5A,STEAP3,TRAF6,W…	AGT,ALB,ANXA6,ARHGEF11,ARHGEF12,AXL,B4GALT1,BCL7B,BRAF,CARD11,CASP8AP2,CHEK2,CPEB4,CSE1L,CXCL12,DAB2,DAB2IP,DLC1,EGFR,ELMO2,ETS1,FAF1,GLI2,GPAM,HAND2,HIC1,HRG,ID1,IL20RA,IL6ST,ISL1,IVNS1ABP,JAK2,JUND,LGALS3,LOC100859467,LOC107049862,LOC430766,MAP3K20,MEF2D,MFN2,NAA35,NF1,NKX3-2,NOTCH1,OGT,PDCD6IP,PGAP2,PIK3R1,PLAGL2,PPARA,PPARGC1A,RAPGEF2,RPS6KA3,SEMA5A,SH3KBP1,SHH,SON,SPRY2,STAT5A,STEAP3,TRAF6,W…
GO:0023057	negative regulation of signaling	biological process	42/435	936/13601	0.01619	0.48211	ADGRA2,AGT,ARNTL,AXL,BRAF,CXCL12,DAB2,DAB2IP,DLC1,DLG1,ECM1,FBLN1,GATA2,GDPD5,GPRC5A,GPS2,HGS,HIC1,HRG,IL6ST,ISL1,IVNS1ABP,LGALS3,LOC100859467,MFN2,MVP,NBL1,NF1,NOTCH1,PAFAH1B1,PDCD4,PGAP2,PHACTR4,PPARGC1A,PPP3CA,RAP1B,SEC14L1,SH3KBP1,SHH,SPRY2,SULF1,WNK2	ADGRA2,AGT,ARNTL,AXL,BRAF,CXCL12,DAB2,DAB2IP,DLC1,DLG1,ECM1,FBLN1,GATA2,GDPD5,GPRC5A,GPS2,HGS,HIC1,HRG,IL6ST,ISL1,IVNS1ABP,LGALS3,LOC100859467,MFN2,MVP,NBL1,NF1,NOTCH1,PAFAH1B1,PDCD4,PGAP2,PHACTR4,PPARGC1A,PPP3CA,RAP1B,SEC14L1,SH3KBP1,SHH,SPRY2,SULF1,WNK2
GO:0042098	T cell proliferation	biological process	9/435	122/13601	0.01637	0.484233	CARD11,DLG1,GPAM,IL6ST,LGALS3,MAD1L1,SHH,STAT5A,TRAF6	CARD11,DLG1,GPAM,IL6ST,LGALS3,MAD1L1,SHH,STAT5A,TRAF6
GO:0000082	G1/S transition of mitotic cell cycle	biological process	11/435	164/13601	0.01637	0.484233	CHEK2,CNOT4,CNOT6,CREBBP,ID4,LOC107049862,MYO16,PPP3CA,PSME1,RPL17,TNKS1BP1	CHEK2,CNOT4,CNOT6,CREBBP,ID4,LOC107049862,MYO16,PPP3CA,PSME1,RPL17,TNKS1BP1
GO:0030865	cortical cytoskeleton organization	biological process	4/435	31/13601	0.0164	0.484233	DLG1,EPB41,KIF23,PAFAH1B1	DLG1,EPB41,KIF23,PAFAH1B1
GO:0035924	cellular response to vascular endothelial growth factor stimulus	biological process	4/435	31/13601	0.0164	0.484233	ADGRA2,DAB2IP,HRG,NOTCH1	ADGRA2,DAB2IP,HRG,NOTCH1
GO:0002262	myeloid cell homeostasis	biological process	8/435	102/13601	0.01646	0.48498	ADD1,ANKRD54,ETS1,GATA2,JAK2,RBFOX2,SMAP1,STAT5A	ADD1,ANKRD54,ETS1,GATA2,JAK2,RBFOX2,SMAP1,STAT5A
GO:0010562	positive regulation of phosphorus metabolic process	biological process	34/435	726/13601	0.0166	0.48705	AGT,BRAF,CAMKK2,CCDC88A,CD36,CENPE,CHEK2,DAB2,DAB2IP,DLC1,DLG1,EGFR,ENPP2,KIDINS220,LOC100859467,LOC430766,LRRK1,MAP3K2,MAP3K20,MPRIP,NF1,NPTN,OGT,PPARGC1A,PRKAR1B,PROX1,RAP1B,RAPGEF2,SERPINF2,SHC1,SHH,SPRY2,TAB2,TRAF6	AGT,BRAF,CAMKK2,CCDC88A,CD36,CENPE,CHEK2,DAB2,DAB2IP,DLC1,DLG1,EGFR,ENPP2,KIDINS220,LOC100859467,LOC430766,LRRK1,MAP3K2,MAP3K20,MPRIP,NF1,NPTN,OGT,PPARGC1A,PRKAR1B,PROX1,RAP1B,RAPGEF2,SERPINF2,SHC1,SHH,SPRY2,TAB2,TRAF6
GO:0045937	positive regulation of phosphate metabolic process	biological process	34/435	726/13601	0.0166	0.48705	AGT,BRAF,CAMKK2,CCDC88A,CD36,CENPE,CHEK2,DAB2,DAB2IP,DLC1,DLG1,EGFR,ENPP2,KIDINS220,LOC100859467,LOC430766,LRRK1,MAP3K2,MAP3K20,MPRIP,NF1,NPTN,OGT,PPARGC1A,PRKAR1B,PROX1,RAP1B,RAPGEF2,SERPINF2,SHC1,SHH,SPRY2,TAB2,TRAF6	AGT,BRAF,CAMKK2,CCDC88A,CD36,CENPE,CHEK2,DAB2,DAB2IP,DLC1,DLG1,EGFR,ENPP2,KIDINS220,LOC100859467,LOC430766,LRRK1,MAP3K2,MAP3K20,MPRIP,NF1,NPTN,OGT,PPARGC1A,PRKAR1B,PROX1,RAP1B,RAPGEF2,SERPINF2,SHC1,SHH,SPRY2,TAB2,TRAF6
GO:0007264	small GTPase mediated signal transduction	biological process	25/435	496/13601	0.01683	0.492763	A2M,AGAP1,ARHGDIA,ARHGEF11,ARHGEF12,CHN1,COL3A1,DAB2IP,DLC1,DOCK4,FGD3,IQGAP2,LOC100859467,LRRK1,MFN2,NF1,PHACTR4,RAB34,RAB6A,RALBP1,RALGAPB,RAP1B,RAPGEF2,RGL4,SPRY2	A2M,AGAP1,ARHGDIA,ARHGEF11,ARHGEF12,CHN1,COL3A1,DAB2IP,DLC1,DOCK4,FGD3,IQGAP2,LOC100859467,LRRK1,MFN2,NF1,PHACTR4,RAB34,RAB6A,RALBP1,RALGAPB,RAP1B,RAPGEF2,RGL4,SPRY2
GO:1901564	organonitrogen compound metabolic process	biological process	172/435	4710/13601	0.01697	0.495822	A2M,A2ML2,AARS2,AASS,ACY1,ADD1,ADPGK,AGT,AK3,ANKRD54,ANKS1A,APOB,ARNTL,AXL,B4GALT1,BRAF,BRD1,CAMKK2,CANT1,CARD11,CARNMT1,CASP8AP2,CBSL,CCDC88A,CD36,CENPE,CEPT1,CFI,CHEK2,CNOT4,CNOT6,COL11A1,COL3A1,COL4A3BP,CPEB4,CREBBP,CTCF,CTSE,CTSK,DAB2,DAB2IP,DDX6,DLC1,DLG1,DMAP1,DMGDH,DNAJB9,DOK4,DPH1,DPYD,ECM1,EGFR,ENPP2,ERAP1,ERC1,EZH1,FAF1,FBLN1,FBXL4,FETUB,FRS3,GALNT6,GARS,GATA2,GPHN,GPRC5A,GPS2,H6PD,HAND…	A2M,A2ML2,AARS2,AASS,ACY1,ADD1,ADPGK,AGT,AK3,ANKRD54,ANKS1A,APOB,ARNTL,AXL,B4GALT1,BRAF,BRD1,CAMKK2,CANT1,CARD11,CARNMT1,CASP8AP2,CBSL,CCDC88A,CD36,CENPE,CEPT1,CFI,CHEK2,CNOT4,CNOT6,COL11A1,COL3A1,COL4A3BP,CPEB4,CREBBP,CTCF,CTSE,CTSK,DAB2,DAB2IP,DDX6,DLC1,DLG1,DMAP1,DMGDH,DNAJB9,DOK4,DPH1,DPYD,ECM1,EGFR,ENPP2,ERAP1,ERC1,EZH1,FAF1,FBLN1,FBXL4,FETUB,FRS3,GALNT6,GARS,GATA2,GPHN,GPRC5A,GPS2,H6PD,HAND…
GO:0048856	anatomical structure development	biological process	164/435	4469/13601	0.01716	0.498827	ACAN,ACTA2,ADD1,ADGRA2,AGT,AMH,ANKRD54,ANKS1A,ANXA6,APOB,ARHGDIA,ARID5B,ARNTL,ARVCF,ATP7B,AXL,B4GALT1,BARX1,BRAF,C8orf22,CARD11,CBSL,CCDC88A,CD36,CENPE,CFL2,CHN1,COL11A1,COL1A1,COL3A1,COL4A3BP,CUX2,CXCL12,DAB2,DAB2IP,DAGLB,DDX6,DGCR2,DLC1,DLG1,DOK4,DPF3,DPYSL2,ECM1,EGFR,ENPP2,ERAP1,ERC1,ETS1,EZH1,FBLN1,FBXO38,FERMT2,GATA2,GATA5,GDPD5,GGNBP2,GLI2,GPD2,GPHN,HAND2,HIC1,HNRNPH3,HRG,ID1,ID4,IGFBP7,IL6…	ACAN,ACTA2,ADD1,ADGRA2,AGT,AMH,ANKRD54,ANKS1A,ANXA6,APOB,ARHGDIA,ARID5B,ARNTL,ARVCF,ATP7B,AXL,B4GALT1,BARX1,BRAF,C8orf22,CARD11,CBSL,CCDC88A,CD36,CENPE,CFL2,CHN1,COL11A1,COL1A1,COL3A1,COL4A3BP,CUX2,CXCL12,DAB2,DAB2IP,DAGLB,DDX6,DGCR2,DLC1,DLG1,DOK4,DPF3,DPYSL2,ECM1,EGFR,ENPP2,ERAP1,ERC1,ETS1,EZH1,FBLN1,FBXO38,FERMT2,GATA2,GATA5,GDPD5,GGNBP2,GLI2,GPD2,GPHN,HAND2,HIC1,HNRNPH3,HRG,ID1,ID4,IGFBP7,IL6…
GO:0048754	branching morphogenesis of an epithelial tube	biological process	9/435	123/13601	0.01718	0.498827	AGT,B4GALT1,DLG1,GLI2,LAMA5,NOTCH1,SHH,SPRY2,WT1	AGT,B4GALT1,DLG1,GLI2,LAMA5,NOTCH1,SHH,SPRY2,WT1
GO:1903708	positive regulation of hemopoiesis	biological process	9/435	123/13601	0.01718	0.498827	ANKRD54,ETS1,GATA2,GLI2,PPP1R36,SHH,SMAP1,STAT5A,TRAF6	ANKRD54,ETS1,GATA2,GLI2,PPP1R36,SHH,SMAP1,STAT5A,TRAF6
GO:0044238	primary metabolic process	biological process	269/435	7727/13601	0.0174	0.502949	A1CF,A2M,A2ML2,AARS2,AASS,ACLY,ACOX1,ACY1,ADD1,ADPGK,AFF2,AGL,AGPAT3,AGT,AHR1A,AK3,ALDH1A1,ANKRD54,ANKS1A,APOB,ARHGEF11,ARID4B,ARID5B,ARNTL,AXL,B4GALT1,BARX1,BAZ2B,BRAF,BRD1,CAMKK2,CANT1,CARD11,CASP8AP2,CBSL,CCDC88A,CD36,CENPE,CEPT1,CFI,CHEK2,CMTR1,CNOT4,CNOT6,COL11A1,COL1A1,COL3A1,COL4A3BP,CPEB4,CPSF6,CRABP1,CREBBP,CTCF,CTSE,CTSK,CUX2,CYP2C23a,CYP2C23b,DAB2,DAB2IP,DAGLB,DCLRE1A,DDX6,DLC1,DLG1,DM…	A1CF,A2M,A2ML2,AARS2,AASS,ACLY,ACOX1,ACY1,ADD1,ADPGK,AFF2,AGL,AGPAT3,AGT,AHR1A,AK3,ALDH1A1,ANKRD54,ANKS1A,APOB,ARHGEF11,ARID4B,ARID5B,ARNTL,AXL,B4GALT1,BARX1,BAZ2B,BRAF,BRD1,CAMKK2,CANT1,CARD11,CASP8AP2,CBSL,CCDC88A,CD36,CENPE,CEPT1,CFI,CHEK2,CMTR1,CNOT4,CNOT6,COL11A1,COL1A1,COL3A1,COL4A3BP,CPEB4,CPSF6,CRABP1,CREBBP,CTCF,CTSE,CTSK,CUX2,CYP2C23a,CYP2C23b,DAB2,DAB2IP,DAGLB,DCLRE1A,DDX6,DLC1,DLG1,DM…
GO:1903038	negative regulation of leukocyte cell-cell adhesion	biological process	6/435	65/13601	0.01743	0.502949	CXCL12,DLG1,LGALS3,MAD1L1,PPARA,SHH	CXCL12,DLG1,LGALS3,MAD1L1,PPARA,SHH
GO:1903955	positive regulation of protein targeting to mitochondrion	biological process	6/435	65/13601	0.01743	0.502949	ATG13,CTSK,PLAGL2,USP36,VPS11,WBP11	ATG13,CTSK,PLAGL2,USP36,VPS11,WBP11
GO:0072562	blood microparticle	cellular component	7/460	90/15561	0.01717	0.505652	A2M,AGT,ALB,BCHE,HRG,KNG1,SERPINF2	A2M,AGT,ALB,BCHE,HRG,KNG1,SERPINF2
GO:0044433	cytoplasmic vesicle part	cellular component	30/460	675/15561	0.01736	0.505652	A2M,ANXA6,AP1G1,AP3B2,APOB,CATSPER4,DAB2,EGFR,GOLIM4,GPRC5A,HGS,HRG,KIFC2,LMAN1L,LOC121107687,MVB12B,MYO1B,RAB34,RCC2,SERPINF2,SH3KBP1,SLC26A6,SNX32,STEAP3,SUN1,SYT7,TGFBRAP1,VPS11,VPS33B,VPS8	A2M,ANXA6,AP1G1,AP3B2,APOB,CATSPER4,DAB2,EGFR,GOLIM4,GPRC5A,HGS,HRG,KIFC2,LMAN1L,LOC121107687,MVB12B,MYO1B,RAB34,RCC2,SERPINF2,SH3KBP1,SLC26A6,SNX32,STEAP3,SUN1,SYT7,TGFBRAP1,VPS11,VPS33B,VPS8
GO:0031974	membrane-enclosed lumen	cellular component	119/460	3380/15561	0.01785	0.505652	A1CF,A2M,ACLY,ACOX1,ADD1,AFF2,AK3,ANKS1A,AP3B2,APOB,ARNTL,BCHE,BRD1,CASP8AP2,CFL2,CHEK2,CMTR1,COL3A1,COL4A3BP,COL4A6,CPSF6,CREBBP,CSE1L,CTCF,DAB2,DCLRE1A,DMAP1,DMGDH,DNAJB1,DNAJB9,DPF3,EGFR,ERAP1,ETS1,EZH1,FBXL4,FERMT2,FYTTD1,GARS,GATA2,GLI2,GOLIM4,GPS2,H6PD,HAND2,HIC1,HN1,HNRNPA2B1,HNRNPH3,HNRNPKL,HNRNPM,HRG,ID1,INTS4,ISL1,JMJD1C,JUND,KDM2A,KIF23,LIN37,LOC107054982,LOC121107687,LOC121108941,LOC4…	A1CF,A2M,ACLY,ACOX1,ADD1,AFF2,AK3,ANKS1A,AP3B2,APOB,ARNTL,BCHE,BRD1,CASP8AP2,CFL2,CHEK2,CMTR1,COL3A1,COL4A3BP,COL4A6,CPSF6,CREBBP,CSE1L,CTCF,DAB2,DCLRE1A,DMAP1,DMGDH,DNAJB1,DNAJB9,DPF3,EGFR,ERAP1,ETS1,EZH1,FBXL4,FERMT2,FYTTD1,GARS,GATA2,GLI2,GOLIM4,GPS2,H6PD,HAND2,HIC1,HN1,HNRNPA2B1,HNRNPH3,HNRNPKL,HNRNPM,HRG,ID1,INTS4,ISL1,JMJD1C,JUND,KDM2A,KIF23,LIN37,LOC107054982,LOC121107687,LOC121108941,LOC4…
GO:0043233	organelle lumen	cellular component	119/460	3380/15561	0.01785	0.505652	A1CF,A2M,ACLY,ACOX1,ADD1,AFF2,AK3,ANKS1A,AP3B2,APOB,ARNTL,BCHE,BRD1,CASP8AP2,CFL2,CHEK2,CMTR1,COL3A1,COL4A3BP,COL4A6,CPSF6,CREBBP,CSE1L,CTCF,DAB2,DCLRE1A,DMAP1,DMGDH,DNAJB1,DNAJB9,DPF3,EGFR,ERAP1,ETS1,EZH1,FBXL4,FERMT2,FYTTD1,GARS,GATA2,GLI2,GOLIM4,GPS2,H6PD,HAND2,HIC1,HN1,HNRNPA2B1,HNRNPH3,HNRNPKL,HNRNPM,HRG,ID1,INTS4,ISL1,JMJD1C,JUND,KDM2A,KIF23,LIN37,LOC107054982,LOC121107687,LOC121108941,LOC4…	A1CF,A2M,ACLY,ACOX1,ADD1,AFF2,AK3,ANKS1A,AP3B2,APOB,ARNTL,BCHE,BRD1,CASP8AP2,CFL2,CHEK2,CMTR1,COL3A1,COL4A3BP,COL4A6,CPSF6,CREBBP,CSE1L,CTCF,DAB2,DCLRE1A,DMAP1,DMGDH,DNAJB1,DNAJB9,DPF3,EGFR,ERAP1,ETS1,EZH1,FBXL4,FERMT2,FYTTD1,GARS,GATA2,GLI2,GOLIM4,GPS2,H6PD,HAND2,HIC1,HN1,HNRNPA2B1,HNRNPH3,HNRNPKL,HNRNPM,HRG,ID1,INTS4,ISL1,JMJD1C,JUND,KDM2A,KIF23,LIN37,LOC107054982,LOC121107687,LOC121108941,LOC4…
GO:0070013	intracellular organelle lumen	cellular component	119/460	3380/15561	0.01785	0.505652	A1CF,A2M,ACLY,ACOX1,ADD1,AFF2,AK3,ANKS1A,AP3B2,APOB,ARNTL,BCHE,BRD1,CASP8AP2,CFL2,CHEK2,CMTR1,COL3A1,COL4A3BP,COL4A6,CPSF6,CREBBP,CSE1L,CTCF,DAB2,DCLRE1A,DMAP1,DMGDH,DNAJB1,DNAJB9,DPF3,EGFR,ERAP1,ETS1,EZH1,FBXL4,FERMT2,FYTTD1,GARS,GATA2,GLI2,GOLIM4,GPS2,H6PD,HAND2,HIC1,HN1,HNRNPA2B1,HNRNPH3,HNRNPKL,HNRNPM,HRG,ID1,INTS4,ISL1,JMJD1C,JUND,KDM2A,KIF23,LIN37,LOC107054982,LOC121107687,LOC121108941,LOC4…	A1CF,A2M,ACLY,ACOX1,ADD1,AFF2,AK3,ANKS1A,AP3B2,APOB,ARNTL,BCHE,BRD1,CASP8AP2,CFL2,CHEK2,CMTR1,COL3A1,COL4A3BP,COL4A6,CPSF6,CREBBP,CSE1L,CTCF,DAB2,DCLRE1A,DMAP1,DMGDH,DNAJB1,DNAJB9,DPF3,EGFR,ERAP1,ETS1,EZH1,FBXL4,FERMT2,FYTTD1,GARS,GATA2,GLI2,GOLIM4,GPS2,H6PD,HAND2,HIC1,HN1,HNRNPA2B1,HNRNPH3,HNRNPKL,HNRNPM,HRG,ID1,INTS4,ISL1,JMJD1C,JUND,KDM2A,KIF23,LIN37,LOC107054982,LOC121107687,LOC121108941,LOC4…
GO:0060589	nucleoside-triphosphatase regulator activity	molecular function	19/390	311/12662	0.00359	0.508113	A2M,AGAP1,ARHGDIA,ARHGEF11,ARHGEF12,CHN1,DAB2IP,DLC1,DNAJB1,DOCK4,GAPVD1,GPS2,IQGAP2,LOC100859467,NF1,RALBP1,RALGAPB,RAPGEF2,SMAP1	A2M,AGAP1,ARHGDIA,ARHGEF11,ARHGEF12,CHN1,DAB2IP,DLC1,DNAJB1,DOCK4,GAPVD1,GPS2,IQGAP2,LOC100859467,NF1,RALBP1,RALGAPB,RAPGEF2,SMAP1
GO:0016604	nuclear body	cellular component	17/460	328/15561	0.01824	0.508366	AFF2,ARNTL,CASP8AP2,CHEK2,CREBBP,FYTTD1,GLI2,HNRNPM,PPARGC1A,PPP1R36,PSME4,SON,USPL1,WBP11,WBP4,WT1,WTAP	AFF2,ARNTL,CASP8AP2,CHEK2,CREBBP,FYTTD1,GLI2,HNRNPM,PPARGC1A,PPP1R36,PSME4,SON,USPL1,WBP11,WBP4,WT1,WTAP
GO:0000904	cell morphogenesis involved in differentiation	biological process	27/435	549/13601	0.01777	0.511703	AXL,BRAF,CHN1,CUX2,DPYSL2,FBLN1,FERMT2,GLI2,ID1,ISL1,KIDINS220,LAMA5,METRN,NFIB,NOTCH1,PAFAH1B1,PLXNA4,PPP3CA,PROX1,RAPGEF2,RAPH1,RBFOX2,RCC2,SEMA5A,SEMA5B,SHH,TCTN1	AXL,BRAF,CHN1,CUX2,DPYSL2,FBLN1,FERMT2,GLI2,ID1,ISL1,KIDINS220,LAMA5,METRN,NFIB,NOTCH1,PAFAH1B1,PLXNA4,PPP3CA,PROX1,RAPGEF2,RAPH1,RBFOX2,RCC2,SEMA5A,SEMA5B,SHH,TCTN1
GO:0005844	polysome	cellular component	4/460	35/15561	0.01913	0.51651	NAA35,NUFIP2,RPL17,VBP1	NAA35,NUFIP2,RPL17,VBP1
GO:0030119	AP-type membrane coat adaptor complex	cellular component	4/460	35/15561	0.01913	0.51651	AP1G1,AP3B2,VPS11,VPS33B	AP1G1,AP3B2,VPS11,VPS33B
GO:0034103	regulation of tissue remodeling	biological process	5/435	48/13601	0.01811	0.519352	B4GALT1,HRG,IL20RA,NF1,SYT7	B4GALT1,HRG,IL20RA,NF1,SYT7
GO:0042058	regulation of epidermal growth factor receptor signaling pathway	biological process	5/435	48/13601	0.01811	0.519352	AGT,GPRC5A,MVB12B,RHBDF2,SH3KBP1	AGT,GPRC5A,MVB12B,RHBDF2,SH3KBP1
GO:0003230	cardiac atrium development	biological process	4/435	32/13601	0.01828	0.519816	ISL1,NOTCH1,PROX1,WHSC1	ISL1,NOTCH1,PROX1,WHSC1
GO:0007435	salivary gland morphogenesis	biological process	4/435	32/13601	0.01828	0.519816	EGFR,LAMA5,NFIB,SHH	EGFR,LAMA5,NFIB,SHH
GO:0048483	autonomic nervous system development	biological process	4/435	32/13601	0.01828	0.519816	HAND2,NF1,PHACTR4,PLXNA4	HAND2,NF1,PHACTR4,PLXNA4
GO:0098751	bone cell development	biological process	4/435	32/13601	0.01828	0.519816	LRRK1,MEIS1,PAFAH1B1,VPS33B	LRRK1,MEIS1,PAFAH1B1,VPS33B
GO:0032502	developmental process	biological process	174/435	4781/13601	0.01844	0.519816	A2M,ACAN,ACTA2,ADD1,ADGRA2,AGT,AMH,ANKRD54,ANKS1A,ANXA6,AP1G1,APOB,ARHGDIA,ARID5B,ARNTL,ARVCF,ATP7B,AXL,B4GALT1,BARX1,BCL7B,BRAF,C8orf22,CARD11,CBSL,CCDC88A,CD36,CENPE,CFL2,CHEK2,CHN1,COL11A1,COL1A1,COL3A1,COL4A3BP,CUX2,CXCL12,DAB2,DAB2IP,DAGLB,DDX6,DGCR2,DLC1,DLG1,DOK4,DPF3,DPYSL2,ECM1,EGFR,ENPP2,ERAP1,ERC1,ETS1,EZH1,FBLN1,FBXO38,FERMT2,GATA2,GATA5,GDPD5,GGNBP2,GLI2,GPAM,GPD2,GPHN,HAND2,HIC1,HNR…	A2M,ACAN,ACTA2,ADD1,ADGRA2,AGT,AMH,ANKRD54,ANKS1A,ANXA6,AP1G1,APOB,ARHGDIA,ARID5B,ARNTL,ARVCF,ATP7B,AXL,B4GALT1,BARX1,BCL7B,BRAF,C8orf22,CARD11,CBSL,CCDC88A,CD36,CENPE,CFL2,CHEK2,CHN1,COL11A1,COL1A1,COL3A1,COL4A3BP,CUX2,CXCL12,DAB2,DAB2IP,DAGLB,DDX6,DGCR2,DLC1,DLG1,DOK4,DPF3,DPYSL2,ECM1,EGFR,ENPP2,ERAP1,ERC1,ETS1,EZH1,FBLN1,FBXO38,FERMT2,GATA2,GATA5,GDPD5,GGNBP2,GLI2,GPAM,GPD2,GPHN,HAND2,HIC1,HNR…
GO:0045665	negative regulation of neuron differentiation	biological process	11/435	167/13601	0.01849	0.519816	DDX6,ID1,ID4,ISL1,MEIS1,NOTCH1,PPP3CA,RAPGEF2,SEMA5A,SEMA5B,SHH	DDX6,ID1,ID4,ISL1,MEIS1,NOTCH1,PPP3CA,RAPGEF2,SEMA5A,SEMA5B,SHH
GO:0010743	regulation of macrophage derived foam cell differentiation	biological process	3/435	18/13601	0.01855	0.519816	APOB,CD36,PPARA	APOB,CD36,PPARA
GO:0034698	response to gonadotropin	biological process	3/435	18/13601	0.01855	0.519816	NOTCH1,PPARGC1A,WT1	NOTCH1,PPARGC1A,WT1
GO:0060416	response to growth hormone	biological process	3/435	18/13601	0.01855	0.519816	JAK2,PIK3R1,STAT5A	JAK2,PIK3R1,STAT5A
GO:0051248	negative regulation of protein metabolic process	biological process	31/435	654/13601	0.0186	0.519816	A2M,ANKS1A,CNOT6,CPEB4,DAB2IP,DLG1,ECM1,EGFR,FBLN1,FETUB,GPRC5A,GPS2,HNRNPA2B1,LRRK1,MPRIP,MVP,NF1,OGT,PAFAH1B1,PDCD4,PPARGC1A,PRKAR1B,PUM2,RPS6KA3,SERPINF2,SHH,SPRY2,TLK2,WNK2,WT1,YWHAB	A2M,ANKS1A,CNOT6,CPEB4,DAB2IP,DLG1,ECM1,EGFR,FBLN1,FETUB,GPRC5A,GPS2,HNRNPA2B1,LRRK1,MPRIP,MVP,NF1,OGT,PAFAH1B1,PDCD4,PPARGC1A,PRKAR1B,PUM2,RPS6KA3,SERPINF2,SHH,SPRY2,TLK2,WNK2,WT1,YWHAB
GO:0001936	regulation of endothelial cell proliferation	biological process	6/435	66/13601	0.01867	0.519816	ECM1,LOC121107687,NF1,PROX1,SEMA5A,SULF1	ECM1,LOC121107687,NF1,PROX1,SEMA5A,SULF1
GO:0006641	triglyceride metabolic process	biological process	6/435	66/13601	0.01867	0.519816	AGPAT3,APOB,GK2,GPAM,LIPC,LPIN2	AGPAT3,APOB,GK2,GPAM,LIPC,LPIN2
GO:0046031	ADP metabolic process	biological process	6/435	66/13601	0.01867	0.519816	ADPGK,AK3,OGT,PFKP,PPARA,PPARGC1A	ADPGK,AK3,OGT,PFKP,PPARA,PPARGC1A
GO:0048659	smooth muscle cell proliferation	biological process	6/435	66/13601	0.01867	0.519816	MFN2,NAA35,PPARGC1A,SERPINF2,STAT5A,SULF1	MFN2,NAA35,PPARGC1A,SERPINF2,STAT5A,SULF1
GO:0001935	endothelial cell proliferation	biological process	7/435	85/13601	0.01895	0.519816	DLG1,ECM1,LOC121107687,NF1,PROX1,SEMA5A,SULF1	DLG1,ECM1,LOC121107687,NF1,PROX1,SEMA5A,SULF1
GO:0044344	cellular response to fibroblast growth factor stimulus	biological process	7/435	85/13601	0.01895	0.519816	FRS3,HNRNPM,LOC100859467,NDST1,NPTN,SPRY2,SULF1	FRS3,HNRNPM,LOC100859467,NDST1,NPTN,SPRY2,SULF1
GO:0080090	regulation of primary metabolic process	biological process	152/435	4119/13601	0.01895	0.519816	A2M,A2ML2,AFF2,AGT,AHR1A,ANKRD54,ANKS1A,APOB,ARHGEF11,ARID4B,ARID5B,ARNTL,BARX1,BAZ2B,BRAF,CAMKK2,CARD11,CASP8AP2,CBSL,CCDC88A,CD36,CENPE,CFI,CHEK2,CNOT6,COL1A1,CPEB4,CREBBP,CTCF,CUX2,DAB2,DAB2IP,DDX6,DLC1,DLG1,DMAP1,DPF3,DPH1,ECM1,EGFR,ENPP2,ERC1,ETS1,EZH1,FAF1,FBLN1,FETUB,FOXN3,GATA2,GATA5,GK2,GLI2,GPAM,GPRC5A,GPS2,HAND2,HGS,HIC1,HNRNPA2B1,HNRNPKL,HP1BP3,HRG,ID1,ID4,IDH1,IRF6,ISL1,JMJD1C,JUND,K…	A2M,A2ML2,AFF2,AGT,AHR1A,ANKRD54,ANKS1A,APOB,ARHGEF11,ARID4B,ARID5B,ARNTL,BARX1,BAZ2B,BRAF,CAMKK2,CARD11,CASP8AP2,CBSL,CCDC88A,CD36,CENPE,CFI,CHEK2,CNOT6,COL1A1,CPEB4,CREBBP,CTCF,CUX2,DAB2,DAB2IP,DDX6,DLC1,DLG1,DMAP1,DPF3,DPH1,ECM1,EGFR,ENPP2,ERC1,ETS1,EZH1,FAF1,FBLN1,FETUB,FOXN3,GATA2,GATA5,GK2,GLI2,GPAM,GPRC5A,GPS2,HAND2,HGS,HIC1,HNRNPA2B1,HNRNPKL,HP1BP3,HRG,ID1,ID4,IDH1,IRF6,ISL1,JMJD1C,JUND,K…
GO:0009108	coenzyme biosynthetic process	biological process	11/435	168/13601	0.01924	0.519816	ACLY,ADPGK,GPHN,KMO,MAT1A,MTHFD1L,OGT,PANK1,PFKP,PPARA,PPARGC1A	ACLY,ADPGK,GPHN,KMO,MAT1A,MTHFD1L,OGT,PANK1,PFKP,PPARA,PPARGC1A
GO:0006563	L-serine metabolic process	biological process	2/435	7/13601	0.01926	0.519816	CBSL,PSAT1	CBSL,PSAT1
GO:0034331	cell junction maintenance	biological process	2/435	7/13601	0.01926	0.519816	KIFC2,PLEKHA7	KIFC2,PLEKHA7
GO:0042448	progesterone metabolic process	biological process	2/435	7/13601	0.01926	0.519816	PPARGC1A,STAT5A	PPARGC1A,STAT5A
GO:0042953	lipoprotein transport	biological process	2/435	7/13601	0.01926	0.519816	APOB,CD36	APOB,CD36
GO:0044872	lipoprotein localization	biological process	2/435	7/13601	0.01926	0.519816	APOB,CD36	APOB,CD36
GO:0051917	regulation of fibrinolysis	biological process	2/435	7/13601	0.01926	0.519816	HRG,SERPINF2	HRG,SERPINF2
GO:0060033	anatomical structure regression	biological process	2/435	7/13601	0.01926	0.519816	AMH,GLI2	AMH,GLI2
GO:0060059	embryonic retina morphogenesis in camera-type eye	biological process	2/435	7/13601	0.01926	0.519816	PROX1,SHH	PROX1,SHH
GO:0060685	regulation of prostatic bud formation	biological process	2/435	7/13601	0.01926	0.519816	SHH,SULF1	SHH,SULF1
GO:1900376	regulation of secondary metabolite biosynthetic process	biological process	2/435	7/13601	0.01926	0.519816	RAPGEF2,SP1	RAPGEF2,SP1
GO:1903651	positive regulation of cytoplasmic transport	biological process	2/435	7/13601	0.01926	0.519816	DAB2,VPS11	DAB2,VPS11
GO:2001028	positive regulation of endothelial cell chemotaxis	biological process	2/435	7/13601	0.01926	0.519816	MET,SEMA5A	MET,SEMA5A
GO:0038127	ERBB signaling pathway	biological process	8/435	105/13601	0.01928	0.519816	AGT,EGFR,GPRC5A,MVB12B,MVP,RHBDF2,SH3KBP1,SHC1	AGT,EGFR,GPRC5A,MVB12B,MVP,RHBDF2,SH3KBP1,SHC1
GO:0030695	GTPase regulator activity	molecular function	18/390	290/12662	0.00384	0.524756	A2M,AGAP1,ARHGDIA,ARHGEF11,ARHGEF12,CHN1,DAB2IP,DLC1,DOCK4,GAPVD1,GPS2,IQGAP2,LOC100859467,NF1,RALBP1,RALGAPB,RAPGEF2,SMAP1	A2M,AGAP1,ARHGDIA,ARHGEF11,ARHGEF12,CHN1,DAB2IP,DLC1,DOCK4,GAPVD1,GPS2,IQGAP2,LOC100859467,NF1,RALBP1,RALGAPB,RAPGEF2,SMAP1
GO:0060537	muscle tissue development	biological process	17/435	306/13601	0.01957	0.526618	ARNTL,COL11A1,COL3A1,DLG1,ISL1,MEF2D,MYL3,NF1,NOTCH1,PPARGC1A,PPP3CA,PROX1,SCHIP1,SHH,SLC23A2,SORBS2,SVIL	ARNTL,COL11A1,COL3A1,DLG1,ISL1,MEF2D,MYL3,NF1,NOTCH1,PPARGC1A,PPP3CA,PROX1,SCHIP1,SHH,SLC23A2,SORBS2,SVIL
GO:0002708	positive regulation of lymphocyte mediated immunity	biological process	5/435	49/13601	0.01965	0.526741	AP1G1,PPP1R36,STAT5A,TRAF6,WHSC1	AP1G1,PPP1R36,STAT5A,TRAF6,WHSC1
GO:0017158	regulation of calcium ion-dependent exocytosis	biological process	5/435	49/13601	0.01965	0.526741	BRAF,NOTCH1,RAP1B,SYT7,SYTL1	BRAF,NOTCH1,RAP1B,SYT7,SYTL1
GO:0031527	filopodium membrane	cellular component	3/460	20/15561	0.02013	0.52704	ITGA3,PLEKHH3,SYNE2	ITGA3,PLEKHH3,SYNE2
GO:0034774	secretory granule lumen	cellular component	3/460	20/15561	0.02013	0.52704	A2M,HRG,SERPINF2	A2M,HRG,SERPINF2
GO:0051056	regulation of small GTPase mediated signal transduction	biological process	14/435	236/13601	0.01972	0.527487	A2M,ARHGEF11,ARHGEF12,CHN1,COL3A1,DAB2IP,DLC1,FGD3,LOC100859467,MFN2,NF1,RALBP1,RALGAPB,SPRY2	A2M,ARHGEF11,ARHGEF12,CHN1,COL3A1,DAB2IP,DLC1,FGD3,LOC100859467,MFN2,NF1,RALBP1,RALGAPB,SPRY2
GO:0019882	antigen processing and presentation	biological process	9/435	126/13601	0.01979	0.527487	ABCB1,AP1G1,CENPE,CTSE,ERAP1,KIF23,PSME1,RAB34,TRAF6	ABCB1,AP1G1,CENPE,CTSE,ERAP1,KIF23,PSME1,RAB34,TRAF6
GO:0032102	negative regulation of response to external stimulus	biological process	12/435	191/13601	0.01994	0.527487	AXL,ETS1,HRG,ISL1,KNG1,NBL1,NOTCH1,PPARA,SEC14L1,SEMA5A,SEMA5B,SERPINF2	AXL,ETS1,HRG,ISL1,KNG1,NBL1,NOTCH1,PPARA,SEC14L1,SEMA5A,SEMA5B,SERPINF2
GO:0009135	purine nucleoside diphosphate metabolic process	biological process	6/435	67/13601	0.01998	0.527487	ADPGK,AK3,OGT,PFKP,PPARA,PPARGC1A	ADPGK,AK3,OGT,PFKP,PPARA,PPARGC1A
GO:0009179	purine ribonucleoside diphosphate metabolic process	biological process	6/435	67/13601	0.01998	0.527487	ADPGK,AK3,OGT,PFKP,PPARA,PPARGC1A	ADPGK,AK3,OGT,PFKP,PPARA,PPARGC1A
GO:0032963	collagen metabolic process	biological process	6/435	67/13601	0.01998	0.527487	COL1A1,COL3A1,COL4A6,CTSK,ID1,SERPINF2	COL1A1,COL3A1,COL4A6,CTSK,ID1,SERPINF2
GO:0044773	mitotic DNA damage checkpoint	biological process	6/435	67/13601	0.01998	0.527487	CHEK2,CNOT4,CNOT6,FOXN3,LOC107049862,TNKS1BP1	CHEK2,CNOT4,CNOT6,FOXN3,LOC107049862,TNKS1BP1
GO:0046849	bone remodeling	biological process	6/435	67/13601	0.01998	0.527487	IL20RA,LRRK1,NF1,SPP2,SYT7,TRAF6	IL20RA,LRRK1,NF1,SPP2,SYT7,TRAF6
GO:0030017	sarcomere	cellular component	10/460	160/15561	0.02064	0.528056	CFL2,FERMT2,LMAN1L,LMOD1,MYL3,MYL9,NBR1,PPP3CA,RPL17,SYNE2	CFL2,FERMT2,LMAN1L,LMOD1,MYL3,MYL9,NBR1,PPP3CA,RPL17,SYNE2
GO:0000123	histone acetyltransferase complex	cellular component	6/460	73/15561	0.02078	0.528056	BRD1,CREBBP,DMAP1,MSL2,OGT,SUPT20H	BRD1,CREBBP,DMAP1,MSL2,OGT,SUPT20H
GO:0005577	fibrinogen complex	cellular component	2/460	8/15561	0.02169	0.53208	FBLN1,SERPINF2	FBLN1,SERPINF2
GO:0034098	VCP-NPL4-UFD1 AAA ATPase complex	cellular component	2/460	8/15561	0.02169	0.53208	FAF1,LOC430766	FAF1,LOC430766
GO:0016323	basolateral plasma membrane	cellular component	10/460	162/15561	0.02228	0.53208	AQP9,ATP7B,B4GALT1,DLG1,EGFR,SLC23A2,SLC26A6,SLC4A1,SLC7A7,SLCO2B1	AQP9,ATP7B,B4GALT1,DLG1,EGFR,SLC23A2,SLC26A6,SLC4A1,SLC7A7,SLCO2B1
GO:0031410	cytoplasmic vesicle	cellular component	51/460	1302/15561	0.02324	0.53208	A2M,AMOTL1,ANKRD13A,ANXA6,AP1G1,AP3B2,APOB,ATP7B,CATSPER4,CCDC88A,CLIP2,CTSE,DAB2,DAB2IP,EGFR,GAPVD1,GARS,GOLIM4,GPRC5A,HGS,HRG,KIDINS220,KIFC2,LMAN1L,LOC121107687,MVB12B,MYO1B,NAP1L1,NBR1,NEURL1B,NOTCH1,OGT,PANK1,PDCD6IP,RAB34,RAPGEF2,RCC2,SERPINF2,SH3KBP1,SLC26A6,SNX32,STEAP3,SUN1,SYT7,SYTL1,TGFBRAP1,TJP1,VPS11,VPS33B,VPS8,VWF	A2M,AMOTL1,ANKRD13A,ANXA6,AP1G1,AP3B2,APOB,ATP7B,CATSPER4,CCDC88A,CLIP2,CTSE,DAB2,DAB2IP,EGFR,GAPVD1,GARS,GOLIM4,GPRC5A,HGS,HRG,KIDINS220,KIFC2,LMAN1L,LOC121107687,MVB12B,MYO1B,NAP1L1,NBR1,NEURL1B,NOTCH1,OGT,PANK1,PDCD6IP,RAB34,RAPGEF2,RCC2,SERPINF2,SH3KBP1,SLC26A6,SNX32,STEAP3,SUN1,SYT7,SYTL1,TGFBRAP1,TJP1,VPS11,VPS33B,VPS8,VWF
GO:0030016	myofibril	cellular component	11/460	187/15561	0.02338	0.53208	CFL2,FERMT2,LMAN1L,LMOD1,MYL3,MYL9,NBR1,PPP3CA,RPL17,SVIL,SYNE2	CFL2,FERMT2,LMAN1L,LMOD1,MYL3,MYL9,NBR1,PPP3CA,RPL17,SVIL,SYNE2
GO:0048471	perinuclear region of cytoplasm	cellular component	25/460	554/15561	0.02409	0.53208	ANXA6,ATP7B,CABP2,COL4A3BP,DLG1,EGFR,FAF1,GALNT6,GDPD5,LOC430766,MEIS2,MVP,MYO16,MYO1B,PAFAH1B1,PIK3R1,PUM2,RAB34,RAPGEF2,SEPTIN9,SORBS2,TLK2,TRAF6,VPS33B,YWHAB	ANXA6,ATP7B,CABP2,COL4A3BP,DLG1,EGFR,FAF1,GALNT6,GDPD5,LOC430766,MEIS2,MVP,MYO16,MYO1B,PAFAH1B1,PIK3R1,PUM2,RAB34,RAPGEF2,SEPTIN9,SORBS2,TLK2,TRAF6,VPS33B,YWHAB
GO:0097708	intracellular vesicle	cellular component	51/460	1305/15561	0.02413	0.53208	A2M,AMOTL1,ANKRD13A,ANXA6,AP1G1,AP3B2,APOB,ATP7B,CATSPER4,CCDC88A,CLIP2,CTSE,DAB2,DAB2IP,EGFR,GAPVD1,GARS,GOLIM4,GPRC5A,HGS,HRG,KIDINS220,KIFC2,LMAN1L,LOC121107687,MVB12B,MYO1B,NAP1L1,NBR1,NEURL1B,NOTCH1,OGT,PANK1,PDCD6IP,RAB34,RAPGEF2,RCC2,SERPINF2,SH3KBP1,SLC26A6,SNX32,STEAP3,SUN1,SYT7,SYTL1,TGFBRAP1,TJP1,VPS11,VPS33B,VPS8,VWF	A2M,AMOTL1,ANKRD13A,ANXA6,AP1G1,AP3B2,APOB,ATP7B,CATSPER4,CCDC88A,CLIP2,CTSE,DAB2,DAB2IP,EGFR,GAPVD1,GARS,GOLIM4,GPRC5A,HGS,HRG,KIDINS220,KIFC2,LMAN1L,LOC121107687,MVB12B,MYO1B,NAP1L1,NBR1,NEURL1B,NOTCH1,OGT,PANK1,PDCD6IP,RAB34,RAPGEF2,RCC2,SERPINF2,SH3KBP1,SLC26A6,SNX32,STEAP3,SUN1,SYT7,SYTL1,TGFBRAP1,TJP1,VPS11,VPS33B,VPS8,VWF
GO:0044451	nucleoplasm part	cellular component	29/460	668/15561	0.0252	0.53208	AFF2,ARNTL,BRD1,CASP8AP2,CHEK2,CPSF6,CREBBP,DMAP1,EZH1,FYTTD1,GLI2,HNRNPM,INTS4,MSL2,MTA3,OGT,PCF11,PPARGC1A,PPP1R36,PSME4,SON,SUPT20H,TCEA2,TEX10,USPL1,WBP11,WBP4,WT1,WTAP	AFF2,ARNTL,BRD1,CASP8AP2,CHEK2,CPSF6,CREBBP,DMAP1,EZH1,FYTTD1,GLI2,HNRNPM,INTS4,MSL2,MTA3,OGT,PCF11,PPARGC1A,PPP1R36,PSME4,SON,SUPT20H,TCEA2,TEX10,USPL1,WBP11,WBP4,WT1,WTAP
GO:0009898	cytoplasmic side of plasma membrane	cellular component	9/460	143/15561	0.02625	0.53208	DAB2IP,DLG1,ESYT2,FERMT2,GPHN,JAK2,LOC100859467,NF1,TRAF6	DAB2IP,DLG1,ESYT2,FERMT2,GPHN,JAK2,LOC100859467,NF1,TRAF6
GO:0005576	extracellular region	cellular component	118/460	3397/15561	0.02675	0.53208	A2M,A2ML2,ACLY,ADPGK,AGT,ALB,ALDH1A1,AMH,ANXA6,APOB,ARHGDIA,ARHGEF12,B4GALT1,BCHE,C2CD2,CANT1,CARD11,CD36,CFI,CFL2,COL11A1,COL14A1,COL1A1,COL3A1,COL4A6,COL6A3,CSE1L,CSRP1,CTSE,CTSK,CUX2,CXCL12,DAB2,DAB2IP,DLG1,DNAJB1,DNAJB9,ECM1,ENPP2,ERAP1,ESD,FBLN1,FETUB,GARS,GK2,GLB1L2,GPRC5A,HGS,HNRNPA2B1,HNRNPM,HRG,IDH1,IGFBP4,IGFBP7,IL1RAP,IL6ST,IQGAP2,IRF6,ISLR,KAZALD1,KIF23,KIFC2,KMO,KNG1,LAMA5,LCP1,LGALS…	A2M,A2ML2,ACLY,ADPGK,AGT,ALB,ALDH1A1,AMH,ANXA6,APOB,ARHGDIA,ARHGEF12,B4GALT1,BCHE,C2CD2,CANT1,CARD11,CD36,CFI,CFL2,COL11A1,COL14A1,COL1A1,COL3A1,COL4A6,COL6A3,CSE1L,CSRP1,CTSE,CTSK,CUX2,CXCL12,DAB2,DAB2IP,DLG1,DNAJB1,DNAJB9,ECM1,ENPP2,ERAP1,ESD,FBLN1,FETUB,GARS,GK2,GLB1L2,GPRC5A,HGS,HNRNPA2B1,HNRNPM,HRG,IDH1,IGFBP4,IGFBP7,IL1RAP,IL6ST,IQGAP2,IRF6,ISLR,KAZALD1,KIF23,KIFC2,KMO,KNG1,LAMA5,LCP1,LGALS…
GO:1990023	mitotic spindle midzone	cellular component	2/460	9/15561	0.02735	0.53208	CENPE,RCC2	CENPE,RCC2
GO:0030665	clathrin-coated vesicle membrane	cellular component	4/460	39/15561	0.02742	0.53208	AP1G1,AP3B2,APOB,DAB2	AP1G1,AP3B2,APOB,DAB2
GO:0005604	basement membrane	cellular component	6/460	79/15561	0.02933	0.53208	COL4A6,FBLN1,LAMA5,LOC121107687,SMOC1,VWA1	COL4A6,FBLN1,LAMA5,LOC121107687,SMOC1,VWA1
GO:0005586	collagen type III trimer	cellular component	1/460	1/15561	0.02956	0.53208	COL3A1	COL3A1
GO:0030112	glycocalyx	cellular component	1/460	1/15561	0.02956	0.53208	B4GALT1	B4GALT1
GO:0030895	apolipoprotein B mRNA editing enzyme complex	cellular component	1/460	1/15561	0.02956	0.53208	A1CF	A1CF
GO:0034359	mature chylomicron	cellular component	1/460	1/15561	0.02956	0.53208	APOB	APOB
GO:0034360	chylomicron remnant	cellular component	1/460	1/15561	0.02956	0.53208	APOB	APOB
GO:0034506	chromosome, centromeric core domain	cellular component	1/460	1/15561	0.02956	0.53208	RCC2	RCC2
GO:0043033	isoamylase complex	cellular component	1/460	1/15561	0.02956	0.53208	AGL	AGL
GO:0044220	host cell perinuclear region of cytoplasm	cellular component	1/460	1/15561	0.02956	0.53208	LMAN1L	LMAN1L
GO:0097489	multivesicular body, internal vesicle lumen	cellular component	1/460	1/15561	0.02956	0.53208	EGFR	EGFR
GO:1901588	dendritic microtubule	cellular component	1/460	1/15561	0.02956	0.53208	CLIP2	CLIP2
GO:1990032	parallel fiber	cellular component	1/460	1/15561	0.02956	0.53208	DAB2IP	DAB2IP
GO:1990111	spermatoproteasome complex	cellular component	1/460	1/15561	0.02956	0.53208	PSME4	PSME4
GO:1990578	perinuclear endoplasmic reticulum membrane	cellular component	1/460	1/15561	0.02956	0.53208	PIK3R1	PIK3R1
GO:1990843	subsarcolemmal mitochondrion	cellular component	1/460	1/15561	0.02956	0.53208	PPARGC1A	PPARGC1A
GO:1990844	interfibrillar mitochondrion	cellular component	1/460	1/15561	0.02956	0.53208	PPARGC1A	PPARGC1A
GO:0031327	negative regulation of cellular biosynthetic process	biological process	44/435	1004/13601	0.02026	0.533654	AHR1A,CD36,CHEK2,CNOT6,CPEB4,CUX2,DAB2,DAB2IP,DLG1,DMAP1,FOXN3,GATA2,GLI2,GPS2,HIC1,HNRNPA2B1,ID1,ID4,ISL1,JUND,LOC121108941,MEIS2,MTA3,NFIB,NKX3-2,NKX6-1,NOTCH1,PDCD4,POU2F1,PPARA,PPARGC1A,PPP1R36,PROX1,PTPRK,PUM2,RAPGEF2,RBFOX2,SHH,STRN3,TCERG1,TRAF6,WHSC1,WT1,ZNF706	AHR1A,CD36,CHEK2,CNOT6,CPEB4,CUX2,DAB2,DAB2IP,DLG1,DMAP1,FOXN3,GATA2,GLI2,GPS2,HIC1,HNRNPA2B1,ID1,ID4,ISL1,JUND,LOC121108941,MEIS2,MTA3,NFIB,NKX3-2,NKX6-1,NOTCH1,PDCD4,POU2F1,PPARA,PPARGC1A,PPP1R36,PROX1,PTPRK,PUM2,RAPGEF2,RBFOX2,SHH,STRN3,TCERG1,TRAF6,WHSC1,WT1,ZNF706
GO:0060323	head morphogenesis	biological process	4/435	33/13601	0.02029	0.533654	ARID5B,BRAF,COL1A1,SCHIP1	ARID5B,BRAF,COL1A1,SCHIP1
GO:0012505	endomembrane system	cellular component	111/460	3189/15561	0.03026	0.539065	A1CF,A2M,ADPGK,AGL,AGPAT3,ALB,ANKRD13A,ANXA6,AP1G1,AP3B2,APOB,ATL2,ATP7B,B4GALT1,BCHE,CABP2,CANT1,CATSPER4,CCDC88A,CD36,CEPT1,CHEK2,CLIP2,COL3A1,COL4A3BP,COL4A6,CPEB4,CPED1,CSE1L,CTSE,CYP2C23a,CYP2C23b,DAB2,DIO1,DLG1,DNAJB9,EGFR,ERAP1,ERC1,ESYT1,ESYT2,FAF1,GALNT6,GAPVD1,GARS,GDPD5,GJB1,GOLIM4,H6PD,HGS,HN1,HRG,ID1,IMPAD1,ITPR2,JAK2,KIDINS220,KIFC2,LBR,LMAN1L,LOC100859467,LOC121107687,LOC430766,LPI…	A1CF,A2M,ADPGK,AGL,AGPAT3,ALB,ANKRD13A,ANXA6,AP1G1,AP3B2,APOB,ATL2,ATP7B,B4GALT1,BCHE,CABP2,CANT1,CATSPER4,CCDC88A,CD36,CEPT1,CHEK2,CLIP2,COL3A1,COL4A3BP,COL4A6,CPEB4,CPED1,CSE1L,CTSE,CYP2C23a,CYP2C23b,DAB2,DIO1,DLG1,DNAJB9,EGFR,ERAP1,ERC1,ESYT1,ESYT2,FAF1,GALNT6,GAPVD1,GARS,GDPD5,GJB1,GOLIM4,H6PD,HGS,HN1,HRG,ID1,IMPAD1,ITPR2,JAK2,KIDINS220,KIFC2,LBR,LMAN1L,LOC100859467,LOC121107687,LOC430766,LPI…
GO:0048863	stem cell differentiation	biological process	10/435	148/13601	0.02056	0.539739	A2M,ANXA6,HAND2,ISL1,LAMA5,NOTCH1,PHACTR4,SEMA5A,SEMA5B,SHH	A2M,ANXA6,HAND2,ISL1,LAMA5,NOTCH1,PHACTR4,SEMA5A,SEMA5B,SHH
GO:0070371	ERK1 and ERK2 cascade	biological process	12/435	192/13601	0.02068	0.541379	BRAF,CD36,DAB2IP,DLG1,EGFR,FBLN1,NPTN,RAP1B,RAPGEF2,SERPINF2,SPRY2,WNK2	BRAF,CD36,DAB2IP,DLG1,EGFR,FBLN1,NPTN,RAP1B,RAPGEF2,SERPINF2,SPRY2,WNK2
GO:0010975	regulation of neuron projection development	biological process	18/435	332/13601	0.0207	0.541379	BRAF,CCDC88A,CHN1,CUX2,DAB2IP,DPYSL2,FBXO38,ID1,KIDINS220,METRN,NPTN,PAFAH1B1,PLXNA4,PPP3CA,PTK7,RAPGEF2,SEMA5A,SEMA5B	BRAF,CCDC88A,CHN1,CUX2,DAB2IP,DPYSL2,FBXO38,ID1,KIDINS220,METRN,NPTN,PAFAH1B1,PLXNA4,PPP3CA,PTK7,RAPGEF2,SEMA5A,SEMA5B
GO:0010558	negative regulation of macromolecule biosynthetic process	biological process	42/435	952/13601	0.02089	0.545327	AHR1A,CD36,CHEK2,CNOT6,CPEB4,CUX2,DAB2,DAB2IP,DLG1,DMAP1,FOXN3,GATA2,GLI2,GPS2,HIC1,HNRNPA2B1,ID1,ID4,ISL1,JUND,LOC121108941,MEIS2,MTA3,NFIB,NKX3-2,NKX6-1,NOTCH1,PDCD4,POU2F1,PPARA,PPP1R36,PROX1,PTPRK,PUM2,RBFOX2,SHH,STRN3,TCERG1,TRAF6,WHSC1,WT1,ZNF706	AHR1A,CD36,CHEK2,CNOT6,CPEB4,CUX2,DAB2,DAB2IP,DLG1,DMAP1,FOXN3,GATA2,GLI2,GPS2,HIC1,HNRNPA2B1,ID1,ID4,ISL1,JUND,LOC121108941,MEIS2,MTA3,NFIB,NKX3-2,NKX6-1,NOTCH1,PDCD4,POU2F1,PPARA,PPP1R36,PROX1,PTPRK,PUM2,RBFOX2,SHH,STRN3,TCERG1,TRAF6,WHSC1,WT1,ZNF706
GO:0005201	extracellular matrix structural constituent	molecular function	6/390	50/12662	0.00415	0.548215	ACAN,COL11A1,COL1A1,COL3A1,COL4A6,FBLN1	ACAN,COL11A1,COL1A1,COL3A1,COL4A6,FBLN1
GO:0032787	monocarboxylic acid metabolic process	biological process	22/435	431/13601	0.02115	0.548689	ACLY,ACOX1,ADPGK,CRABP1,CYP2C23a,CYP2C23b,DAGLB,GK2,GPAM,HACL1,IDH1,KMO,LIPC,LPIN2,OGT,PFKP,PPARA,PPARGC1A,PRKAB1,PROX1,PTGR1,STAT5A	ACLY,ACOX1,ADPGK,CRABP1,CYP2C23a,CYP2C23b,DAGLB,GK2,GPAM,HACL1,IDH1,KMO,LIPC,LPIN2,OGT,PFKP,PPARA,PPARGC1A,PRKAB1,PROX1,PTGR1,STAT5A
GO:0071774	response to fibroblast growth factor	biological process	7/435	87/13601	0.02126	0.548689	FRS3,HNRNPM,LOC100859467,NDST1,NPTN,SPRY2,SULF1	FRS3,HNRNPM,LOC100859467,NDST1,NPTN,SPRY2,SULF1
GO:0031571	mitotic G1 DNA damage checkpoint	biological process	5/435	50/13601	0.02128	0.548689	CHEK2,CNOT4,CNOT6,LOC107049862,TNKS1BP1	CHEK2,CNOT4,CNOT6,LOC107049862,TNKS1BP1
GO:0044819	mitotic G1/S transition checkpoint	biological process	5/435	50/13601	0.02128	0.548689	CHEK2,CNOT4,CNOT6,LOC107049862,TNKS1BP1	CHEK2,CNOT4,CNOT6,LOC107049862,TNKS1BP1
GO:1901184	regulation of ERBB signaling pathway	biological process	5/435	50/13601	0.02128	0.548689	AGT,GPRC5A,MVB12B,RHBDF2,SH3KBP1	AGT,GPRC5A,MVB12B,RHBDF2,SH3KBP1
GO:0008380	RNA splicing	biological process	17/435	309/13601	0.02129	0.548689	AFF2,FAM179B,HNRNPA2B1,HNRNPH3,HNRNPKL,HNRNPM,LGALS3,PCF11,PIK3R1,PPARGC1A,PRPF4B,RBFOX2,SON,WBP11,WBP4,WT1,WTAP	AFF2,FAM179B,HNRNPA2B1,HNRNPH3,HNRNPKL,HNRNPM,LGALS3,PCF11,PIK3R1,PPARGC1A,PRPF4B,RBFOX2,SON,WBP11,WBP4,WT1,WTAP
GO:2000134	negative regulation of G1/S transition of mitotic cell cycle	biological process	6/435	68/13601	0.02134	0.548689	CHEK2,CNOT4,CNOT6,LOC107049862,MYO16,TNKS1BP1	CHEK2,CNOT4,CNOT6,LOC107049862,MYO16,TNKS1BP1
GO:0030194	positive regulation of blood coagulation	biological process	3/435	19/13601	0.02151	0.548689	CD36,HRG,SERPINF2	CD36,HRG,SERPINF2
GO:0032232	negative regulation of actin filament bundle assembly	biological process	3/435	19/13601	0.02151	0.548689	DLC1,KANK3,PPFIA1	DLC1,KANK3,PPFIA1
GO:0060421	positive regulation of heart growth	biological process	3/435	19/13601	0.02151	0.548689	NOTCH1,PROX1,WT1	NOTCH1,PROX1,WT1
GO:1900048	positive regulation of hemostasis	biological process	3/435	19/13601	0.02151	0.548689	CD36,HRG,SERPINF2	CD36,HRG,SERPINF2
GO:1990182	exosomal secretion	biological process	3/435	19/13601	0.02151	0.548689	HGS,PDCD6IP,STEAP3	HGS,PDCD6IP,STEAP3
GO:0044843	cell cycle G1/S phase transition	biological process	11/435	171/13601	0.02162	0.548689	CHEK2,CNOT4,CNOT6,CREBBP,ID4,LOC107049862,MYO16,PPP3CA,PSME1,RPL17,TNKS1BP1	CHEK2,CNOT4,CNOT6,CREBBP,ID4,LOC107049862,MYO16,PPP3CA,PSME1,RPL17,TNKS1BP1
GO:0032990	cell part morphogenesis	biological process	25/435	508/13601	0.02187	0.548689	BRAF,CHN1,COL4A3BP,CUX2,DAB2IP,DPYSL2,ENPP2,GLI2,ID1,ISL1,KIDINS220,METRN,NBL1,NFIB,NOTCH1,PAFAH1B1,PLXNA4,PPP3CA,RAPGEF2,RAPH1,RBFOX2,SEMA5A,SEMA5B,SHH,TCTN1	BRAF,CHN1,COL4A3BP,CUX2,DAB2IP,DPYSL2,ENPP2,GLI2,ID1,ISL1,KIDINS220,METRN,NBL1,NFIB,NOTCH1,PAFAH1B1,PLXNA4,PPP3CA,RAPGEF2,RAPH1,RBFOX2,SEMA5A,SEMA5B,SHH,TCTN1
GO:0009968	negative regulation of signal transduction	biological process	38/435	849/13601	0.0224	0.548689	ADGRA2,AGT,ARNTL,AXL,CXCL12,DAB2,DAB2IP,DLC1,DLG1,ECM1,FBLN1,GATA2,GDPD5,GPRC5A,GPS2,HGS,HIC1,HRG,IL6ST,ISL1,IVNS1ABP,LGALS3,LOC100859467,MFN2,NBL1,NF1,NOTCH1,PAFAH1B1,PDCD4,PGAP2,PHACTR4,PPARGC1A,SEC14L1,SH3KBP1,SHH,SPRY2,SULF1,WNK2	ADGRA2,AGT,ARNTL,AXL,CXCL12,DAB2,DAB2IP,DLC1,DLG1,ECM1,FBLN1,GATA2,GDPD5,GPRC5A,GPS2,HGS,HIC1,HRG,IL6ST,ISL1,IVNS1ABP,LGALS3,LOC100859467,MFN2,NBL1,NF1,NOTCH1,PAFAH1B1,PDCD4,PGAP2,PHACTR4,PPARGC1A,SEC14L1,SH3KBP1,SHH,SPRY2,SULF1,WNK2
GO:0043631	RNA polyadenylation	biological process	4/435	34/13601	0.02243	0.548689	CPSF6,PAPD4,PAPOLB,PCF11	CPSF6,PAPD4,PAPOLB,PCF11
GO:0045668	negative regulation of osteoblast differentiation	biological process	4/435	34/13601	0.02243	0.548689	HAND2,ID1,NBR1,NOTCH1	HAND2,ID1,NBR1,NOTCH1
GO:0003205	cardiac chamber development	biological process	9/435	129/13601	0.02268	0.548689	COL11A1,HAND2,ISL1,MYL3,NDST1,NOTCH1,PROX1,PTK7,WHSC1	COL11A1,HAND2,ISL1,MYL3,NDST1,NOTCH1,PROX1,PTK7,WHSC1
GO:0051291	protein heterooligomerization	biological process	6/435	69/13601	0.02276	0.548689	BRAF,COL1A1,OGT,SEPTIN11,SEPTIN9,WIZ	BRAF,COL1A1,OGT,SEPTIN11,SEPTIN9,WIZ
GO:1902807	negative regulation of cell cycle G1/S phase transition	biological process	6/435	69/13601	0.02276	0.548689	CHEK2,CNOT4,CNOT6,LOC107049862,MYO16,TNKS1BP1	CHEK2,CNOT4,CNOT6,LOC107049862,MYO16,TNKS1BP1
GO:0030301	cholesterol transport	biological process	5/435	51/13601	0.023	0.548689	APOB,CD36,LIPC,SHH,SYT7	APOB,CD36,LIPC,SHH,SYT7
GO:0044783	G1 DNA damage checkpoint	biological process	5/435	51/13601	0.023	0.548689	CHEK2,CNOT4,CNOT6,LOC107049862,TNKS1BP1	CHEK2,CNOT4,CNOT6,LOC107049862,TNKS1BP1
GO:0021537	telencephalon development	biological process	12/435	195/13601	0.02302	0.548689	COL3A1,DAB2IP,EGFR,EZH1,ID4,NF1,NFIB,PAFAH1B1,PLXNA4,PROX1,SHH,TCTN1	COL3A1,DAB2IP,EGFR,EZH1,ID4,NF1,NFIB,PAFAH1B1,PLXNA4,PROX1,SHH,TCTN1
GO:0043549	regulation of kinase activity	biological process	27/435	562/13601	0.0232	0.548689	AGT,ANKRD54,CAMKK2,CBSL,CCDC88A,CENPE,DAB2IP,DLG1,EGFR,GPRC5A,GPS2,HGS,KIDINS220,MAP3K2,MAP3K20,MVP,NF1,PDCD4,PIK3R1,PRKAB1,PRKAR1B,PROX1,RAPGEF2,SHC1,SPRY2,TAB2,TRAF6	AGT,ANKRD54,CAMKK2,CBSL,CCDC88A,CENPE,DAB2IP,DLG1,EGFR,GPRC5A,GPS2,HGS,KIDINS220,MAP3K2,MAP3K20,MVP,NF1,PDCD4,PIK3R1,PRKAB1,PRKAR1B,PROX1,RAPGEF2,SHC1,SPRY2,TAB2,TRAF6
GO:0010648	negative regulation of cell communication	biological process	41/435	932/13601	0.02327	0.548689	ADGRA2,AGT,ARNTL,AXL,BRAF,CXCL12,DAB2,DAB2IP,DLC1,DLG1,ECM1,FBLN1,GATA2,GDPD5,GPRC5A,GPS2,HGS,HIC1,HRG,IL6ST,ISL1,IVNS1ABP,LGALS3,LOC100859467,MFN2,NBL1,NF1,NOTCH1,PAFAH1B1,PDCD4,PGAP2,PHACTR4,PPARGC1A,PPP3CA,RAP1B,SEC14L1,SH3KBP1,SHH,SPRY2,SULF1,WNK2	ADGRA2,AGT,ARNTL,AXL,BRAF,CXCL12,DAB2,DAB2IP,DLC1,DLG1,ECM1,FBLN1,GATA2,GDPD5,GPRC5A,GPS2,HGS,HIC1,HRG,IL6ST,ISL1,IVNS1ABP,LGALS3,LOC100859467,MFN2,NBL1,NF1,NOTCH1,PAFAH1B1,PDCD4,PGAP2,PHACTR4,PPARGC1A,PPP3CA,RAP1B,SEC14L1,SH3KBP1,SHH,SPRY2,SULF1,WNK2
GO:0033002	muscle cell proliferation	biological process	8/435	109/13601	0.02356	0.548689	MFN2,NAA35,NOTCH1,PPARGC1A,SERPINF2,SHH,STAT5A,SULF1	MFN2,NAA35,NOTCH1,PPARGC1A,SERPINF2,SHH,STAT5A,SULF1
GO:0030154	cell differentiation	biological process	117/435	3101/13601	0.0236	0.548689	A2M,ADD1,ADGRA2,AMH,ANKRD54,ANKS1A,ANXA6,AP1G1,APOB,ARID5B,ARNTL,AXL,B4GALT1,BCL7B,BRAF,C8orf22,CARD11,CCDC88A,CD36,CFL2,CHN1,COL11A1,COL1A1,COL3A1,CUX2,DAB2,DAB2IP,DAGLB,DDX6,DPYSL2,ERAP1,ETS1,FBLN1,FBXO38,FERMT2,GATA2,GATA5,GDPD5,GGNBP2,GLI2,HAND2,HNRNPH3,ID1,ID4,IL6ST,IMPAD1,IRF6,ISL1,JAK2,JUND,KAZALD1,KAZN,KIDINS220,LAMA5,LGALS3,LMOD1,LOC100859467,LRRC8A,LRRC8C,LRRK1,MAP3K20,MCRIP1,MEF2D,MEIS…	A2M,ADD1,ADGRA2,AMH,ANKRD54,ANKS1A,ANXA6,AP1G1,APOB,ARID5B,ARNTL,AXL,B4GALT1,BCL7B,BRAF,C8orf22,CARD11,CCDC88A,CD36,CFL2,CHN1,COL11A1,COL1A1,COL3A1,CUX2,DAB2,DAB2IP,DAGLB,DDX6,DPYSL2,ERAP1,ETS1,FBLN1,FBXO38,FERMT2,GATA2,GATA5,GDPD5,GGNBP2,GLI2,HAND2,HNRNPH3,ID1,ID4,IL6ST,IMPAD1,IRF6,ISL1,JAK2,JUND,KAZALD1,KAZN,KIDINS220,LAMA5,LGALS3,LMOD1,LOC100859467,LRRC8A,LRRC8C,LRRK1,MAP3K20,MCRIP1,MEF2D,MEIS…
GO:0044772	mitotic cell cycle phase transition	biological process	17/435	313/13601	0.02376	0.548689	CENPE,CHEK2,CNOT4,CNOT6,CREBBP,FOXN3,ID4,LOC107049862,MAD1L1,MTA3,MYO16,NEDD1,PPP3CA,PSME1,RCC2,RPL17,TNKS1BP1	CENPE,CHEK2,CNOT4,CNOT6,CREBBP,FOXN3,ID4,LOC107049862,MAD1L1,MTA3,MYO16,NEDD1,PPP3CA,PSME1,RCC2,RPL17,TNKS1BP1
GO:0003158	endothelium development	biological process	7/435	89/13601	0.02377	0.548689	ID1,LAMA5,NOTCH1,PROX1,RAP1B,RAPGEF2,VEZF1	ID1,LAMA5,NOTCH1,PROX1,RAP1B,RAPGEF2,VEZF1
GO:0007173	epidermal growth factor receptor signaling pathway	biological process	7/435	89/13601	0.02377	0.548689	AGT,EGFR,GPRC5A,MVB12B,RHBDF2,SH3KBP1,SHC1	AGT,EGFR,GPRC5A,MVB12B,RHBDF2,SH3KBP1,SHC1
GO:0042102	positive regulation of T cell proliferation	biological process	6/435	70/13601	0.02425	0.548689	CARD11,GPAM,IL6ST,SHH,STAT5A,TRAF6	CARD11,GPAM,IL6ST,SHH,STAT5A,TRAF6
GO:0007517	muscle organ development	biological process	16/435	290/13601	0.02442	0.548689	ARID5B,ARNTL,COL11A1,COL3A1,ISL1,LAMA5,MEF2D,MYL3,NF1,NOTCH1,PPP3CA,PROX1,SHH,SLC23A2,SVIL,WT1	ARID5B,ARNTL,COL11A1,COL3A1,ISL1,LAMA5,MEF2D,MYL3,NF1,NOTCH1,PPP3CA,PROX1,SHH,SLC23A2,SVIL,WT1
GO:0010605	negative regulation of macromolecule metabolic process	biological process	67/435	1656/13601	0.02445	0.548689	A2M,AHR1A,ANKS1A,CD36,CHEK2,CNOT4,CNOT6,CPEB4,CUX2,DAB2,DAB2IP,DLG1,DMAP1,ECM1,EGFR,FBLN1,FETUB,FOXN3,GATA2,GLI2,GPRC5A,GPS2,HIC1,HNRNPA2B1,ID1,ID4,ISL1,JUND,LOC121108941,LRRK1,MEIS2,MPRIP,MTA3,MVP,NF1,NFIB,NKX3-2,NKX6-1,NOTCH1,OGT,PAFAH1B1,PAN3,PAPD4,PDCD4,POU2F1,PPARA,PPARGC1A,PPP1R36,PRKAR1B,PROX1,PTPRK,PUM2,RBFOX2,RPS6KA3,SERPINF2,SHH,SPRY2,STRN3,TCERG1,TLK2,TNKS1BP1,TRAF6,WHSC1,WNK2,WT1,YWHA…	A2M,AHR1A,ANKS1A,CD36,CHEK2,CNOT4,CNOT6,CPEB4,CUX2,DAB2,DAB2IP,DLG1,DMAP1,ECM1,EGFR,FBLN1,FETUB,FOXN3,GATA2,GLI2,GPRC5A,GPS2,HIC1,HNRNPA2B1,ID1,ID4,ISL1,JUND,LOC121108941,LRRK1,MEIS2,MPRIP,MTA3,MVP,NF1,NFIB,NKX3-2,NKX6-1,NOTCH1,OGT,PAFAH1B1,PAN3,PAPD4,PDCD4,POU2F1,PPARA,PPARGC1A,PPP1R36,PRKAR1B,PROX1,PTPRK,PUM2,RBFOX2,RPS6KA3,SERPINF2,SHH,SPRY2,STRN3,TCERG1,TLK2,TNKS1BP1,TRAF6,WHSC1,WNK2,WT1,YWHA…
GO:0051493	regulation of cytoskeleton organization	biological process	19/435	363/13601	0.02457	0.548689	ADD1,BRAF,CCDC88A,CFL2,DLC1,DLG1,HRG,ID1,IQGAP2,KANK3,LMOD1,LOC100859467,PAFAH1B1,PDCD6IP,PIK3R1,PPFIA1,PROX1,SEMA5A,SERPINF2	ADD1,BRAF,CCDC88A,CFL2,DLC1,DLG1,HRG,ID1,IQGAP2,KANK3,LMOD1,LOC100859467,PAFAH1B1,PDCD6IP,PIK3R1,PPFIA1,PROX1,SEMA5A,SERPINF2
GO:0007431	salivary gland development	biological process	4/435	35/13601	0.0247	0.548689	EGFR,LAMA5,NFIB,SHH	EGFR,LAMA5,NFIB,SHH
GO:0032873	negative regulation of stress-activated MAPK cascade	biological process	4/435	35/13601	0.0247	0.548689	DLG1,GPS2,PAFAH1B1,PDCD4	DLG1,GPS2,PAFAH1B1,PDCD4
GO:0048661	positive regulation of smooth muscle cell proliferation	biological process	4/435	35/13601	0.0247	0.548689	PPARGC1A,SERPINF2,STAT5A,SULF1	PPARGC1A,SERPINF2,STAT5A,SULF1
GO:0070303	negative regulation of stress-activated protein kinase signaling cascade	biological process	4/435	35/13601	0.0247	0.548689	DLG1,GPS2,PAFAH1B1,PDCD4	DLG1,GPS2,PAFAH1B1,PDCD4
GO:0010742	macrophage derived foam cell differentiation	biological process	3/435	20/13601	0.02472	0.548689	APOB,CD36,PPARA	APOB,CD36,PPARA
GO:0030539	male genitalia development	biological process	3/435	20/13601	0.02472	0.548689	LOC100859467,SHH,WT1	LOC100859467,SHH,WT1
GO:0033962	cytoplasmic mRNA processing body assembly	biological process	3/435	20/13601	0.02472	0.548689	CNOT6,DDX6,PAN3	CNOT6,DDX6,PAN3
GO:0045920	negative regulation of exocytosis	biological process	3/435	20/13601	0.02472	0.548689	BRAF,NOTCH1,RAP1B	BRAF,NOTCH1,RAP1B
GO:0050820	positive regulation of coagulation	biological process	3/435	20/13601	0.02472	0.548689	CD36,HRG,SERPINF2	CD36,HRG,SERPINF2
GO:0060039	pericardium development	biological process	3/435	20/13601	0.02472	0.548689	HAND2,NOTCH1,WT1	HAND2,NOTCH1,WT1
GO:0060561	apoptotic process involved in morphogenesis	biological process	3/435	20/13601	0.02472	0.548689	B4GALT1,HAND2,NOTCH1	B4GALT1,HAND2,NOTCH1
GO:0090077	foam cell differentiation	biological process	3/435	20/13601	0.02472	0.548689	APOB,CD36,PPARA	APOB,CD36,PPARA
GO:0097734	extracellular exosome biogenesis	biological process	3/435	20/13601	0.02472	0.548689	HGS,PDCD6IP,STEAP3	HGS,PDCD6IP,STEAP3
GO:0140112	extracellular vesicle biogenesis	biological process	3/435	20/13601	0.02472	0.548689	HGS,PDCD6IP,STEAP3	HGS,PDCD6IP,STEAP3
GO:0046328	regulation of JNK cascade	biological process	9/435	131/13601	0.02477	0.548689	CBSL,DAB2IP,GPS2,MAP3K2,MAP3K20,PAFAH1B1,PDCD4,SERPINF2,TRAF6	CBSL,DAB2IP,GPS2,MAP3K2,MAP3K20,PAFAH1B1,PDCD4,SERPINF2,TRAF6
GO:0001658	branching involved in ureteric bud morphogenesis	biological process	5/435	52/13601	0.0248	0.548689	AGT,DLG1,LAMA5,SHH,WT1	AGT,DLG1,LAMA5,SHH,WT1
GO:0015918	sterol transport	biological process	5/435	52/13601	0.0248	0.548689	APOB,CD36,LIPC,SHH,SYT7	APOB,CD36,LIPC,SHH,SYT7
GO:0030279	negative regulation of ossification	biological process	5/435	52/13601	0.0248	0.548689	ECM1,HAND2,ID1,NBR1,NOTCH1	ECM1,HAND2,ID1,NBR1,NOTCH1
GO:0055008	cardiac muscle tissue morphogenesis	biological process	5/435	52/13601	0.0248	0.548689	COL11A1,ISL1,MYL3,NOTCH1,PROX1	COL11A1,ISL1,MYL3,NOTCH1,PROX1
GO:0072091	regulation of stem cell proliferation	biological process	5/435	52/13601	0.0248	0.548689	FBLN1,NF1,NOTCH1,PAK3,SHH	FBLN1,NF1,NOTCH1,PAK3,SHH
GO:0002483	antigen processing and presentation of endogenous peptide antigen	biological process	2/435	8/13601	0.02515	0.548689	ABCB1,ERAP1	ABCB1,ERAP1
GO:0006072	glycerol-3-phosphate metabolic process	biological process	2/435	8/13601	0.02515	0.548689	GK2,GPD2	GK2,GPD2
GO:0007252	I-kappaB phosphorylation	biological process	2/435	8/13601	0.02515	0.548689	DAB2IP,ERC1	DAB2IP,ERC1
GO:0007440	foregut morphogenesis	biological process	2/435	8/13601	0.02515	0.548689	NOTCH1,SHH	NOTCH1,SHH
GO:0019885	antigen processing and presentation of endogenous peptide antigen via MHC class I	biological process	2/435	8/13601	0.02515	0.548689	ABCB1,ERAP1	ABCB1,ERAP1
GO:0021940	positive regulation of cerebellar granule cell precursor proliferation	biological process	2/435	8/13601	0.02515	0.548689	GLI2,SHH	GLI2,SHH
GO:0032823	regulation of natural killer cell differentiation	biological process	2/435	8/13601	0.02515	0.548689	PPP1R36,STAT5A	PPP1R36,STAT5A
GO:0034374	low-density lipoprotein particle remodeling	biological process	2/435	8/13601	0.02515	0.548689	APOB,LIPC	APOB,LIPC
GO:0048505	regulation of timing of cell differentiation	biological process	2/435	8/13601	0.02515	0.548689	GDPD5,NOTCH1	GDPD5,NOTCH1
GO:0048845	venous blood vessel morphogenesis	biological process	2/435	8/13601	0.02515	0.548689	NOTCH1,PROX1	NOTCH1,PROX1
GO:0060768	regulation of epithelial cell proliferation involved in prostate gland development	biological process	2/435	8/13601	0.02515	0.548689	NOTCH1,SHH	NOTCH1,SHH
GO:1905456	regulation of lymphoid progenitor cell differentiation	biological process	2/435	8/13601	0.02515	0.548689	NOTCH1,PPP1R36	NOTCH1,PPP1R36
GO:0030278	regulation of ossification	biological process	10/435	153/13601	0.02521	0.548689	ECM1,HAND2,ID1,ID4,IL6ST,JUND,NBR1,NOTCH1,SHH,SMOC1	ECM1,HAND2,ID1,ID4,IL6ST,JUND,NBR1,NOTCH1,SHH,SMOC1
GO:0031324	negative regulation of cellular metabolic process	biological process	64/435	1574/13601	0.02524	0.548689	A2M,AHR1A,ANKS1A,CD36,CHEK2,CNOT6,CPEB4,CUX2,DAB2,DAB2IP,DLG1,DMAP1,ECM1,FBLN1,FETUB,FOXN3,GATA2,GLI2,GPRC5A,GPS2,HIC1,HNRNPA2B1,ID1,ID4,ISL1,JUND,LOC121108941,LRRK1,MEIS2,MPRIP,MTA3,MVP,NF1,NFIB,NKX3-2,NKX6-1,NOTCH1,OGT,PAFAH1B1,PDCD4,POU2F1,PPARA,PPARGC1A,PPP1R36,PRKAR1B,PROX1,PTPRK,PUM2,RAPGEF2,RBFOX2,RPS6KA3,SERPINF2,SHH,SPRY2,STRN3,TCERG1,TLK2,TRAF6,WHSC1,WNK1,WNK2,WT1,YWHAB,ZNF706	A2M,AHR1A,ANKS1A,CD36,CHEK2,CNOT6,CPEB4,CUX2,DAB2,DAB2IP,DLG1,DMAP1,ECM1,FBLN1,FETUB,FOXN3,GATA2,GLI2,GPRC5A,GPS2,HIC1,HNRNPA2B1,ID1,ID4,ISL1,JUND,LOC121108941,LRRK1,MEIS2,MPRIP,MTA3,MVP,NF1,NFIB,NKX3-2,NKX6-1,NOTCH1,OGT,PAFAH1B1,PDCD4,POU2F1,PPARA,PPARGC1A,PPP1R36,PRKAR1B,PROX1,PTPRK,PUM2,RAPGEF2,RBFOX2,RPS6KA3,SERPINF2,SHH,SPRY2,STRN3,TCERG1,TLK2,TRAF6,WHSC1,WNK1,WNK2,WT1,YWHAB,ZNF706
GO:0009890	negative regulation of biosynthetic process	biological process	44/435	1019/13601	0.02532	0.548689	AHR1A,CD36,CHEK2,CNOT6,CPEB4,CUX2,DAB2,DAB2IP,DLG1,DMAP1,FOXN3,GATA2,GLI2,GPS2,HIC1,HNRNPA2B1,ID1,ID4,ISL1,JUND,LOC121108941,MEIS2,MTA3,NFIB,NKX3-2,NKX6-1,NOTCH1,PDCD4,POU2F1,PPARA,PPARGC1A,PPP1R36,PROX1,PTPRK,PUM2,RAPGEF2,RBFOX2,SHH,STRN3,TCERG1,TRAF6,WHSC1,WT1,ZNF706	AHR1A,CD36,CHEK2,CNOT6,CPEB4,CUX2,DAB2,DAB2IP,DLG1,DMAP1,FOXN3,GATA2,GLI2,GPS2,HIC1,HNRNPA2B1,ID1,ID4,ISL1,JUND,LOC121108941,MEIS2,MTA3,NFIB,NKX3-2,NKX6-1,NOTCH1,PDCD4,POU2F1,PPARA,PPARGC1A,PPP1R36,PROX1,PTPRK,PUM2,RAPGEF2,RBFOX2,SHH,STRN3,TCERG1,TRAF6,WHSC1,WT1,ZNF706
GO:0051241	negative regulation of multicellular organismal process	biological process	35/435	777/13601	0.02556	0.548689	COL3A1,DAB2IP,DDX6,DOCK4,ECM1,FBLN1,GATA2,GLI2,HAND2,HRG,ID1,ID4,ISL1,KNG1,LOC121107687,MEIS1,MEIS2,NBR1,NF1,NFIB,NKX3-2,NOTCH1,PAK3,PIK3R1,PPP3CA,RAPGEF2,SEMA5A,SEMA5B,SERPINF2,SHH,STAT5A,SULF1,WNK1,WT1,ZNF706	COL3A1,DAB2IP,DDX6,DOCK4,ECM1,FBLN1,GATA2,GLI2,HAND2,HRG,ID1,ID4,ISL1,KNG1,LOC121107687,MEIS1,MEIS2,NBR1,NF1,NFIB,NKX3-2,NOTCH1,PAK3,PIK3R1,PPP3CA,RAPGEF2,SEMA5A,SEMA5B,SERPINF2,SHH,STAT5A,SULF1,WNK1,WT1,ZNF706
GO:0120039	plasma membrane bounded cell projection morphogenesis	biological process	24/435	490/13601	0.02559	0.548689	BRAF,CHN1,CUX2,DAB2IP,DPYSL2,ENPP2,GLI2,ID1,ISL1,KIDINS220,METRN,NBL1,NFIB,NOTCH1,PAFAH1B1,PLXNA4,PPP3CA,RAPGEF2,RAPH1,RBFOX2,SEMA5A,SEMA5B,SHH,TCTN1	BRAF,CHN1,CUX2,DAB2IP,DPYSL2,ENPP2,GLI2,ID1,ISL1,KIDINS220,METRN,NBL1,NFIB,NOTCH1,PAFAH1B1,PLXNA4,PPP3CA,RAPGEF2,RAPH1,RBFOX2,SEMA5A,SEMA5B,SHH,TCTN1
GO:0045944	positive regulation of transcription by RNA polymerase II	biological process	32/435	698/13601	0.02579	0.548689	CREBBP,DAB2IP,EGFR,ETS1,EZH1,GATA5,GLI2,HAND2,ID4,JUND,LOC107054982,LPIN2,MEF2D,MEIS1,MEIS2,NFIB,NKX6-1,NOTCH1,OGT,PIK3R1,PPARA,PPARGC1A,PPP3CA,PROX1,RPS6KA3,SERPINF2,SHH,SP1,STAT5A,STRN3,TCEA2,TRAF6	CREBBP,DAB2IP,EGFR,ETS1,EZH1,GATA5,GLI2,HAND2,ID4,JUND,LOC107054982,LPIN2,MEF2D,MEIS1,MEIS2,NFIB,NKX6-1,NOTCH1,OGT,PIK3R1,PPARA,PPARGC1A,PPP3CA,PROX1,RPS6KA3,SERPINF2,SHH,SP1,STAT5A,STRN3,TCEA2,TRAF6
GO:0065007	biological regulation	biological process	306/435	8965/13601	0.02586	0.548689	A1CF,A2M,A2ML2,ABCB1,ACLY,ACOX1,ACTA2,ADAMTS8,ADD1,ADGRA2,AFF2,AGAP1,AGT,AHR1A,ALB,ALDH1A1,AMOTL1,ANKRD54,ANKS1A,ANXA6,AP1G1,APOB,AQP9,ARHGDIA,ARHGEF11,ARHGEF12,ARID4B,ARID5B,ARNTL,ATG13,ATP7B,AXL,B4GALT1,BARX1,BAZ2B,BCL7B,BRAF,CAMKK2,CANT1,CARD11,CASP8AP2,CATSPER4,CBSL,CCDC88A,CD36,CENPE,CFI,CFL2,CHEK2,CHN1,CNOT4,CNOT6,COL16A1,COL1A1,COL3A1,COL4A3BP,CPEB4,CRABP1,CREBBP,CSRP1,CTCF,CTSK,CUX2,CXCL1…	A1CF,A2M,A2ML2,ABCB1,ACLY,ACOX1,ACTA2,ADAMTS8,ADD1,ADGRA2,AFF2,AGAP1,AGT,AHR1A,ALB,ALDH1A1,AMOTL1,ANKRD54,ANKS1A,ANXA6,AP1G1,APOB,AQP9,ARHGDIA,ARHGEF11,ARHGEF12,ARID4B,ARID5B,ARNTL,ATG13,ATP7B,AXL,B4GALT1,BARX1,BAZ2B,BCL7B,BRAF,CAMKK2,CANT1,CARD11,CASP8AP2,CATSPER4,CBSL,CCDC88A,CD36,CENPE,CFI,CFL2,CHEK2,CHN1,CNOT4,CNOT6,COL16A1,COL1A1,COL3A1,COL4A3BP,CPEB4,CRABP1,CREBBP,CSRP1,CTCF,CTSK,CUX2,CXCL1…
GO:1901991	negative regulation of mitotic cell cycle phase transition	biological process	8/435	111/13601	0.02594	0.548689	CHEK2,CNOT4,CNOT6,FOXN3,LOC107049862,MAD1L1,MYO16,TNKS1BP1	CHEK2,CNOT4,CNOT6,FOXN3,LOC107049862,MAD1L1,MYO16,TNKS1BP1
GO:0050794	regulation of cellular process	biological process	274/435	7940/13601	0.0261	0.548689	A2M,ACLY,ADAMTS8,ADD1,ADGRA2,AFF2,AGAP1,AGT,AHR1A,ALB,AMOTL1,ANKRD54,ANKS1A,ANXA6,AP1G1,APOB,ARHGDIA,ARHGEF11,ARHGEF12,ARID4B,ARID5B,ARNTL,ATG13,AXL,B4GALT1,BARX1,BAZ2B,BCL7B,BRAF,CAMKK2,CANT1,CARD11,CASP8AP2,CATSPER4,CBSL,CCDC88A,CD36,CENPE,CFL2,CHEK2,CHN1,CNOT4,CNOT6,COL16A1,COL1A1,COL3A1,COL4A3BP,CPEB4,CREBBP,CTCF,CTSK,CUX2,CXCL12,DAB2,DAB2IP,DDX6,DGKG,DLC1,DLG1,DMAP1,DNAJB1,DOCK4,DOK4,DPF3,DP…	A2M,ACLY,ADAMTS8,ADD1,ADGRA2,AFF2,AGAP1,AGT,AHR1A,ALB,AMOTL1,ANKRD54,ANKS1A,ANXA6,AP1G1,APOB,ARHGDIA,ARHGEF11,ARHGEF12,ARID4B,ARID5B,ARNTL,ATG13,AXL,B4GALT1,BARX1,BAZ2B,BCL7B,BRAF,CAMKK2,CANT1,CARD11,CASP8AP2,CATSPER4,CBSL,CCDC88A,CD36,CENPE,CFL2,CHEK2,CHN1,CNOT4,CNOT6,COL16A1,COL1A1,COL3A1,COL4A3BP,CPEB4,CREBBP,CTCF,CTSK,CUX2,CXCL12,DAB2,DAB2IP,DDX6,DGKG,DLC1,DLG1,DMAP1,DNAJB1,DOCK4,DOK4,DPF3,DP…
GO:0043408	regulation of MAPK cascade	biological process	25/435	517/13601	0.02637	0.548689	BRAF,CBSL,CD36,DAB2IP,DLG1,EGFR,FBLN1,GPS2,HGS,ID1,KIDINS220,MAP3K2,MAP3K20,NBR1,NF1,NPTN,PAFAH1B1,PDCD4,RAP1B,RAPGEF2,SERPINF2,SHC1,SPRY2,TRAF6,WNK2	BRAF,CBSL,CD36,DAB2IP,DLG1,EGFR,FBLN1,GPS2,HGS,ID1,KIDINS220,MAP3K2,MAP3K20,NBR1,NF1,NPTN,PAFAH1B1,PDCD4,RAP1B,RAPGEF2,SERPINF2,SHC1,SPRY2,TRAF6,WNK2
GO:0003206	cardiac chamber morphogenesis	biological process	7/435	91/13601	0.02646	0.548689	COL11A1,HAND2,ISL1,MYL3,NOTCH1,PROX1,WHSC1	COL11A1,HAND2,ISL1,MYL3,NOTCH1,PROX1,WHSC1
GO:1901701	cellular response to oxygen-containing compound	biological process	33/435	727/13601	0.02695	0.548689	APOB,AQP9,CD36,CHEK2,COL16A1,COL1A1,COL3A1,COL4A6,CPEB4,DAB2IP,EGFR,ESD,GPAM,HAND2,HNRNPM,ID1,ITPR2,JAK2,LOC107051813,LOC421106,OGT,PIK3R1,PPARGC1A,PPP3CA,PRKAR1B,PTK7,PTPRK,RAP1B,RAPGEF2,SHC1,SLC26A6,STAT5A,TRAF6	APOB,AQP9,CD36,CHEK2,COL16A1,COL1A1,COL3A1,COL4A6,CPEB4,DAB2IP,EGFR,ESD,GPAM,HAND2,HNRNPM,ID1,ITPR2,JAK2,LOC107051813,LOC421106,OGT,PIK3R1,PPARGC1A,PPP3CA,PRKAR1B,PTK7,PTPRK,RAP1B,RAPGEF2,SHC1,SLC26A6,STAT5A,TRAF6
GO:0006473	protein acetylation	biological process	9/435	133/13601	0.02698	0.548689	BRD1,CREBBP,CTCF,DMAP1,GATA2,ISL1,MSL2,OGT,PPARGC1A	BRD1,CREBBP,CTCF,DMAP1,GATA2,ISL1,MSL2,OGT,PPARGC1A
GO:0006996	organelle organization	biological process	103/435	2704/13601	0.02703	0.548689	AARS2,ACOX1,ADD1,AP1G1,ARHGEF11,ATG13,ATG16L2,ATL2,BRAF,BRD1,CCDC88A,CENPE,CFL2,CHEK2,CNOT6,COL4A3BP,CREBBP,CTCF,CTSK,DCLRE1A,DCTN1,DDX6,DLC1,DLG1,DMAP1,DPYSL2,ELMO2,EPB41,ETS1,EZH1,GATA2,HAUS8,HP1BP3,HPS3,HRG,ID1,IQGAP2,ISL1,JAK2,KANK3,KDM2A,KIF23,KIFC2,LAMA5,LCP1,LMAN1L,LMOD1,LOC100859467,LOC121108941,MAD1L1,MAP3K20,MFN2,MSL2,MTMR3,MYO1B,NAP1L1,NAV1,NF1,NOTCH1,OGT,PAFAH1B1,PAN3,PDCD6IP,PFKP,PHA…	AARS2,ACOX1,ADD1,AP1G1,ARHGEF11,ATG13,ATG16L2,ATL2,BRAF,BRD1,CCDC88A,CENPE,CFL2,CHEK2,CNOT6,COL4A3BP,CREBBP,CTCF,CTSK,DCLRE1A,DCTN1,DDX6,DLC1,DLG1,DMAP1,DPYSL2,ELMO2,EPB41,ETS1,EZH1,GATA2,HAUS8,HP1BP3,HPS3,HRG,ID1,IQGAP2,ISL1,JAK2,KANK3,KDM2A,KIF23,KIFC2,LAMA5,LCP1,LMAN1L,LMOD1,LOC100859467,LOC121108941,MAD1L1,MAP3K20,MFN2,MSL2,MTMR3,MYO1B,NAP1L1,NAV1,NF1,NOTCH1,OGT,PAFAH1B1,PAN3,PDCD6IP,PFKP,PHA…
GO:0035065	regulation of histone acetylation	biological process	4/435	36/13601	0.02711	0.548689	CTCF,GATA2,ISL1,PPARGC1A	CTCF,GATA2,ISL1,PPARGC1A
GO:0043392	negative regulation of DNA binding	biological process	4/435	36/13601	0.02711	0.548689	HAND2,ID1,NFIB,PPARA	HAND2,ID1,NFIB,PPARA
GO:0044764	multi-organism cellular process	biological process	4/435	36/13601	0.02711	0.548689	ALB,LOC121107448,PUM2,SEC14L1	ALB,LOC121107448,PUM2,SEC14L1
GO:2000179	positive regulation of neural precursor cell proliferation	biological process	4/435	36/13601	0.02711	0.548689	GLI2,NOTCH1,PROX1,SHH	GLI2,NOTCH1,PROX1,SHH
GO:0048858	cell projection morphogenesis	biological process	24/435	493/13601	0.02725	0.548689	BRAF,CHN1,CUX2,DAB2IP,DPYSL2,ENPP2,GLI2,ID1,ISL1,KIDINS220,METRN,NBL1,NFIB,NOTCH1,PAFAH1B1,PLXNA4,PPP3CA,RAPGEF2,RAPH1,RBFOX2,SEMA5A,SEMA5B,SHH,TCTN1	BRAF,CHN1,CUX2,DAB2IP,DPYSL2,ENPP2,GLI2,ID1,ISL1,KIDINS220,METRN,NBL1,NFIB,NOTCH1,PAFAH1B1,PLXNA4,PPP3CA,RAPGEF2,RAPH1,RBFOX2,SEMA5A,SEMA5B,SHH,TCTN1
GO:0019222	regulation of metabolic process	biological process	167/435	4620/13601	0.02772	0.548689	A1CF,A2M,A2ML2,ACLY,ACTA2,AFF2,AGT,AHR1A,ANKRD54,ANKS1A,APOB,ARHGEF11,ARID4B,ARID5B,ARNTL,ATG13,BARX1,BAZ2B,BRAF,CAMKK2,CARD11,CASP8AP2,CATSPER4,CBSL,CCDC88A,CD36,CENPE,CFI,CHEK2,CNOT4,CNOT6,COL1A1,CPEB4,CREBBP,CTCF,CTSK,CUX2,DAB2,DAB2IP,DDX6,DLC1,DLG1,DMAP1,DPF3,DPH1,ECM1,EGFR,ENPP2,ERC1,ETS1,EZH1,FAF1,FBLN1,FETUB,FOXN3,GATA2,GATA5,GK2,GLI2,GPAM,GPRC5A,GPS2,HAND2,HGS,HIC1,HNRNPA2B1,HNRNPKL,HP1BP…	A1CF,A2M,A2ML2,ACLY,ACTA2,AFF2,AGT,AHR1A,ANKRD54,ANKS1A,APOB,ARHGEF11,ARID4B,ARID5B,ARNTL,ATG13,BARX1,BAZ2B,BRAF,CAMKK2,CARD11,CASP8AP2,CATSPER4,CBSL,CCDC88A,CD36,CENPE,CFI,CHEK2,CNOT4,CNOT6,COL1A1,CPEB4,CREBBP,CTCF,CTSK,CUX2,DAB2,DAB2IP,DDX6,DLC1,DLG1,DMAP1,DPF3,DPH1,ECM1,EGFR,ENPP2,ERC1,ETS1,EZH1,FAF1,FBLN1,FETUB,FOXN3,GATA2,GATA5,GK2,GLI2,GPAM,GPRC5A,GPS2,HAND2,HGS,HIC1,HNRNPA2B1,HNRNPKL,HP1BP…
GO:0010575	positive regulation of vascular endothelial growth factor production	biological process	3/435	21/13601	0.02817	0.548689	IL6ST,ISL1,SULF1	IL6ST,ISL1,SULF1
GO:0030325	adrenal gland development	biological process	3/435	21/13601	0.02817	0.548689	ARID5B,NF1,WT1	ARID5B,NF1,WT1
GO:0034260	negative regulation of GTPase activity	biological process	3/435	21/13601	0.02817	0.548689	DAB2IP,RCC2,SPRY2	DAB2IP,RCC2,SPRY2
GO:0045686	negative regulation of glial cell differentiation	biological process	3/435	21/13601	0.02817	0.548689	ID4,NF1,NOTCH1	ID4,NF1,NOTCH1
GO:0051589	negative regulation of neurotransmitter transport	biological process	3/435	21/13601	0.02817	0.548689	BRAF,NF1,RAP1B	BRAF,NF1,RAP1B
GO:2000171	negative regulation of dendrite development	biological process	3/435	21/13601	0.02817	0.548689	ID1,PPP3CA,RAPGEF2	ID1,PPP3CA,RAPGEF2
GO:1902115	regulation of organelle assembly	biological process	8/435	113/13601	0.02847	0.548689	CNOT6,LCP1,MTMR3,PAN3,PDCD6IP,PROX1,SEPTIN9,VPS11	CNOT6,LCP1,MTMR3,PAN3,PDCD6IP,PROX1,SEPTIN9,VPS11
GO:0019079	viral genome replication	biological process	5/435	54/13601	0.02867	0.548689	ATG16L2,LOC430766,NOTCH1,PROX1,VAPB	ATG16L2,LOC430766,NOTCH1,PROX1,VAPB
GO:0043407	negative regulation of MAP kinase activity	biological process	5/435	54/13601	0.02867	0.548689	DAB2IP,GPS2,NF1,PDCD4,SPRY2	DAB2IP,GPS2,NF1,PDCD4,SPRY2
GO:0048708	astrocyte differentiation	biological process	5/435	54/13601	0.02867	0.548689	ID4,IL6ST,NF1,NOTCH1,SHH	ID4,IL6ST,NF1,NOTCH1,SHH
GO:0002064	epithelial cell development	biological process	11/435	179/13601	0.02903	0.548689	ARNTL,B4GALT1,ID1,NKX3-2,NKX6-1,NOTCH1,PAFAH1B1,PROX1,RAP1B,RAPGEF2,VEZF1	ARNTL,B4GALT1,ID1,NKX3-2,NKX6-1,NOTCH1,PAFAH1B1,PROX1,RAP1B,RAPGEF2,VEZF1
GO:0008543	fibroblast growth factor receptor signaling pathway	biological process	6/435	73/13601	0.0291	0.548689	FRS3,HNRNPM,NDST1,NPTN,SPRY2,SULF1	FRS3,HNRNPM,NDST1,NPTN,SPRY2,SULF1
GO:0034446	substrate adhesion-dependent cell spreading	biological process	6/435	73/13601	0.0291	0.548689	AXL,BRAF,FBLN1,FERMT2,LAMA5,RCC2	AXL,BRAF,FBLN1,FERMT2,LAMA5,RCC2
GO:0034754	cellular hormone metabolic process	biological process	6/435	73/13601	0.0291	0.548689	ALDH1A1,CRABP1,PPARGC1A,SCHIP1,SHH,STAT5A	ALDH1A1,CRABP1,PPARGC1A,SCHIP1,SHH,STAT5A
GO:0044774	mitotic DNA integrity checkpoint	biological process	6/435	73/13601	0.0291	0.548689	CHEK2,CNOT4,CNOT6,FOXN3,LOC107049862,TNKS1BP1	CHEK2,CNOT4,CNOT6,FOXN3,LOC107049862,TNKS1BP1
GO:0010468	regulation of gene expression	biological process	118/435	3155/13601	0.02923	0.548689	A1CF,A2M,ACTA2,AFF2,AGT,AHR1A,APOB,ARHGEF11,ARID4B,ARID5B,ARNTL,BARX1,BAZ2B,BRAF,CARD11,CASP8AP2,CD36,CFI,CHEK2,CNOT4,CNOT6,COL1A1,CPEB4,CREBBP,CTCF,CUX2,DAB2,DAB2IP,DDX6,DLG1,DMAP1,DPF3,DPH1,ECM1,EGFR,ERC1,ETS1,EZH1,FAF1,FBLN1,FOXN3,GATA2,GATA5,GLI2,GPS2,HAND2,HGS,HIC1,HNRNPA2B1,HNRNPKL,HP1BP3,HRG,ID1,ID4,IRF6,ISL1,JMJD1C,JUND,KDM2A,LOC100857859,LOC107054982,LOC121108729,LOC121108941,LPIN2,MAP3K…	A1CF,A2M,ACTA2,AFF2,AGT,AHR1A,APOB,ARHGEF11,ARID4B,ARID5B,ARNTL,BARX1,BAZ2B,BRAF,CARD11,CASP8AP2,CD36,CFI,CHEK2,CNOT4,CNOT6,COL1A1,CPEB4,CREBBP,CTCF,CUX2,DAB2,DAB2IP,DDX6,DLG1,DMAP1,DPF3,DPH1,ECM1,EGFR,ERC1,ETS1,EZH1,FAF1,FBLN1,FOXN3,GATA2,GATA5,GLI2,GPS2,HAND2,HGS,HIC1,HNRNPA2B1,HNRNPKL,HP1BP3,HRG,ID1,ID4,IRF6,ISL1,JMJD1C,JUND,KDM2A,LOC100857859,LOC107054982,LOC121108729,LOC121108941,LPIN2,MAP3K…
GO:1901700	response to oxygen-containing compound	biological process	46/435	1084/13601	0.02926	0.548689	APOB,AQP9,ATP7B,BRAF,CBSL,CD36,CHEK2,COL16A1,COL1A1,COL3A1,COL4A6,CPEB4,DAB2IP,DMAP1,EGFR,ESD,GDAP2,GK2,GPAM,HAND2,HNRNPM,ID1,ITPR2,JAK2,JUND,LOC100859467,LOC107051813,LOC421106,NKX6-1,NOTCH1,OGT,PIK3R1,PPARA,PPARGC1A,PPP3CA,PRKAR1B,PTK7,PTPRK,RAP1B,RAPGEF2,RPS6KA3,SHC1,SHH,SLC26A6,STAT5A,TRAF6	APOB,AQP9,ATP7B,BRAF,CBSL,CD36,CHEK2,COL16A1,COL1A1,COL3A1,COL4A6,CPEB4,DAB2IP,DMAP1,EGFR,ESD,GDAP2,GK2,GPAM,HAND2,HNRNPM,ID1,ITPR2,JAK2,JUND,LOC100859467,LOC107051813,LOC421106,NKX6-1,NOTCH1,OGT,PIK3R1,PPARA,PPARGC1A,PPP3CA,PRKAR1B,PTK7,PTPRK,RAP1B,RAPGEF2,RPS6KA3,SHC1,SHH,SLC26A6,STAT5A,TRAF6
GO:0046578	regulation of Ras protein signal transduction	biological process	10/435	157/13601	0.02944	0.548689	ARHGEF11,ARHGEF12,COL3A1,DAB2IP,DLC1,FGD3,LOC100859467,MFN2,NF1,SPRY2	ARHGEF11,ARHGEF12,COL3A1,DAB2IP,DLC1,FGD3,LOC100859467,MFN2,NF1,SPRY2
GO:0006366	transcription by RNA polymerase II	biological process	56/435	1363/13601	0.02979	0.548689	ARID4B,ARID5B,BARX1,CD36,CREBBP,CUX2,DAB2IP,DLG1,DMAP1,ECM1,EGFR,ETS1,EZH1,GATA2,GATA5,GLI2,GPS2,HAND2,HIC1,HNRNPA2B1,HNRNPKL,ID1,ID4,JUND,LOC107054982,LPIN2,MEF2D,MEIS1,MEIS2,NBL1,NFIB,NKX3-2,NKX6-1,NOTCH1,OGT,PCF11,PIK3R1,PPARA,PPARGC1A,PPP1R36,PPP3CA,PROX1,RPS6KA3,SERPINF2,SHH,SNAPC4,SP1,STAT5A,STRN3,SULF1,TCEA2,TCERG1,TRAF6,VEZF1,WHSC1,WT1	ARID4B,ARID5B,BARX1,CD36,CREBBP,CUX2,DAB2IP,DLG1,DMAP1,ECM1,EGFR,ETS1,EZH1,GATA2,GATA5,GLI2,GPS2,HAND2,HIC1,HNRNPA2B1,HNRNPKL,ID1,ID4,JUND,LOC107054982,LPIN2,MEF2D,MEIS1,MEIS2,NBL1,NFIB,NKX3-2,NKX6-1,NOTCH1,OGT,PCF11,PIK3R1,PPARA,PPARGC1A,PPP1R36,PPP3CA,PROX1,RPS6KA3,SERPINF2,SHH,SNAPC4,SP1,STAT5A,STRN3,SULF1,TCEA2,TCERG1,TRAF6,VEZF1,WHSC1,WT1
GO:1901988	negative regulation of cell cycle phase transition	biological process	8/435	114/13601	0.0298	0.548689	CHEK2,CNOT4,CNOT6,FOXN3,LOC107049862,MAD1L1,MYO16,TNKS1BP1	CHEK2,CNOT4,CNOT6,FOXN3,LOC107049862,MAD1L1,MYO16,TNKS1BP1
GO:0051962	positive regulation of nervous system development	biological process	19/435	371/13601	0.02984	0.548689	BRAF,CUX2,DAB2IP,FBXO38,GDPD5,GLI2,IL6ST,KIDINS220,METRN,NBL1,NOTCH1,NPTN,PAFAH1B1,PAK3,PROX1,PTK7,RAPGEF2,SEMA5A,SHH	BRAF,CUX2,DAB2IP,FBXO38,GDPD5,GLI2,IL6ST,KIDINS220,METRN,NBL1,NOTCH1,NPTN,PAFAH1B1,PAK3,PROX1,PTK7,RAPGEF2,SEMA5A,SHH
GO:0017144	drug metabolic process	biological process	24/435	499/13601	0.0308	0.548689	AASS,ACLY,ACOX1,ADPGK,AK3,CARNMT1,CBSL,DMGDH,DPYD,EGFR,ESD,GNE,IDH1,KMO,LOC107051813,LOC430766,MAT1A,OGT,PFKP,PPARA,PPARGC1A,SLC25A25,SP1,STAT5A	AASS,ACLY,ACOX1,ADPGK,AK3,CARNMT1,CBSL,DMGDH,DPYD,EGFR,ESD,GNE,IDH1,KMO,LOC107051813,LOC430766,MAT1A,OGT,PFKP,PPARA,PPARGC1A,SLC25A25,SP1,STAT5A
GO:0051101	regulation of DNA binding	biological process	6/435	74/13601	0.03084	0.548689	HAND2,ID1,ISL1,NFIB,PPARA,TRAF6	HAND2,ID1,ISL1,NFIB,PPARA,TRAF6
GO:1903214	regulation of protein targeting to mitochondrion	biological process	6/435	74/13601	0.03084	0.548689	ATG13,CTSK,PLAGL2,USP36,VPS11,WBP11	ATG13,CTSK,PLAGL2,USP36,VPS11,WBP11
GO:0051403	stress-activated MAPK cascade	biological process	11/435	181/13601	0.03113	0.548689	CBSL,DAB2IP,DLG1,GPS2,MAP3K2,MAP3K20,NBR1,PAFAH1B1,PDCD4,SERPINF2,TRAF6	CBSL,DAB2IP,DLG1,GPS2,MAP3K2,MAP3K20,NBR1,PAFAH1B1,PDCD4,SERPINF2,TRAF6
GO:0060255	regulation of macromolecule metabolic process	biological process	153/435	4211/13601	0.03117	0.548689	A1CF,A2M,A2ML2,ACTA2,AFF2,AGT,AHR1A,ANKRD54,ANKS1A,APOB,ARHGEF11,ARID4B,ARID5B,ARNTL,BARX1,BAZ2B,BRAF,CAMKK2,CARD11,CASP8AP2,CBSL,CCDC88A,CD36,CENPE,CFI,CHEK2,CNOT4,CNOT6,COL1A1,CPEB4,CREBBP,CTCF,CUX2,DAB2,DAB2IP,DDX6,DLC1,DLG1,DMAP1,DPF3,DPH1,ECM1,EGFR,ENPP2,ERC1,ETS1,EZH1,FAF1,FBLN1,FETUB,FOXN3,GATA2,GATA5,GLI2,GPRC5A,GPS2,HAND2,HGS,HIC1,HNRNPA2B1,HNRNPKL,HP1BP3,HRG,ID1,ID4,IRF6,ISL1,JMJD1C,JUN…	A1CF,A2M,A2ML2,ACTA2,AFF2,AGT,AHR1A,ANKRD54,ANKS1A,APOB,ARHGEF11,ARID4B,ARID5B,ARNTL,BARX1,BAZ2B,BRAF,CAMKK2,CARD11,CASP8AP2,CBSL,CCDC88A,CD36,CENPE,CFI,CHEK2,CNOT4,CNOT6,COL1A1,CPEB4,CREBBP,CTCF,CUX2,DAB2,DAB2IP,DDX6,DLC1,DLG1,DMAP1,DPF3,DPH1,ECM1,EGFR,ENPP2,ERC1,ETS1,EZH1,FAF1,FBLN1,FETUB,FOXN3,GATA2,GATA5,GLI2,GPRC5A,GPS2,HAND2,HGS,HIC1,HNRNPA2B1,HNRNPKL,HP1BP3,HRG,ID1,ID4,IRF6,ISL1,JMJD1C,JUN…
GO:0001845	phagolysosome assembly	biological process	2/435	9/13601	0.03166	0.548689	RAB34,SYT7	RAB34,SYT7
GO:0010603	regulation of cytoplasmic mRNA processing body assembly	biological process	2/435	9/13601	0.03166	0.548689	CNOT6,PAN3	CNOT6,PAN3
GO:0010744	positive regulation of macrophage derived foam cell differentiation	biological process	2/435	9/13601	0.03166	0.548689	APOB,CD36	APOB,CD36
GO:0021559	trigeminal nerve development	biological process	2/435	9/13601	0.03166	0.548689	ISL1,PLXNA4	ISL1,PLXNA4
GO:0030812	negative regulation of nucleotide catabolic process	biological process	2/435	9/13601	0.03166	0.548689	PPARA,PPARGC1A	PPARA,PPARGC1A
GO:0033089	positive regulation of T cell differentiation in thymus	biological process	2/435	9/13601	0.03166	0.548689	GLI2,SHH	GLI2,SHH
GO:0033262	regulation of nuclear cell cycle DNA replication	biological process	2/435	9/13601	0.03166	0.548689	CHEK2,WIZ	CHEK2,WIZ
GO:0033504	floor plate development	biological process	2/435	9/13601	0.03166	0.548689	GLI2,SHH	GLI2,SHH
GO:0039535	regulation of RIG-I signaling pathway	biological process	2/435	9/13601	0.03166	0.548689	PUM2,SEC14L1	PUM2,SEC14L1
GO:0040034	regulation of development, heterochronic	biological process	2/435	9/13601	0.03166	0.548689	GDPD5,NOTCH1	GDPD5,NOTCH1
GO:0040037	negative regulation of fibroblast growth factor receptor signaling pathway	biological process	2/435	9/13601	0.03166	0.548689	SPRY2,SULF1	SPRY2,SULF1
GO:0045820	negative regulation of glycolytic process	biological process	2/435	9/13601	0.03166	0.548689	PPARA,PPARGC1A	PPARA,PPARGC1A
GO:0051198	negative regulation of coenzyme metabolic process	biological process	2/435	9/13601	0.03166	0.548689	PPARA,PPARGC1A	PPARA,PPARGC1A
GO:0051775	response to redox state	biological process	2/435	9/13601	0.03166	0.548689	ARHGDIA,ARNTL	ARHGDIA,ARNTL
GO:0052646	alditol phosphate metabolic process	biological process	2/435	9/13601	0.03166	0.548689	GK2,GPD2	GK2,GPD2
GO:0060379	cardiac muscle cell myoblast differentiation	biological process	2/435	9/13601	0.03166	0.548689	ISL1,NOTCH1	ISL1,NOTCH1
GO:0060742	epithelial cell differentiation involved in prostate gland development	biological process	2/435	9/13601	0.03166	0.548689	NOTCH1,PSAP	NOTCH1,PSAP
GO:0060767	epithelial cell proliferation involved in prostate gland development	biological process	2/435	9/13601	0.03166	0.548689	NOTCH1,SHH	NOTCH1,SHH
GO:0002320	lymphoid progenitor cell differentiation	biological process	3/435	22/13601	0.03187	0.548689	NOTCH1,PPP1R36,SHH	NOTCH1,PPP1R36,SHH
GO:0045687	positive regulation of glial cell differentiation	biological process	3/435	22/13601	0.03187	0.548689	IL6ST,NOTCH1,SHH	IL6ST,NOTCH1,SHH
GO:0046365	monosaccharide catabolic process	biological process	3/435	22/13601	0.03187	0.548689	NUDT5,PFKP,RBKS	NUDT5,PFKP,RBKS
GO:0060351	cartilage development involved in endochondral bone morphogenesis	biological process	3/435	22/13601	0.03187	0.548689	CBSL,COL1A1,SHH	CBSL,COL1A1,SHH
GO:0060914	heart formation	biological process	3/435	22/13601	0.03187	0.548689	HAND2,ISL1,NOTCH1	HAND2,ISL1,NOTCH1
GO:1902229	regulation of intrinsic apoptotic signaling pathway in response to DNA damage	biological process	3/435	22/13601	0.03187	0.548689	CXCL12,PGAP2,STEAP3	CXCL12,PGAP2,STEAP3
GO:1990090	cellular response to nerve growth factor stimulus	biological process	3/435	22/13601	0.03187	0.548689	ID1,KIDINS220,RAPGEF2	ID1,KIDINS220,RAPGEF2
GO:2000178	negative regulation of neural precursor cell proliferation	biological process	3/435	22/13601	0.03187	0.548689	GATA2,NF1,PAK3	GATA2,NF1,PAK3
GO:2000826	regulation of heart morphogenesis	biological process	3/435	22/13601	0.03187	0.548689	HAND2,ISL1,NOTCH1	HAND2,ISL1,NOTCH1
GO:0043066	negative regulation of apoptotic process	biological process	29/435	631/13601	0.03189	0.548689	ALB,AXL,BRAF,CPEB4,CXCL12,DAB2,EGFR,GLI2,GPAM,HAND2,ID1,IL6ST,ISL1,IVNS1ABP,LGALS3,LOC100859467,NAA35,NKX3-2,NOTCH1,PGAP2,PIK3R1,PPARGC1A,RPS6KA3,SEMA5A,SHH,SON,SPRY2,STAT5A,WT1	ALB,AXL,BRAF,CPEB4,CXCL12,DAB2,EGFR,GLI2,GPAM,HAND2,ID1,IL6ST,ISL1,IVNS1ABP,LGALS3,LOC100859467,NAA35,NKX3-2,NOTCH1,PGAP2,PIK3R1,PPARGC1A,RPS6KA3,SEMA5A,SHH,SON,SPRY2,STAT5A,WT1
GO:0000255	allantoin metabolic process	biological process	1/435	1/13601	0.03198	0.548689	STAT5A	STAT5A
GO:0001897	cytolysis by symbiont of host cells	biological process	1/435	1/13601	0.03198	0.548689	ALB	ALB
GO:0002194	hepatocyte cell migration	biological process	1/435	1/13601	0.03198	0.548689	PROX1	PROX1
GO:0003169	coronary vein morphogenesis	biological process	1/435	1/13601	0.03198	0.548689	NOTCH1	NOTCH1
GO:0003270	Notch signaling pathway involved in regulation of secondary heart field cardioblast proliferation	biological process	1/435	1/13601	0.03198	0.548689	NOTCH1	NOTCH1
GO:0005988	lactose metabolic process	biological process	1/435	1/13601	0.03198	0.548689	B4GALT1	B4GALT1
GO:0005989	lactose biosynthetic process	biological process	1/435	1/13601	0.03198	0.548689	B4GALT1	B4GALT1
GO:0006214	thymidine catabolic process	biological process	1/435	1/13601	0.03198	0.548689	DPYD	DPYD
GO:0006549	isoleucine metabolic process	biological process	1/435	1/13601	0.03198	0.548689	STAT5A	STAT5A
GO:0006740	NADPH regeneration	biological process	1/435	1/13601	0.03198	0.548689	NNT	NNT
GO:0006863	purine nucleobase transport	biological process	1/435	1/13601	0.03198	0.548689	AQP9	AQP9
GO:0007329	positive regulation of transcription from RNA polymerase II promoter by pheromones	biological process	1/435	1/13601	0.03198	0.548689	PPARGC1A	PPARGC1A
GO:0007356	thorax and anterior abdomen determination	biological process	1/435	1/13601	0.03198	0.548689	WT1	WT1
GO:0008218	bioluminescence	biological process	1/435	1/13601	0.03198	0.548689	SERPINA10	SERPINA10
GO:0009371	positive regulation of transcription by pheromones	biological process	1/435	1/13601	0.03198	0.548689	PPARGC1A	PPARGC1A
GO:0009373	regulation of transcription by pheromones	biological process	1/435	1/13601	0.03198	0.548689	PPARGC1A	PPARGC1A
GO:0015724	formate transport	biological process	1/435	1/13601	0.03198	0.548689	SLC26A6	SLC26A6
GO:0015797	mannitol transport	biological process	1/435	1/13601	0.03198	0.548689	SLC26A6	SLC26A6
GO:0015855	pyrimidine nucleobase transport	biological process	1/435	1/13601	0.03198	0.548689	AQP9	AQP9
GO:0015960	diadenosine polyphosphate biosynthetic process	biological process	1/435	1/13601	0.03198	0.548689	GARS	GARS
GO:0015965	diadenosine tetraphosphate metabolic process	biological process	1/435	1/13601	0.03198	0.548689	GARS	GARS
GO:0015966	diadenosine tetraphosphate biosynthetic process	biological process	1/435	1/13601	0.03198	0.548689	GARS	GARS
GO:0018315	molybdenum incorporation into molybdenum-molybdopterin complex	biological process	1/435	1/13601	0.03198	0.548689	GPHN	GPHN
GO:0019072	viral genome packaging	biological process	1/435	1/13601	0.03198	0.548689	DDX6	DDX6
GO:0019074	viral RNA genome packaging	biological process	1/435	1/13601	0.03198	0.548689	DDX6	DDX6
GO:0019836	hemolysis by symbiont of host erythrocytes	biological process	1/435	1/13601	0.03198	0.548689	ALB	ALB
GO:0021644	vagus nerve morphogenesis	biological process	1/435	1/13601	0.03198	0.548689	PLXNA4	PLXNA4
GO:0021793	chemorepulsion of branchiomotor axon	biological process	1/435	1/13601	0.03198	0.548689	PLXNA4	PLXNA4
GO:0021956	central nervous system interneuron axonogenesis	biological process	1/435	1/13601	0.03198	0.548689	TCTN1	TCTN1
GO:0021965	spinal cord ventral commissure morphogenesis	biological process	1/435	1/13601	0.03198	0.548689	GLI2	GLI2
GO:0021990	neural plate formation	biological process	1/435	1/13601	0.03198	0.548689	PAK3	PAK3
GO:0035406	histone-tyrosine phosphorylation	biological process	1/435	1/13601	0.03198	0.548689	JAK2	JAK2
GO:0035409	histone H3-Y41 phosphorylation	biological process	1/435	1/13601	0.03198	0.548689	JAK2	JAK2
GO:0035854	eosinophil fate commitment	biological process	1/435	1/13601	0.03198	0.548689	GATA2	GATA2
GO:0036164	cell-abiotic substrate adhesion	biological process	1/435	1/13601	0.03198	0.548689	ID1	ID1
GO:0036273	response to statin	biological process	1/435	1/13601	0.03198	0.548689	PPARGC1A	PPARGC1A
GO:0040030	regulation of molecular function, epigenetic	biological process	1/435	1/13601	0.03198	0.548689	CTCF	CTCF
GO:0042040	metal incorporation into metallo-molybdopterin complex	biological process	1/435	1/13601	0.03198	0.548689	GPHN	GPHN
GO:0044790	negative regulation by host of viral release from host cell	biological process	1/435	1/13601	0.03198	0.548689	VAPB	VAPB
GO:0046019	regulation of transcription from RNA polymerase II promoter by pheromones	biological process	1/435	1/13601	0.03198	0.548689	PPARGC1A	PPARGC1A
GO:0046127	pyrimidine deoxyribonucleoside catabolic process	biological process	1/435	1/13601	0.03198	0.548689	DPYD	DPYD
GO:0046167	glycerol-3-phosphate biosynthetic process	biological process	1/435	1/13601	0.03198	0.548689	GK2	GK2
GO:0046294	formaldehyde catabolic process	biological process	1/435	1/13601	0.03198	0.548689	ESD	ESD
GO:0046351	disaccharide biosynthetic process	biological process	1/435	1/13601	0.03198	0.548689	B4GALT1	B4GALT1
GO:0046544	development of secondary male sexual characteristics	biological process	1/435	1/13601	0.03198	0.548689	STAT5A	STAT5A
GO:0046725	negative regulation by virus of viral protein levels in host cell	biological process	1/435	1/13601	0.03198	0.548689	VAPB	VAPB
GO:0048298	positive regulation of isotype switching to IgA isotypes	biological process	1/435	1/13601	0.03198	0.548689	WHSC1	WHSC1
GO:0051659	maintenance of mitochondrion location	biological process	1/435	1/13601	0.03198	0.548689	ALB	ALB
GO:0060032	notochord regression	biological process	1/435	1/13601	0.03198	0.548689	GLI2	GLI2
GO:0060738	epithelial-mesenchymal signaling involved in prostate gland development	biological process	1/435	1/13601	0.03198	0.548689	SHH	SHH
GO:0060781	mesenchymal cell proliferation involved in prostate gland development	biological process	1/435	1/13601	0.03198	0.548689	SHH	SHH
GO:0060782	regulation of mesenchymal cell proliferation involved in prostate gland development	biological process	1/435	1/13601	0.03198	0.548689	SHH	SHH
GO:0060783	mesenchymal smoothened signaling pathway involved in prostate gland development	biological process	1/435	1/13601	0.03198	0.548689	SHH	SHH
GO:0060785	regulation of apoptosis involved in tissue homeostasis	biological process	1/435	1/13601	0.03198	0.548689	SHH	SHH
GO:0060786	regulation of cell differentiation involved in tissue homeostasis	biological process	1/435	1/13601	0.03198	0.548689	SHH	SHH
GO:0060843	venous endothelial cell differentiation	biological process	1/435	1/13601	0.03198	0.548689	NOTCH1	NOTCH1
GO:0060979	vasculogenesis involved in coronary vascular morphogenesis	biological process	1/435	1/13601	0.03198	0.548689	NOTCH1	NOTCH1
GO:0061075	positive regulation of neural retina development	biological process	1/435	1/13601	0.03198	0.548689	SHH	SHH
GO:0061114	branching involved in pancreas morphogenesis	biological process	1/435	1/13601	0.03198	0.548689	PROX1	PROX1
GO:0061189	positive regulation of sclerotome development	biological process	1/435	1/13601	0.03198	0.548689	SHH	SHH
GO:0061190	regulation of sclerotome development	biological process	1/435	1/13601	0.03198	0.548689	SHH	SHH
GO:0061534	gamma-aminobutyric acid secretion, neurotransmission	biological process	1/435	1/13601	0.03198	0.548689	NF1	NF1
GO:0061682	seminal vesicle morphogenesis	biological process	1/435	1/13601	0.03198	0.548689	ID4	ID4
GO:0070143	mitochondrial alanyl-tRNA aminoacylation	biological process	1/435	1/13601	0.03198	0.548689	AARS2	AARS2
GO:0071250	cellular response to nitrite	biological process	1/435	1/13601	0.03198	0.548689	PPARGC1A	PPARGC1A
GO:0071444	cellular response to pheromone	biological process	1/435	1/13601	0.03198	0.548689	PPARGC1A	PPARGC1A
GO:0071527	semaphorin-plexin signaling pathway involved in outflow tract morphogenesis	biological process	1/435	1/13601	0.03198	0.548689	HAND2	HAND2
GO:0071570	cement gland development	biological process	1/435	1/13601	0.03198	0.548689	PAK3	PAK3
GO:0072195	kidney smooth muscle cell differentiation	biological process	1/435	1/13601	0.03198	0.548689	SHH	SHH
GO:0072299	negative regulation of metanephric glomerulus development	biological process	1/435	1/13601	0.03198	0.548689	WT1	WT1
GO:0072302	negative regulation of metanephric glomerular mesangial cell proliferation	biological process	1/435	1/13601	0.03198	0.548689	WT1	WT1
GO:0072363	regulation of glycolytic process by positive regulation of transcription from RNA polymerase II prom...	biological process	1/435	1/13601	0.03198	0.548689	PPARA	PPARA
GO:0072366	regulation of cellular ketone metabolic process by positive regulation of transcription from RNA pol...	biological process	1/435	1/13601	0.03198	0.548689	PPARA	PPARA
GO:0072369	regulation of lipid transport by positive regulation of transcription from RNA polymerase II promote...	biological process	1/435	1/13601	0.03198	0.548689	PPARA	PPARA
GO:0072428	signal transduction involved in intra-S DNA damage checkpoint	biological process	1/435	1/13601	0.03198	0.548689	CHEK2	CHEK2
GO:0072564	blood microparticle formation	biological process	1/435	1/13601	0.03198	0.548689	CD36	CD36
GO:0072579	glycine receptor clustering	biological process	1/435	1/13601	0.03198	0.548689	GPHN	GPHN
GO:0080033	response to nitrite	biological process	1/435	1/13601	0.03198	0.548689	PPARGC1A	PPARGC1A
GO:0090017	anterior neural plate formation	biological process	1/435	1/13601	0.03198	0.548689	PAK3	PAK3
GO:0090119	vesicle-mediated cholesterol transport	biological process	1/435	1/13601	0.03198	0.548689	SYT7	SYT7
GO:0090176	microtubule cytoskeleton organization involved in establishment of planar polarity	biological process	1/435	1/13601	0.03198	0.548689	PAFAH1B1	PAFAH1B1
GO:0090235	regulation of metaphase plate congression	biological process	1/435	1/13601	0.03198	0.548689	MAD1L1	MAD1L1
GO:0090425	acinar cell differentiation	biological process	1/435	1/13601	0.03198	0.548689	PROX1	PROX1
GO:0097298	regulation of nucleus size	biological process	1/435	1/13601	0.03198	0.548689	HP1BP3	HP1BP3
GO:0097309	cap1 mRNA methylation	biological process	1/435	1/13601	0.03198	0.548689	CMTR1	CMTR1
GO:0100057	regulation of phenotypic switching by transcription from RNA polymerase II promoter	biological process	1/435	1/13601	0.03198	0.548689	SP1	SP1
GO:0110095	cellular detoxification of aldehyde	biological process	1/435	1/13601	0.03198	0.548689	ESD	ESD
GO:1901187	regulation of ephrin receptor signaling pathway	biological process	1/435	1/13601	0.03198	0.548689	ANKS1A	ANKS1A
GO:1901534	positive regulation of hematopoietic progenitor cell differentiation	biological process	1/435	1/13601	0.03198	0.548689	PPP1R36	PPP1R36
GO:1901558	response to metformin	biological process	1/435	1/13601	0.03198	0.548689	PPARGC1A	PPARGC1A
GO:1902167	positive regulation of intrinsic apoptotic signaling pathway in response to DNA damage by p53 class ...	biological process	1/435	1/13601	0.03198	0.548689	STEAP3	STEAP3
GO:1902520	response to doxorubicin	biological process	1/435	1/13601	0.03198	0.548689	CHEK2	CHEK2
GO:1902630	regulation of membrane hyperpolarization	biological process	1/435	1/13601	0.03198	0.548689	AGT	AGT
GO:1902632	positive regulation of membrane hyperpolarization	biological process	1/435	1/13601	0.03198	0.548689	AGT	AGT
GO:1902868	positive regulation of retina development in camera-type eye	biological process	1/435	1/13601	0.03198	0.548689	SHH	SHH
GO:1903210	glomerular visceral epithelial cell apoptotic process	biological process	1/435	1/13601	0.03198	0.548689	PPARGC1A	PPARGC1A
GO:1903237	negative regulation of leukocyte tethering or rolling	biological process	1/435	1/13601	0.03198	0.548689	CXCL12	CXCL12
GO:1903463	regulation of mitotic cell cycle DNA replication	biological process	1/435	1/13601	0.03198	0.548689	CHEK2	CHEK2
GO:1903464	negative regulation of mitotic cell cycle DNA replication	biological process	1/435	1/13601	0.03198	0.548689	CHEK2	CHEK2
GO:1903925	response to bisphenol A	biological process	1/435	1/13601	0.03198	0.548689	CHEK2	CHEK2
GO:1903926	cellular response to bisphenol A	biological process	1/435	1/13601	0.03198	0.548689	CHEK2	CHEK2
GO:1904187	regulation of transformation of host cell by virus	biological process	1/435	1/13601	0.03198	0.548689	FBLN1	FBLN1
GO:1904188	negative regulation of transformation of host cell by virus	biological process	1/435	1/13601	0.03198	0.548689	FBLN1	FBLN1
GO:1904588	cellular response to glycoprotein	biological process	1/435	1/13601	0.03198	0.548689	HNRNPM	HNRNPM
GO:1904633	regulation of glomerular visceral epithelial cell apoptotic process	biological process	1/435	1/13601	0.03198	0.548689	PPARGC1A	PPARGC1A
GO:1904635	positive regulation of glomerular visceral epithelial cell apoptotic process	biological process	1/435	1/13601	0.03198	0.548689	PPARGC1A	PPARGC1A
GO:1904638	response to resveratrol	biological process	1/435	1/13601	0.03198	0.548689	PPARGC1A	PPARGC1A
GO:1904639	cellular response to resveratrol	biological process	1/435	1/13601	0.03198	0.548689	PPARGC1A	PPARGC1A
GO:1904826	regulation of hydrogen sulfide biosynthetic process	biological process	1/435	1/13601	0.03198	0.548689	SP1	SP1
GO:1904828	positive regulation of hydrogen sulfide biosynthetic process	biological process	1/435	1/13601	0.03198	0.548689	SP1	SP1
GO:1905458	positive regulation of lymphoid progenitor cell differentiation	biological process	1/435	1/13601	0.03198	0.548689	PPP1R36	PPP1R36
GO:1905899	regulation of smooth muscle tissue development	biological process	1/435	1/13601	0.03198	0.548689	SHH	SHH
GO:1905900	negative regulation of smooth muscle tissue development	biological process	1/435	1/13601	0.03198	0.548689	SHH	SHH
GO:1905901	positive regulation of smooth muscle tissue development	biological process	1/435	1/13601	0.03198	0.548689	SHH	SHH
GO:1990256	signal clustering	biological process	1/435	1/13601	0.03198	0.548689	SEMA5A	SEMA5A
GO:1990428	miRNA transport	biological process	1/435	1/13601	0.03198	0.548689	HNRNPA2B1	HNRNPA2B1
GO:1990831	cellular response to carcinoembryonic antigen	biological process	1/435	1/13601	0.03198	0.548689	HNRNPM	HNRNPM
GO:1990927	calcium ion regulated lysosome exocytosis	biological process	1/435	1/13601	0.03198	0.548689	SYT7	SYT7
GO:2000061	regulation of ureter smooth muscle cell differentiation	biological process	1/435	1/13601	0.03198	0.548689	SHH	SHH
GO:2000062	negative regulation of ureter smooth muscle cell differentiation	biological process	1/435	1/13601	0.03198	0.548689	SHH	SHH
GO:2000063	positive regulation of ureter smooth muscle cell differentiation	biological process	1/435	1/13601	0.03198	0.548689	SHH	SHH
GO:2000174	regulation of pro-T cell differentiation	biological process	1/435	1/13601	0.03198	0.548689	PPP1R36	PPP1R36
GO:2000176	positive regulation of pro-T cell differentiation	biological process	1/435	1/13601	0.03198	0.548689	PPP1R36	PPP1R36
GO:2000182	regulation of progesterone biosynthetic process	biological process	1/435	1/13601	0.03198	0.548689	PPARGC1A	PPARGC1A
GO:2000184	positive regulation of progesterone biosynthetic process	biological process	1/435	1/13601	0.03198	0.548689	PPARGC1A	PPARGC1A
GO:2000332	regulation of blood microparticle formation	biological process	1/435	1/13601	0.03198	0.548689	CD36	CD36
GO:2000334	positive regulation of blood microparticle formation	biological process	1/435	1/13601	0.03198	0.548689	CD36	CD36
GO:2000356	regulation of kidney smooth muscle cell differentiation	biological process	1/435	1/13601	0.03198	0.548689	SHH	SHH
GO:2000357	negative regulation of kidney smooth muscle cell differentiation	biological process	1/435	1/13601	0.03198	0.548689	SHH	SHH
GO:2000358	positive regulation of kidney smooth muscle cell differentiation	biological process	1/435	1/13601	0.03198	0.548689	SHH	SHH
GO:2000729	positive regulation of mesenchymal cell proliferation involved in ureter development	biological process	1/435	1/13601	0.03198	0.548689	SHH	SHH
GO:2000763	positive regulation of transcription from RNA polymerase II promoter involved in norepinephrine bios...	biological process	1/435	1/13601	0.03198	0.548689	HAND2	HAND2
GO:2000764	positive regulation of semaphorin-plexin signaling pathway involved in outflow tract morphogenesis	biological process	1/435	1/13601	0.03198	0.548689	HAND2	HAND2
GO:2000795	negative regulation of epithelial cell proliferation involved in lung morphogenesis	biological process	1/435	1/13601	0.03198	0.548689	NFIB	NFIB
GO:2000979	positive regulation of forebrain neuron differentiation	biological process	1/435	1/13601	0.03198	0.548689	PROX1	PROX1
GO:2001074	regulation of metanephric ureteric bud development	biological process	1/435	1/13601	0.03198	0.548689	WT1	WT1
GO:2001076	positive regulation of metanephric ureteric bud development	biological process	1/435	1/13601	0.03198	0.548689	WT1	WT1
GO:2001260	regulation of semaphorin-plexin signaling pathway	biological process	1/435	1/13601	0.03198	0.548689	HAND2	HAND2
GO:2001262	positive regulation of semaphorin-plexin signaling pathway	biological process	1/435	1/13601	0.03198	0.548689	HAND2	HAND2
GO:0006631	fatty acid metabolic process	biological process	15/435	276/13601	0.03222	0.552128	ACLY,ACOX1,CYP2C23a,CYP2C23b,DAGLB,GK2,GPAM,HACL1,LIPC,LPIN2,PPARA,PPARGC1A,PRKAB1,PTGR1,STAT5A	ACLY,ACOX1,CYP2C23a,CYP2C23b,DAGLB,GK2,GPAM,HACL1,LIPC,LPIN2,PPARA,PPARGC1A,PRKAB1,PTGR1,STAT5A
GO:0002067	glandular epithelial cell differentiation	biological process	4/435	38/13601	0.03233	0.552657	ARNTL,NKX6-1,NOTCH1,PROX1	ARNTL,NKX6-1,NOTCH1,PROX1
GO:0007029	endoplasmic reticulum organization	biological process	4/435	38/13601	0.03233	0.552657	ATL2,COL4A3BP,LMAN1L,VAPB	ATL2,COL4A3BP,LMAN1L,VAPB
GO:0060548	negative regulation of cell death	biological process	31/435	685/13601	0.03252	0.555225	ALB,AXL,BRAF,CPEB4,CXCL12,DAB2,EGFR,GLI2,GPAM,HAND2,ID1,IL6ST,ISL1,IVNS1ABP,LGALS3,LOC100859467,NAA35,NKX3-2,NOTCH1,OGT,PGAP2,PIK3R1,PPARA,PPARGC1A,RPS6KA3,SEMA5A,SHH,SON,SPRY2,STAT5A,WT1	ALB,AXL,BRAF,CPEB4,CXCL12,DAB2,EGFR,GLI2,GPAM,HAND2,ID1,IL6ST,ISL1,IVNS1ABP,LGALS3,LOC100859467,NAA35,NKX3-2,NOTCH1,OGT,PGAP2,PIK3R1,PPARA,PPARGC1A,RPS6KA3,SEMA5A,SHH,SON,SPRY2,STAT5A,WT1
GO:0006639	acylglycerol metabolic process	biological process	6/435	75/13601	0.03266	0.556256	AGPAT3,APOB,GK2,GPAM,LIPC,LPIN2	AGPAT3,APOB,GK2,GPAM,LIPC,LPIN2
GO:1903749	positive regulation of establishment of protein localization to mitochondrion	biological process	6/435	75/13601	0.03266	0.556256	ATG13,CTSK,PLAGL2,USP36,VPS11,WBP11	ATG13,CTSK,PLAGL2,USP36,VPS11,WBP11
GO:0010564	regulation of cell cycle process	biological process	20/435	400/13601	0.0327	0.556258	CENPE,CHEK2,CNOT4,CNOT6,CREBBP,DAB2IP,FOXN3,KIF23,LOC107049862,MAD1L1,MTA3,MYO16,PAK3,PDCD6IP,PSME1,RCC2,RPL17,SVIL,TNKS1BP1,WIZ	CENPE,CHEK2,CNOT4,CNOT6,CREBBP,DAB2IP,FOXN3,KIF23,LOC107049862,MAD1L1,MTA3,MYO16,PAK3,PDCD6IP,PSME1,RCC2,RPL17,SVIL,TNKS1BP1,WIZ
GO:0031399	regulation of protein modification process	biological process	51/435	1231/13601	0.03277	0.556771	AGT,ANKRD54,BRAF,CAMKK2,CBSL,CCDC88A,CD36,CENPE,CHEK2,CTCF,DAB2,DAB2IP,DLC1,DLG1,EGFR,ENPP2,FBLN1,GATA2,GPRC5A,GPS2,HGS,HRG,ID1,ISL1,KIDINS220,LOC100859467,LOC430766,LRRK1,MAP3K2,MAP3K20,MPRIP,MVP,NBR1,NF1,NPTN,OGT,PAFAH1B1,PDCD4,PPARGC1A,PRKAB1,PRKAR1B,PROX1,RAP1B,RAPGEF2,SERPINF2,SHC1,SPRY2,TAB2,TRAF6,WNK2,YWHAB	AGT,ANKRD54,BRAF,CAMKK2,CBSL,CCDC88A,CD36,CENPE,CHEK2,CTCF,DAB2,DAB2IP,DLC1,DLG1,EGFR,ENPP2,FBLN1,GATA2,GPRC5A,GPS2,HGS,HRG,ID1,ISL1,KIDINS220,LOC100859467,LOC430766,LRRK1,MAP3K2,MAP3K20,MPRIP,MVP,NBR1,NF1,NPTN,OGT,PAFAH1B1,PDCD4,PPARGC1A,PRKAB1,PRKAR1B,PROX1,RAP1B,RAPGEF2,SERPINF2,SHC1,SPRY2,TAB2,TRAF6,WNK2,YWHAB
GO:0005681	spliceosomal complex	cellular component	9/460	148/15561	0.03179	0.560542	FAM179B,HNRNPA2B1,HNRNPH3,HNRNPKL,HNRNPM,LGALS3,PRPF4B,WBP11,WBP4	FAM179B,HNRNPA2B1,HNRNPH3,HNRNPKL,HNRNPM,LGALS3,PRPF4B,WBP11,WBP4
GO:0050920	regulation of chemotaxis	biological process	9/435	138/13601	0.03314	0.562373	ADGRA2,CXCL12,HRG,MET,NBL1,NOTCH1,PLXNA4,SEMA5A,SEMA5B	ADGRA2,CXCL12,HRG,MET,NBL1,NOTCH1,PLXNA4,SEMA5A,SEMA5B
GO:0048812	neuron projection morphogenesis	biological process	23/435	477/13601	0.03319	0.562538	BRAF,CHN1,CUX2,DAB2IP,DPYSL2,GLI2,ID1,ISL1,KIDINS220,METRN,NBL1,NFIB,NOTCH1,PAFAH1B1,PLXNA4,PPP3CA,RAPGEF2,RAPH1,RBFOX2,SEMA5A,SEMA5B,SHH,TCTN1	BRAF,CHN1,CUX2,DAB2IP,DPYSL2,GLI2,ID1,ISL1,KIDINS220,METRN,NBL1,NFIB,NOTCH1,PAFAH1B1,PLXNA4,PPP3CA,RAPGEF2,RAPH1,RBFOX2,SEMA5A,SEMA5B,SHH,TCTN1
GO:0045934	negative regulation of nucleobase-containing compound metabolic process	biological process	40/435	929/13601	0.03337	0.564904	AHR1A,CD36,CHEK2,CUX2,DAB2,DAB2IP,DLG1,DMAP1,FOXN3,GATA2,GLI2,GPS2,HIC1,HNRNPA2B1,ID1,ID4,ISL1,JUND,LOC121108941,MEIS2,MTA3,NFIB,NKX3-2,NKX6-1,NOTCH1,PDCD4,POU2F1,PPARA,PPARGC1A,PPP1R36,PROX1,PTPRK,RBFOX2,SHH,STRN3,TCERG1,TRAF6,WHSC1,WT1,ZNF706	AHR1A,CD36,CHEK2,CUX2,DAB2,DAB2IP,DLG1,DMAP1,FOXN3,GATA2,GLI2,GPS2,HIC1,HNRNPA2B1,ID1,ID4,ISL1,JUND,LOC121108941,MEIS2,MTA3,NFIB,NKX3-2,NKX6-1,NOTCH1,PDCD4,POU2F1,PPARA,PPARGC1A,PPP1R36,PROX1,PTPRK,RBFOX2,SHH,STRN3,TCERG1,TRAF6,WHSC1,WT1,ZNF706
GO:1901575	organic substance catabolic process	biological process	57/435	1401/13601	0.03359	0.567939	AASS,ACOX1,ADPGK,AGL,ANKS1A,APOB,ARNTL,CBSL,CHEK2,CNOT4,CNOT6,CRABP1,CTSE,CTSK,DAB2,DAB2IP,DAGLB,DMGDH,DNAJB9,DPYD,EGFR,ENPP2,ERAP1,ESD,FAF1,FBXL4,GK2,GPD2,HACL1,HPSE2,IDH1,KMO,LIPC,LOC430766,LPIN2,MARCH6,MVB12B,NUDT5,ODC,OGT,PAN3,PAPD4,PDCD6IP,PFKP,PGA3,PPARA,PPARGC1A,PSMB5,PSME1,PSME4,PUM2,RBKS,SHH,TLK2,TNKS1BP1,USP36,VPS11	AASS,ACOX1,ADPGK,AGL,ANKS1A,APOB,ARNTL,CBSL,CHEK2,CNOT4,CNOT6,CRABP1,CTSE,CTSK,DAB2,DAB2IP,DAGLB,DMGDH,DNAJB9,DPYD,EGFR,ENPP2,ERAP1,ESD,FAF1,FBXL4,GK2,GPD2,HACL1,HPSE2,IDH1,KMO,LIPC,LOC430766,LPIN2,MARCH6,MVB12B,NUDT5,ODC,OGT,PAN3,PAPD4,PDCD6IP,PFKP,PGA3,PPARA,PPARGC1A,PSMB5,PSME1,PSME4,PUM2,RBKS,SHH,TLK2,TNKS1BP1,USP36,VPS11
GO:1990782	protein tyrosine kinase binding	molecular function	5/390	36/12662	0.00464	0.568378	DOCK4,ELMO2,LOC100859467,PIK3R1,SHC1	DOCK4,ELMO2,LOC100859467,PIK3R1,SHC1
GO:0005096	GTPase activator activity	molecular function	17/390	273/12662	0.00474	0.568378	A2M,AGAP1,ARHGDIA,ARHGEF11,ARHGEF12,CHN1,DAB2IP,DLC1,DOCK4,GAPVD1,IQGAP2,LOC100859467,NF1,RALBP1,RALGAPB,RAPGEF2,SMAP1	A2M,AGAP1,ARHGDIA,ARHGEF11,ARHGEF12,CHN1,DAB2IP,DLC1,DOCK4,GAPVD1,IQGAP2,LOC100859467,NF1,RALBP1,RALGAPB,RAPGEF2,SMAP1
GO:0043167	ion binding	molecular function	193/390	5437/12662	0.00478	0.568378	AARS2,ABCB1,ACAN,ACBD4,ACLY,ACOX1,ACTA2,ACY1,ADAMTS8,ADPGK,AGAP1,AK3,ALB,ANXA6,APOB,ARHGDIA,ATL2,ATP7B,AXL,B4GALT1,BAZ2B,BRAF,BRD1,CABP2,CAMKK2,CANT1,CBSL,CCDC88A,CENPE,CEPT1,CFI,CHEK2,CHN1,CNOT4,CNOT6,COL11A1,COL1A1,COL3A1,COL4A3BP,CRABP1,CREBBP,CSRP1,CTCF,CYP2C23a,CYP2C23b,DAB2IP,DAGLB,DDX6,DGKG,DPF3,DPYD,EGFR,ENPP2,EPB41,ERAP1,ESYT1,ESYT2,FBLN1,FERMT2,FGD3,FOXP4,GALNT6,GARS,GATA2,GATA5,GK2,GLI…	AARS2,ABCB1,ACAN,ACBD4,ACLY,ACOX1,ACTA2,ACY1,ADAMTS8,ADPGK,AGAP1,AK3,ALB,ANXA6,APOB,ARHGDIA,ATL2,ATP7B,AXL,B4GALT1,BAZ2B,BRAF,BRD1,CABP2,CAMKK2,CANT1,CBSL,CCDC88A,CENPE,CEPT1,CFI,CHEK2,CHN1,CNOT4,CNOT6,COL11A1,COL1A1,COL3A1,COL4A3BP,CRABP1,CREBBP,CSRP1,CTCF,CYP2C23a,CYP2C23b,DAB2IP,DAGLB,DDX6,DGKG,DPF3,DPYD,EGFR,ENPP2,EPB41,ERAP1,ESYT1,ESYT2,FBLN1,FERMT2,FGD3,FOXP4,GALNT6,GARS,GATA2,GATA5,GK2,GLI…
GO:0004565	beta-galactosidase activity	molecular function	2/390	4/12662	0.00545	0.568378	GLB1L,GLB1L2	GLB1L,GLB1L2
GO:0005225	volume-sensitive anion channel activity	molecular function	2/390	4/12662	0.00545	0.568378	LRRC8A,LRRC8C	LRRC8A,LRRC8C
GO:0015205	nucleobase transmembrane transporter activity	molecular function	2/390	4/12662	0.00545	0.568378	AQP9,SLC23A2	AQP9,SLC23A2
GO:0016015	morphogen activity	molecular function	2/390	4/12662	0.00545	0.568378	NBL1,SHH	NBL1,SHH
GO:0031434	mitogen-activated protein kinase kinase binding	molecular function	2/390	4/12662	0.00545	0.568378	DAB2IP,DLG1	DAB2IP,DLG1
GO:0043405	regulation of MAP kinase activity	biological process	13/435	230/13601	0.03386	0.571812	CBSL,DAB2IP,EGFR,GPS2,HGS,KIDINS220,MAP3K2,MAP3K20,NF1,PDCD4,SHC1,SPRY2,TRAF6	CBSL,DAB2IP,EGFR,GPS2,HGS,KIDINS220,MAP3K2,MAP3K20,NF1,PDCD4,SHC1,SPRY2,TRAF6
GO:0043543	protein acylation	biological process	10/435	161/13601	0.03415	0.576013	BRD1,CREBBP,CTCF,DMAP1,GATA2,ISL1,MSL2,OGT,PPARGC1A,ZDHHC7	BRD1,CREBBP,CTCF,DMAP1,GATA2,ISL1,MSL2,OGT,PPARGC1A,ZDHHC7
GO:0051188	cofactor biosynthetic process	biological process	12/435	207/13601	0.03435	0.578688	ACLY,ADPGK,GPHN,KMO,MAT1A,MTHFD1L,OGT,PANK1,PFKP,PPARA,PPARGC1A,SLC25A39	ACLY,ADPGK,GPHN,KMO,MAT1A,MTHFD1L,OGT,PANK1,PFKP,PPARA,PPARGC1A,SLC25A39
GO:0031098	stress-activated protein kinase signaling cascade	biological process	11/435	184/13601	0.03449	0.57979	CBSL,DAB2IP,DLG1,GPS2,MAP3K2,MAP3K20,NBR1,PAFAH1B1,PDCD4,SERPINF2,TRAF6	CBSL,DAB2IP,DLG1,GPS2,MAP3K2,MAP3K20,NBR1,PAFAH1B1,PDCD4,SERPINF2,TRAF6
GO:0051171	regulation of nitrogen compound metabolic process	biological process	146/435	4013/13601	0.03453	0.57979	A2M,A2ML2,AFF2,AGT,AHR1A,ANKRD54,ANKS1A,ARHGEF11,ARID4B,ARID5B,ARNTL,BARX1,BAZ2B,BRAF,CAMKK2,CARD11,CASP8AP2,CBSL,CCDC88A,CD36,CENPE,CFI,CHEK2,CNOT6,COL1A1,CPEB4,CREBBP,CTCF,CUX2,DAB2,DAB2IP,DDX6,DLC1,DLG1,DMAP1,DPF3,DPH1,ECM1,EGFR,ENPP2,ERC1,ETS1,EZH1,FAF1,FBLN1,FETUB,FOXN3,GATA2,GATA5,GLI2,GPRC5A,GPS2,HAND2,HGS,HIC1,HNRNPA2B1,HNRNPKL,HP1BP3,HRG,ID1,ID4,IRF6,ISL1,JMJD1C,JUND,KDM2A,KIDINS220,LOC1…	A2M,A2ML2,AFF2,AGT,AHR1A,ANKRD54,ANKS1A,ARHGEF11,ARID4B,ARID5B,ARNTL,BARX1,BAZ2B,BRAF,CAMKK2,CARD11,CASP8AP2,CBSL,CCDC88A,CD36,CENPE,CFI,CHEK2,CNOT6,COL1A1,CPEB4,CREBBP,CTCF,CUX2,DAB2,DAB2IP,DDX6,DLC1,DLG1,DMAP1,DPF3,DPH1,ECM1,EGFR,ENPP2,ERC1,ETS1,EZH1,FAF1,FBLN1,FETUB,FOXN3,GATA2,GATA5,GLI2,GPRC5A,GPS2,HAND2,HGS,HIC1,HNRNPA2B1,HNRNPKL,HP1BP3,HRG,ID1,ID4,IRF6,ISL1,JMJD1C,JUND,KDM2A,KIDINS220,LOC1…
GO:0006638	neutral lipid metabolic process	biological process	6/435	76/13601	0.03454	0.57979	AGPAT3,APOB,GK2,GPAM,LIPC,LPIN2	AGPAT3,APOB,GK2,GPAM,LIPC,LPIN2
GO:0071437	invadopodium	cellular component	2/460	10/15561	0.03353	0.581472	ITGA3,SVIL	ITGA3,SVIL
GO:0005623	cell	cellular component	422/460	13861/15561	0.03365	0.581472	A1CF,A2M,AARS2,AASS,ABCB1,ACLY,ACOX1,ACTA2,ACY1,ADD1,ADGRA2,ADPGK,AFF2,AGAP1,AGL,AGPAT3,AHR1A,AK3,ALB,ALDH1A1,AMOTL1,ANKRD13A,ANKRD54,ANKS1A,ANXA6,AP1G1,AP3B2,APOB,AQP9,ARHGDIA,ARHGEF11,ARHGEF12,ARID4B,ARID5B,ARNTL,ARVCF,ATG13,ATG16L2,ATL2,ATP7B,AXL,B4GALT1,BARX1,BAZ2B,BCHE,BRAF,BRD1,C2CD2,CABP2,CAMKK2,CANT1,CARD11,CARNMT1,CASP8AP2,CATSPER4,CBSL,CCDC88A,CD36,CENPE,CEPT1,CFL2,CHEK2,CHN1,CLIP2,CMTR…	A1CF,A2M,AARS2,AASS,ABCB1,ACLY,ACOX1,ACTA2,ACY1,ADD1,ADGRA2,ADPGK,AFF2,AGAP1,AGL,AGPAT3,AHR1A,AK3,ALB,ALDH1A1,AMOTL1,ANKRD13A,ANKRD54,ANKS1A,ANXA6,AP1G1,AP3B2,APOB,AQP9,ARHGDIA,ARHGEF11,ARHGEF12,ARID4B,ARID5B,ARNTL,ARVCF,ATG13,ATG16L2,ATL2,ATP7B,AXL,B4GALT1,BARX1,BAZ2B,BCHE,BRAF,BRD1,C2CD2,CABP2,CAMKK2,CANT1,CARD11,CARNMT1,CASP8AP2,CATSPER4,CBSL,CCDC88A,CD36,CENPE,CEPT1,CFL2,CHEK2,CHN1,CLIP2,CMTR…
GO:0000165	MAPK cascade	biological process	28/435	610/13601	0.03506	0.584411	BRAF,CBSL,CD36,DAB2IP,DLG1,DOK4,EGFR,FBLN1,FRS3,GPS2,HGS,ID1,KIDINS220,MAP3K2,MAP3K20,NBR1,NDST1,NF1,NPTN,PAFAH1B1,PDCD4,RAP1B,RAPGEF2,SERPINF2,SHC1,SPRY2,TRAF6,WNK2	BRAF,CBSL,CD36,DAB2IP,DLG1,DOK4,EGFR,FBLN1,FRS3,GPS2,HGS,ID1,KIDINS220,MAP3K2,MAP3K20,NBR1,NDST1,NF1,NPTN,PAFAH1B1,PDCD4,RAP1B,RAPGEF2,SERPINF2,SHC1,SPRY2,TRAF6,WNK2
GO:0019218	regulation of steroid metabolic process	biological process	5/435	57/13601	0.03515	0.584411	AGT,APOB,PPARGC1A,PROX1,STAT5A	AGT,APOB,PPARGC1A,PROX1,STAT5A
GO:0043534	blood vessel endothelial cell migration	biological process	5/435	57/13601	0.03515	0.584411	AMOTL1,HRG,ID1,NF1,NOTCH1	AMOTL1,HRG,ID1,NF1,NOTCH1
GO:0008542	visual learning	biological process	4/435	39/13601	0.03515	0.584411	BRAF,MEIS2,NF1,NPTN	BRAF,MEIS2,NF1,NPTN
GO:0021575	hindbrain morphogenesis	biological process	4/435	39/13601	0.03515	0.584411	CBSL,DLC1,GLI2,PROX1	CBSL,DLC1,GLI2,PROX1
GO:0048806	genitalia development	biological process	4/435	39/13601	0.03515	0.584411	AXL,LOC100859467,SHH,WT1	AXL,LOC100859467,SHH,WT1
GO:0060976	coronary vasculature development	biological process	4/435	39/13601	0.03515	0.584411	HAND2,NDST1,NOTCH1,PTK7	HAND2,NDST1,NOTCH1,PTK7
GO:0097006	regulation of plasma lipoprotein particle levels	biological process	4/435	39/13601	0.03515	0.584411	APOB,CD36,LIPC,PLAGL2	APOB,CD36,LIPC,PLAGL2
GO:0030136	clathrin-coated vesicle	cellular component	7/460	104/15561	0.03452	0.586842	AP1G1,AP3B2,APOB,DAB2,VPS11,VPS33B,VWF	AP1G1,AP3B2,APOB,DAB2,VPS11,VPS33B,VWF
GO:0030141	secretory granule	cellular component	12/460	224/15561	0.03464	0.586842	A2M,CLIP2,GARS,HRG,LOC121107687,NOTCH1,OGT,SERPINF2,SUN1,SYT7,VPS33B,VWF	A2M,CLIP2,GARS,HRG,LOC121107687,NOTCH1,OGT,SERPINF2,SUN1,SYT7,VPS33B,VWF
GO:0022409	positive regulation of cell-cell adhesion	biological process	10/435	162/13601	0.03541	0.587501	CARD11,GLI2,GPAM,IL6ST,PLEKHH3,PPP1R36,SERPINF2,SHH,STAT5A,TRAF6	CARD11,GLI2,GPAM,IL6ST,PLEKHH3,PPP1R36,SERPINF2,SHH,STAT5A,TRAF6
GO:0043065	positive regulation of apoptotic process	biological process	21/435	429/13601	0.03542	0.587501	AGT,ARHGEF11,ARHGEF12,B4GALT1,CASP8AP2,CHEK2,DAB2IP,DLC1,FAF1,HRG,IL20RA,LOC107049862,LOC430766,MAP3K20,NF1,NOTCH1,PLAGL2,PPARGC1A,RAPGEF2,STEAP3,WT1	AGT,ARHGEF11,ARHGEF12,B4GALT1,CASP8AP2,CHEK2,DAB2IP,DLC1,FAF1,HRG,IL20RA,LOC107049862,LOC430766,MAP3K20,NF1,NOTCH1,PLAGL2,PPARGC1A,RAPGEF2,STEAP3,WT1
GO:0050863	regulation of T cell activation	biological process	11/435	185/13601	0.03567	0.589602	CARD11,DLG1,GLI2,GPAM,IL6ST,LGALS3,MAD1L1,PPP1R36,SHH,STAT5A,TRAF6	CARD11,DLG1,GLI2,GPAM,IL6ST,LGALS3,MAD1L1,PPP1R36,SHH,STAT5A,TRAF6
GO:0048002	antigen processing and presentation of peptide antigen	biological process	7/435	97/13601	0.03578	0.589602	ABCB1,AP1G1,CENPE,CTSE,ERAP1,KIF23,TRAF6	ABCB1,AP1G1,CENPE,CTSE,ERAP1,KIF23,TRAF6
GO:0010907	positive regulation of glucose metabolic process	biological process	3/435	23/13601	0.0358	0.589602	PPARA,PPARGC1A,PPP4R3B	PPARA,PPARGC1A,PPP4R3B
GO:0021904	dorsal/ventral neural tube patterning	biological process	3/435	23/13601	0.0358	0.589602	GLI2,SHH,TCTN1	GLI2,SHH,TCTN1
GO:0032816	positive regulation of natural killer cell activation	biological process	3/435	23/13601	0.0358	0.589602	AP1G1,PPP1R36,STAT5A	AP1G1,PPP1R36,STAT5A
GO:1990089	response to nerve growth factor	biological process	3/435	23/13601	0.0358	0.589602	ID1,KIDINS220,RAPGEF2	ID1,KIDINS220,RAPGEF2
GO:0046486	glycerolipid metabolic process	biological process	14/435	256/13601	0.03605	0.59302	AGPAT3,APOB,CEPT1,ENPP2,GK2,GPAM,IMPAD1,LIPC,LPIN2,MTMR3,PGAP1,PGAP2,PIGC,PIK3R1	AGPAT3,APOB,CEPT1,ENPP2,GK2,GPAM,IMPAD1,LIPC,LPIN2,MTMR3,PGAP1,PGAP2,PIGC,PIK3R1
GO:0071704	organic substance metabolic process	biological process	276/435	8050/13601	0.03629	0.596058	A1CF,A2M,A2ML2,AARS2,AASS,ACLY,ACOX1,ACTA2,ACY1,ADD1,ADPGK,AFF2,AGL,AGPAT3,AGT,AHR1A,AK3,ALDH1A1,ANKRD54,ANKS1A,APOB,ARHGEF11,ARID4B,ARID5B,ARNTL,AXL,B4GALT1,BARX1,BAZ2B,BRAF,BRD1,CAMKK2,CANT1,CARD11,CARNMT1,CASP8AP2,CBSL,CCDC88A,CD36,CENPE,CEPT1,CFI,CHEK2,CMTR1,CNOT4,CNOT6,COL11A1,COL1A1,COL3A1,COL4A3BP,CPEB4,CPSF6,CRABP1,CREBBP,CTCF,CTSE,CTSK,CUX2,CYP2C23a,CYP2C23b,DAB2,DAB2IP,DAGLB,DCLRE1A,DDX…	A1CF,A2M,A2ML2,AARS2,AASS,ACLY,ACOX1,ACTA2,ACY1,ADD1,ADPGK,AFF2,AGL,AGPAT3,AGT,AHR1A,AK3,ALDH1A1,ANKRD54,ANKS1A,APOB,ARHGEF11,ARID4B,ARID5B,ARNTL,AXL,B4GALT1,BARX1,BAZ2B,BRAF,BRD1,CAMKK2,CANT1,CARD11,CARNMT1,CASP8AP2,CBSL,CCDC88A,CD36,CENPE,CEPT1,CFI,CHEK2,CMTR1,CNOT4,CNOT6,COL11A1,COL1A1,COL3A1,COL4A3BP,CPEB4,CPSF6,CRABP1,CREBBP,CTCF,CTSE,CTSK,CUX2,CYP2C23a,CYP2C23b,DAB2,DAB2IP,DAGLB,DCLRE1A,DDX…
GO:0023014	signal transduction by protein phosphorylation	biological process	28/435	612/13601	0.03632	0.596058	BRAF,CBSL,CD36,DAB2IP,DLG1,DOK4,EGFR,FBLN1,FRS3,GPS2,HGS,ID1,KIDINS220,MAP3K2,MAP3K20,NBR1,NDST1,NF1,NPTN,PAFAH1B1,PDCD4,RAP1B,RAPGEF2,SERPINF2,SHC1,SPRY2,TRAF6,WNK2	BRAF,CBSL,CD36,DAB2IP,DLG1,DOK4,EGFR,FBLN1,FRS3,GPS2,HGS,ID1,KIDINS220,MAP3K2,MAP3K20,NBR1,NDST1,NF1,NPTN,PAFAH1B1,PDCD4,RAP1B,RAPGEF2,SERPINF2,SHC1,SPRY2,TRAF6,WNK2
GO:0019901	protein kinase binding	molecular function	17/390	279/12662	0.00587	0.596482	ARHGDIA,CCDC88A,CHEK2,DAB2IP,DLG1,DOCK4,ELMO2,FAF1,LOC100859467,MAP3K2,NBR1,PIK3R1,PRKAR1B,PTPRK,RCC2,RPS6KA3,SHC1	ARHGDIA,CCDC88A,CHEK2,DAB2IP,DLG1,DOCK4,ELMO2,FAF1,LOC100859467,MAP3K2,NBR1,PIK3R1,PRKAR1B,PTPRK,RCC2,RPS6KA3,SHC1
GO:0019359	nicotinamide nucleotide biosynthetic process	biological process	6/435	77/13601	0.03649	0.597444	ADPGK,KMO,OGT,PFKP,PPARA,PPARGC1A	ADPGK,KMO,OGT,PFKP,PPARA,PPARGC1A
GO:0019363	pyridine nucleotide biosynthetic process	biological process	6/435	77/13601	0.03649	0.597444	ADPGK,KMO,OGT,PFKP,PPARA,PPARGC1A	ADPGK,KMO,OGT,PFKP,PPARA,PPARGC1A
GO:0043069	negative regulation of programmed cell death	biological process	29/435	639/13601	0.03667	0.59915	ALB,AXL,BRAF,CPEB4,CXCL12,DAB2,EGFR,GLI2,GPAM,HAND2,ID1,IL6ST,ISL1,IVNS1ABP,LGALS3,LOC100859467,NAA35,NKX3-2,NOTCH1,PGAP2,PIK3R1,PPARGC1A,RPS6KA3,SEMA5A,SHH,SON,SPRY2,STAT5A,WT1	ALB,AXL,BRAF,CPEB4,CXCL12,DAB2,EGFR,GLI2,GPAM,HAND2,ID1,IL6ST,ISL1,IVNS1ABP,LGALS3,LOC100859467,NAA35,NKX3-2,NOTCH1,PGAP2,PIK3R1,PPARGC1A,RPS6KA3,SEMA5A,SHH,SON,SPRY2,STAT5A,WT1
GO:0080134	regulation of response to stress	biological process	41/435	963/13601	0.03668	0.59915	A2M,AP1G1,ARNTL,AXL,BRAF,CARD11,CBSL,CD36,CFI,CHEK2,CXCL12,DAB2IP,DLG1,EGFR,ERAP1,ETS1,GPS2,HRG,IL6ST,ISL1,KNG1,LOC421106,MAP3K2,MAP3K20,NBR1,OGT,PAFAH1B1,PDCD4,PGAP2,PIK3R1,PPARA,PPP3CA,PUM2,RPS6KA3,SEC14L1,SERPINF2,STAT5A,STEAP3,TRAF6,VPS33B,WHSC1	A2M,AP1G1,ARNTL,AXL,BRAF,CARD11,CBSL,CD36,CFI,CHEK2,CXCL12,DAB2IP,DLG1,EGFR,ERAP1,ETS1,GPS2,HRG,IL6ST,ISL1,KNG1,LOC421106,MAP3K2,MAP3K20,NBR1,OGT,PAFAH1B1,PDCD4,PGAP2,PIK3R1,PPARA,PPP3CA,PUM2,RPS6KA3,SEC14L1,SERPINF2,STAT5A,STEAP3,TRAF6,VPS33B,WHSC1
GO:0010976	positive regulation of neuron projection development	biological process	11/435	186/13601	0.03687	0.60155	BRAF,CUX2,DAB2IP,FBXO38,KIDINS220,METRN,NPTN,PAFAH1B1,PTK7,RAPGEF2,SEMA5A	BRAF,CUX2,DAB2IP,FBXO38,KIDINS220,METRN,NPTN,PAFAH1B1,PTK7,RAPGEF2,SEMA5A
GO:0001085	RNA polymerase II transcription factor binding	molecular function	6/390	54/12662	0.00609	0.603367	DMAP1,GATA2,GATA5,PPARA,SP1,TCERG1	DMAP1,GATA2,GATA5,PPARA,SP1,TCERG1
GO:0006096	glycolytic process	biological process	5/435	58/13601	0.03749	0.609307	ADPGK,OGT,PFKP,PPARA,PPARGC1A	ADPGK,OGT,PFKP,PPARA,PPARGC1A
GO:0042733	embryonic digit morphogenesis	biological process	5/435	58/13601	0.03749	0.609307	GLI2,HAND2,IMPAD1,NOTCH1,SHH	GLI2,HAND2,IMPAD1,NOTCH1,SHH
GO:0060675	ureteric bud morphogenesis	biological process	5/435	58/13601	0.03749	0.609307	AGT,DLG1,LAMA5,SHH,WT1	AGT,DLG1,LAMA5,SHH,WT1
GO:0048813	dendrite morphogenesis	biological process	7/435	98/13601	0.03752	0.609307	CUX2,ID1,KIDINS220,PAFAH1B1,PPP3CA,RAPGEF2,RBFOX2	CUX2,ID1,KIDINS220,PAFAH1B1,PPP3CA,RAPGEF2,RBFOX2
GO:0043933	protein-containing complex subunit organization	biological process	54/435	1327/13601	0.03799	0.612197	AARS2,ADD1,ANXA6,APOB,ATL2,BRAF,CD36,CENPE,CFL2,CNOT6,COL11A1,COL16A1,COL1A1,COL3A1,CTCF,DAB2IP,DDX6,DLG1,FAF1,FAM179B,FERMT2,GJB1,GPHN,HACL1,HP1BP3,HRG,IQGAP2,LCP1,LIPC,LMAN1L,LMOD1,LOC100859467,LOC121108729,LOC421106,LOC430766,MICU1,MTRF1,NAP1L1,NBR1,NF1,OGT,PAN3,PLAGL2,PPP1R36,PSME4,PUM2,SEMA5A,SEPTIN11,SEPTIN9,SERPINF2,VBP1,VPS11,VWF,WIZ	AARS2,ADD1,ANXA6,APOB,ATL2,BRAF,CD36,CENPE,CFL2,CNOT6,COL11A1,COL16A1,COL1A1,COL3A1,CTCF,DAB2IP,DDX6,DLG1,FAF1,FAM179B,FERMT2,GJB1,GPHN,HACL1,HP1BP3,HRG,IQGAP2,LCP1,LIPC,LMAN1L,LMOD1,LOC100859467,LOC121108729,LOC421106,LOC430766,MICU1,MTRF1,NAP1L1,NBR1,NF1,OGT,PAN3,PLAGL2,PPP1R36,PSME4,PUM2,SEMA5A,SEPTIN11,SEPTIN9,SERPINF2,VBP1,VPS11,VWF,WIZ
GO:0001822	kidney development	biological process	13/435	234/13601	0.03809	0.612197	AGT,ARID5B,DLG1,GLI2,LAMA5,NF1,NOTCH1,ODC,PROX1,SCHIP1,SHH,SULF1,WT1	AGT,ARID5B,DLG1,GLI2,LAMA5,NF1,NOTCH1,ODC,PROX1,SCHIP1,SHH,SULF1,WT1
GO:0043535	regulation of blood vessel endothelial cell migration	biological process	4/435	40/13601	0.0381	0.612197	AMOTL1,HRG,NF1,NOTCH1	AMOTL1,HRG,NF1,NOTCH1
GO:1903036	positive regulation of response to wounding	biological process	4/435	40/13601	0.0381	0.612197	BRAF,CD36,HRG,SERPINF2	BRAF,CD36,HRG,SERPINF2
GO:0071705	nitrogen compound transport	biological process	65/435	1640/13601	0.03857	0.612197	AGAP1,AP1G1,AP3B2,APOB,AQP9,ARNTL,ATG13,ATG16L2,CD36,COL1A1,COL4A3BP,CSE1L,CTSK,DAB2,DCTN1,ERC1,FBLN1,FYTTD1,GAPVD1,GJB1,GPAM,GPHN,HGS,HNRNPA2B1,HNRNPM,HRG,ITPR2,LCP1,LMAN1L,LOC430766,MAMDC4,MCFD2,MFN2,MVB12B,NEURL1B,NF1,NOTCH1,OGT,PAFAH1B1,PAN3,PDCD6IP,PGAP1,PLAGL2,PPFIA1,PPP3CA,RAB34,RHBDF2,SEC14L1,SHH,SLC23A2,SLC26A6,SLC38A4,SLC7A3,SNX32,STEAP3,SYT7,SYTL1,TGFBRAP1,TRAF6,USP36,VPS11,VPS33B,WBP1…	AGAP1,AP1G1,AP3B2,APOB,AQP9,ARNTL,ATG13,ATG16L2,CD36,COL1A1,COL4A3BP,CSE1L,CTSK,DAB2,DCTN1,ERC1,FBLN1,FYTTD1,GAPVD1,GJB1,GPAM,GPHN,HGS,HNRNPA2B1,HNRNPM,HRG,ITPR2,LCP1,LMAN1L,LOC430766,MAMDC4,MCFD2,MFN2,MVB12B,NEURL1B,NF1,NOTCH1,OGT,PAFAH1B1,PAN3,PDCD6IP,PGAP1,PLAGL2,PPFIA1,PPP3CA,RAB34,RHBDF2,SEC14L1,SHH,SLC23A2,SLC26A6,SLC38A4,SLC7A3,SNX32,STEAP3,SYT7,SYTL1,TGFBRAP1,TRAF6,USP36,VPS11,VPS33B,WBP1…
GO:0003157	endocardium development	biological process	2/435	10/13601	0.03875	0.612197	NOTCH1,PROX1	NOTCH1,PROX1
GO:0006012	galactose metabolic process	biological process	2/435	10/13601	0.03875	0.612197	B4GALT1,PPARGC1A	B4GALT1,PPARGC1A
GO:0006646	phosphatidylethanolamine biosynthetic process	biological process	2/435	10/13601	0.03875	0.612197	CEPT1,LPIN2	CEPT1,LPIN2
GO:0019321	pentose metabolic process	biological process	2/435	10/13601	0.03875	0.612197	NUDT5,RBKS	NUDT5,RBKS
GO:0030575	nuclear body organization	biological process	2/435	10/13601	0.03875	0.612197	ETS1,USPL1	ETS1,USPL1
GO:0043455	regulation of secondary metabolic process	biological process	2/435	10/13601	0.03875	0.612197	RAPGEF2,SP1	RAPGEF2,SP1
GO:0045086	positive regulation of interleukin-2 biosynthetic process	biological process	2/435	10/13601	0.03875	0.612197	CARD11,STAT5A	CARD11,STAT5A
GO:0046321	positive regulation of fatty acid oxidation	biological process	2/435	10/13601	0.03875	0.612197	PPARA,PPARGC1A	PPARA,PPARGC1A
GO:0048703	embryonic viscerocranium morphogenesis	biological process	2/435	10/13601	0.03875	0.612197	MTHFD1L,NDST1	MTHFD1L,NDST1
GO:0048711	positive regulation of astrocyte differentiation	biological process	2/435	10/13601	0.03875	0.612197	IL6ST,NOTCH1	IL6ST,NOTCH1
GO:0060573	cell fate specification involved in pattern specification	biological process	2/435	10/13601	0.03875	0.612197	GLI2,SHH	GLI2,SHH
GO:0060736	prostate gland growth	biological process	2/435	10/13601	0.03875	0.612197	PSAP,SHH	PSAP,SHH
GO:0060977	coronary vasculature morphogenesis	biological process	2/435	10/13601	0.03875	0.612197	HAND2,NOTCH1	HAND2,NOTCH1
GO:0071679	commissural neuron axon guidance	biological process	2/435	10/13601	0.03875	0.612197	NFIB,SHH	NFIB,SHH
GO:0072109	glomerular mesangium development	biological process	2/435	10/13601	0.03875	0.612197	NOTCH1,WT1	NOTCH1,WT1
GO:0097120	receptor localization to synapse	biological process	2/435	10/13601	0.03875	0.612197	DLG1,NPTN	DLG1,NPTN
GO:2000369	regulation of clathrin-dependent endocytosis	biological process	2/435	10/13601	0.03875	0.612197	DAB2,SMAP1	DAB2,SMAP1
GO:2000641	regulation of early endosome to late endosome transport	biological process	2/435	10/13601	0.03875	0.612197	DAB2,VPS11	DAB2,VPS11
GO:2000679	positive regulation of transcription regulatory region DNA binding	biological process	2/435	10/13601	0.03875	0.612197	HAND2,TRAF6	HAND2,TRAF6
GO:0031323	regulation of cellular metabolic process	biological process	156/435	4331/13601	0.03881	0.612452	A2M,ACLY,AFF2,AGT,AHR1A,ANKRD54,ANKS1A,ARHGEF11,ARID4B,ARID5B,ARNTL,ATG13,BARX1,BAZ2B,BRAF,CAMKK2,CARD11,CASP8AP2,CATSPER4,CBSL,CCDC88A,CD36,CENPE,CHEK2,CNOT6,COL1A1,CPEB4,CREBBP,CTCF,CTSK,CUX2,DAB2,DAB2IP,DDX6,DLC1,DLG1,DMAP1,DPF3,DPH1,ECM1,EGFR,ENPP2,ERC1,ETS1,EZH1,FAF1,FBLN1,FETUB,FOXN3,GATA2,GATA5,GK2,GLI2,GPAM,GPRC5A,GPS2,HAND2,HGS,HIC1,HNRNPA2B1,HNRNPKL,HP1BP3,HRG,ID1,ID4,IDH1,IRF6,ISL1,JMJ…	A2M,ACLY,AFF2,AGT,AHR1A,ANKRD54,ANKS1A,ARHGEF11,ARID4B,ARID5B,ARNTL,ATG13,BARX1,BAZ2B,BRAF,CAMKK2,CARD11,CASP8AP2,CATSPER4,CBSL,CCDC88A,CD36,CENPE,CHEK2,CNOT6,COL1A1,CPEB4,CREBBP,CTCF,CTSK,CUX2,DAB2,DAB2IP,DDX6,DLC1,DLG1,DMAP1,DPF3,DPH1,ECM1,EGFR,ENPP2,ERC1,ETS1,EZH1,FAF1,FBLN1,FETUB,FOXN3,GATA2,GATA5,GK2,GLI2,GPAM,GPRC5A,GPS2,HAND2,HGS,HIC1,HNRNPA2B1,HNRNPKL,HP1BP3,HRG,ID1,ID4,IDH1,IRF6,ISL1,JMJ…
GO:0045860	positive regulation of protein kinase activity	biological process	16/435	308/13601	0.03926	0.618562	AGT,CAMKK2,CCDC88A,CENPE,DAB2IP,DLG1,EGFR,KIDINS220,MAP3K2,MAP3K20,PRKAR1B,PROX1,RAPGEF2,SHC1,TAB2,TRAF6	AGT,CAMKK2,CCDC88A,CENPE,DAB2IP,DLG1,EGFR,KIDINS220,MAP3K2,MAP3K20,PRKAR1B,PROX1,RAPGEF2,SHC1,TAB2,TRAF6
GO:0030010	establishment of cell polarity	biological process	7/435	99/13601	0.03931	0.618562	AMOTL1,ARHGEF11,PAFAH1B1,PTK7,RAP1B,SHH,SPRY2	AMOTL1,ARHGEF11,PAFAH1B1,PTK7,RAP1B,SHH,SPRY2
GO:0043068	positive regulation of programmed cell death	biological process	21/435	434/13601	0.03933	0.618562	AGT,ARHGEF11,ARHGEF12,B4GALT1,CASP8AP2,CHEK2,DAB2IP,DLC1,FAF1,HRG,IL20RA,LOC107049862,LOC430766,MAP3K20,NF1,NOTCH1,PLAGL2,PPARGC1A,RAPGEF2,STEAP3,WT1	AGT,ARHGEF11,ARHGEF12,B4GALT1,CASP8AP2,CHEK2,DAB2IP,DLC1,FAF1,HRG,IL20RA,LOC107049862,LOC430766,MAP3K20,NF1,NOTCH1,PLAGL2,PPARGC1A,RAPGEF2,STEAP3,WT1
GO:0001934	positive regulation of protein phosphorylation	biological process	29/435	644/13601	0.03992	0.62232	AGT,BRAF,CAMKK2,CCDC88A,CD36,CENPE,CHEK2,DAB2,DAB2IP,DLG1,EGFR,ENPP2,KIDINS220,LOC100859467,LRRK1,MAP3K2,MAP3K20,MPRIP,NPTN,OGT,PRKAR1B,PROX1,RAP1B,RAPGEF2,SERPINF2,SHC1,SPRY2,TAB2,TRAF6	AGT,BRAF,CAMKK2,CCDC88A,CD36,CENPE,CHEK2,DAB2,DAB2IP,DLG1,EGFR,ENPP2,KIDINS220,LOC100859467,LRRK1,MAP3K2,MAP3K20,MPRIP,NPTN,OGT,PRKAR1B,PROX1,RAP1B,RAPGEF2,SERPINF2,SHC1,SPRY2,TAB2,TRAF6
GO:0002705	positive regulation of leukocyte mediated immunity	biological process	5/435	59/13601	0.03993	0.62232	AP1G1,PPP1R36,STAT5A,TRAF6,WHSC1	AP1G1,PPP1R36,STAT5A,TRAF6,WHSC1
GO:0006757	ATP generation from ADP	biological process	5/435	59/13601	0.03993	0.62232	ADPGK,OGT,PFKP,PPARA,PPARGC1A	ADPGK,OGT,PFKP,PPARA,PPARGC1A
GO:0010717	regulation of epithelial to mesenchymal transition	biological process	5/435	59/13601	0.03993	0.62232	COL1A1,DAB2,DAB2IP,MCRIP1,NOTCH1	COL1A1,DAB2,DAB2IP,MCRIP1,NOTCH1
GO:0072171	mesonephric tubule morphogenesis	biological process	5/435	59/13601	0.03993	0.62232	AGT,DLG1,LAMA5,SHH,WT1	AGT,DLG1,LAMA5,SHH,WT1
GO:0010574	regulation of vascular endothelial growth factor production	biological process	3/435	24/13601	0.03997	0.62232	IL6ST,ISL1,SULF1	IL6ST,ISL1,SULF1
GO:0032735	positive regulation of interleukin-12 production	biological process	3/435	24/13601	0.03997	0.62232	CD36,ISL1,TRAF6	CD36,ISL1,TRAF6
GO:0050732	negative regulation of peptidyl-tyrosine phosphorylation	biological process	3/435	24/13601	0.03997	0.62232	GPRC5A,LRRK1,MVP	GPRC5A,LRRK1,MVP
GO:0071675	regulation of mononuclear cell migration	biological process	3/435	24/13601	0.03997	0.62232	CXCL12,LGALS3,NBL1	CXCL12,LGALS3,NBL1
GO:0048667	cell morphogenesis involved in neuron differentiation	biological process	21/435	435/13601	0.04015	0.624426	BRAF,CHN1,CUX2,DPYSL2,GLI2,ID1,ISL1,KIDINS220,METRN,NFIB,NOTCH1,PAFAH1B1,PLXNA4,PPP3CA,RAPGEF2,RAPH1,RBFOX2,SEMA5A,SEMA5B,SHH,TCTN1	BRAF,CHN1,CUX2,DPYSL2,GLI2,ID1,ISL1,KIDINS220,METRN,NFIB,NOTCH1,PAFAH1B1,PLXNA4,PPP3CA,RAPGEF2,RAPH1,RBFOX2,SEMA5A,SEMA5B,SHH,TCTN1
GO:0048565	digestive tract development	biological process	8/435	121/13601	0.04032	0.626373	COL3A1,EGFR,GATA2,GATA5,GLI2,NKX3-2,NOTCH1,SHH	COL3A1,EGFR,GATA2,GATA5,GLI2,NKX3-2,NOTCH1,SHH
GO:0044770	cell cycle phase transition	biological process	17/435	334/13601	0.0404	0.626918	CENPE,CHEK2,CNOT4,CNOT6,CREBBP,FOXN3,ID4,LOC107049862,MAD1L1,MTA3,MYO16,NEDD1,PPP3CA,PSME1,RCC2,RPL17,TNKS1BP1	CENPE,CHEK2,CNOT4,CNOT6,CREBBP,FOXN3,ID4,LOC107049862,MAD1L1,MTA3,MYO16,NEDD1,PPP3CA,PSME1,RCC2,RPL17,TNKS1BP1
GO:0090407	organophosphate biosynthetic process	biological process	23/435	487/13601	0.04047	0.627307	ADPGK,AGPAT3,AK3,CEPT1,GARS,GK2,GPAM,GPHN,IDH1,KMO,LOC430766,LPIN2,MTMR3,NF1,OASL,OGT,PANK1,PFKP,PGAP1,PGAP2,PIGC,PPARA,PPARGC1A	ADPGK,AGPAT3,AK3,CEPT1,GARS,GK2,GPAM,GPHN,IDH1,KMO,LOC430766,LPIN2,MTMR3,NF1,OASL,OGT,PANK1,PFKP,PGAP1,PGAP2,PIGC,PPARA,PPARGC1A
GO:1903305	regulation of regulated secretory pathway	biological process	6/435	79/13601	0.0406	0.628625	AP1G1,BRAF,NOTCH1,RAP1B,SYT7,SYTL1	AP1G1,BRAF,NOTCH1,RAP1B,SYT7,SYTL1
GO:1903829	positive regulation of cellular protein localization	biological process	11/435	189/13601	0.04065	0.628702	ATG13,CTSK,DCTN1,HNRNPM,NPTN,OGT,PLAGL2,SHH,USP36,VPS11,WBP11	ATG13,CTSK,DCTN1,HNRNPM,NPTN,OGT,PLAGL2,SHH,USP36,VPS11,WBP11
GO:0044464	cell part	cellular component	421/460	13835/15561	0.03763	0.631307	A1CF,A2M,AARS2,AASS,ABCB1,ACLY,ACOX1,ACTA2,ACY1,ADD1,ADGRA2,ADPGK,AFF2,AGAP1,AGL,AGPAT3,AHR1A,AK3,ALB,ALDH1A1,AMOTL1,ANKRD13A,ANKRD54,ANKS1A,ANXA6,AP1G1,AP3B2,APOB,AQP9,ARHGDIA,ARHGEF11,ARHGEF12,ARID4B,ARID5B,ARNTL,ARVCF,ATG13,ATG16L2,ATL2,ATP7B,AXL,B4GALT1,BARX1,BAZ2B,BCHE,BRAF,BRD1,C2CD2,CABP2,CAMKK2,CANT1,CARD11,CARNMT1,CASP8AP2,CATSPER4,CBSL,CCDC88A,CD36,CENPE,CEPT1,CFL2,CHEK2,CHN1,CLIP2,CMTR…	A1CF,A2M,AARS2,AASS,ABCB1,ACLY,ACOX1,ACTA2,ACY1,ADD1,ADGRA2,ADPGK,AFF2,AGAP1,AGL,AGPAT3,AHR1A,AK3,ALB,ALDH1A1,AMOTL1,ANKRD13A,ANKRD54,ANKS1A,ANXA6,AP1G1,AP3B2,APOB,AQP9,ARHGDIA,ARHGEF11,ARHGEF12,ARID4B,ARID5B,ARNTL,ARVCF,ATG13,ATG16L2,ATL2,ATP7B,AXL,B4GALT1,BARX1,BAZ2B,BCHE,BRAF,BRD1,C2CD2,CABP2,CAMKK2,CANT1,CARD11,CARNMT1,CASP8AP2,CATSPER4,CBSL,CCDC88A,CD36,CENPE,CEPT1,CFL2,CHEK2,CHN1,CLIP2,CMTR…
GO:1903533	regulation of protein targeting	biological process	7/435	100/13601	0.04116	0.6337	ATG13,CTSK,OGT,PLAGL2,USP36,VPS11,WBP11	ATG13,CTSK,OGT,PLAGL2,USP36,VPS11,WBP11
GO:0001709	cell fate determination	biological process	4/435	41/13601	0.0412	0.6337	GATA2,ISL1,PROX1,SHH	GATA2,ISL1,PROX1,SHH
GO:1901863	positive regulation of muscle tissue development	biological process	4/435	41/13601	0.0412	0.6337	ARNTL,NOTCH1,PPARGC1A,SHH	ARNTL,NOTCH1,PPARGC1A,SHH
GO:1901992	positive regulation of mitotic cell cycle phase transition	biological process	4/435	41/13601	0.0412	0.6337	CREBBP,MTA3,RCC2,RPL17	CREBBP,MTA3,RCC2,RPL17
GO:2000756	regulation of peptidyl-lysine acetylation	biological process	4/435	41/13601	0.0412	0.6337	CTCF,GATA2,ISL1,PPARGC1A	CTCF,GATA2,ISL1,PPARGC1A
GO:0007423	sensory organ development	biological process	23/435	488/13601	0.04126	0.633924	COL11A1,DLG1,EGFR,GATA2,GLI2,GPD2,HAND2,IGFBP7,MEIS1,MEIS2,MFN2,NF1,NKX3-2,NOTCH1,PAFAH1B1,PHACTR4,PROX1,PTK7,SHH,SLC25A25,SMOC1,SPRY2,WT1	COL11A1,DLG1,EGFR,GATA2,GLI2,GPD2,HAND2,IGFBP7,MEIS1,MEIS2,MFN2,NF1,NKX3-2,NOTCH1,PAFAH1B1,PHACTR4,PROX1,PTK7,SHH,SLC25A25,SMOC1,SPRY2,WT1
GO:0005547	phosphatidylinositol-3,4,5-trisphosphate binding	molecular function	5/390	39/12662	0.00657	0.635047	FERMT2,IQGAP2,MYO1B,OGT,PLEKHH3	FERMT2,IQGAP2,MYO1B,OGT,PLEKHH3
GO:0010628	positive regulation of gene expression	biological process	52/435	1278/13601	0.04139	0.635223	ACTA2,AGT,AHR1A,APOB,ARHGEF11,ARNTL,BRAF,CHEK2,COL1A1,CREBBP,CUX2,DAB2,DAB2IP,EGFR,ETS1,EZH1,FBLN1,GATA5,GLI2,HAND2,HGS,ID1,ID4,IRF6,JUND,LOC107054982,LPIN2,MAP3K2,MEF2D,MEIS1,MEIS2,NFIB,NKX6-1,NOTCH1,OGT,PIK3R1,PPARA,PPARGC1A,PPP3CA,PRKAB1,PROX1,RBMS3,RPS6KA3,SERPINF2,SHH,SP1,SPRY2,STAT5A,STRN3,TCEA2,TRAF6,WT1	ACTA2,AGT,AHR1A,APOB,ARHGEF11,ARNTL,BRAF,CHEK2,COL1A1,CREBBP,CUX2,DAB2,DAB2IP,EGFR,ETS1,EZH1,FBLN1,GATA5,GLI2,HAND2,HGS,ID1,ID4,IRF6,JUND,LOC107054982,LPIN2,MAP3K2,MEF2D,MEIS1,MEIS2,NFIB,NKX6-1,NOTCH1,OGT,PIK3R1,PPARA,PPARGC1A,PPP3CA,PRKAB1,PROX1,RBMS3,RPS6KA3,SERPINF2,SHH,SP1,SPRY2,STAT5A,STRN3,TCEA2,TRAF6,WT1
GO:0030027	lamellipodium	cellular component	10/460	178/15561	0.03897	0.637004	ACTA2,AMOTL1,CCDC88A,FERMT2,IQGAP2,PHACTR4,PLEKHH3,RAPH1,SORBS2,SYNE2	ACTA2,AMOTL1,CCDC88A,FERMT2,IQGAP2,PHACTR4,PLEKHH3,RAPH1,SORBS2,SYNE2
GO:0098562	cytoplasmic side of membrane	cellular component	9/460	154/15561	0.03946	0.637004	DAB2IP,DLG1,ESYT2,FERMT2,GPHN,JAK2,LOC100859467,NF1,TRAF6	DAB2IP,DLG1,ESYT2,FERMT2,GPHN,JAK2,LOC100859467,NF1,TRAF6
GO:0030897	HOPS complex	cellular component	2/460	11/15561	0.0402	0.637004	VPS11,VPS33B	VPS11,VPS33B
GO:0097038	perinuclear endoplasmic reticulum	cellular component	2/460	11/15561	0.0402	0.637004	GDPD5,PIK3R1	GDPD5,PIK3R1
GO:0005911	cell-cell junction	cellular component	16/460	334/15561	0.04026	0.637004	AMOTL1,ATP7B,B4GALT1,DLG1,GJB1,KAZN,KIFC2,PIK3R1,PLEKHA7,PTK7,PTPRK,RAP1B,RAPGEF2,SH3KBP1,TJP1,ZYX	AMOTL1,ATP7B,B4GALT1,DLG1,GJB1,KAZN,KIFC2,PIK3R1,PLEKHA7,PTK7,PTPRK,RAP1B,RAPGEF2,SH3KBP1,TJP1,ZYX
GO:0000407	phagophore assembly site	cellular component	3/460	26/15561	0.04033	0.637004	ATG13,ATG16L2,NBR1	ATG13,ATG16L2,NBR1
GO:0005884	actin filament	cellular component	5/460	64/15561	0.04055	0.637004	FERMT2,IQGAP2,LCP1,MYO1B,VPS11	FERMT2,IQGAP2,LCP1,MYO1B,VPS11
GO:0050670	regulation of lymphocyte proliferation	biological process	9/435	144/13601	0.04172	0.638883	CARD11,DLG1,GPAM,IL6ST,LGALS3,MAD1L1,SHH,STAT5A,TRAF6	CARD11,DLG1,GPAM,IL6ST,LGALS3,MAD1L1,SHH,STAT5A,TRAF6
GO:0060538	skeletal muscle organ development	biological process	9/435	144/13601	0.04172	0.638883	ARNTL,MEF2D,NF1,NOTCH1,PPP3CA,SHH,SLC23A2,SVIL,WT1	ARNTL,MEF2D,NF1,NOTCH1,PPP3CA,SHH,SLC23A2,SVIL,WT1
GO:0048839	inner ear development	biological process	10/435	167/13601	0.04217	0.645067	COL11A1,GATA2,GLI2,IGFBP7,NOTCH1,PAFAH1B1,PROX1,PTK7,SHH,SPRY2	COL11A1,GATA2,GLI2,IGFBP7,NOTCH1,PAFAH1B1,PROX1,PTK7,SHH,SPRY2
GO:0042866	pyruvate biosynthetic process	biological process	5/435	60/13601	0.04247	0.648236	ADPGK,OGT,PFKP,PPARA,PPARGC1A	ADPGK,OGT,PFKP,PPARA,PPARGC1A
GO:0048814	regulation of dendrite morphogenesis	biological process	5/435	60/13601	0.04247	0.648236	CUX2,ID1,PAFAH1B1,PPP3CA,RAPGEF2	CUX2,ID1,PAFAH1B1,PPP3CA,RAPGEF2
GO:0003279	cardiac septum development	biological process	6/435	80/13601	0.04276	0.650937	ISL1,NDST1,NOTCH1,PROX1,PTK7,WHSC1	ISL1,NDST1,NOTCH1,PROX1,PTK7,WHSC1
GO:0072525	pyridine-containing compound biosynthetic process	biological process	6/435	80/13601	0.04276	0.650937	ADPGK,KMO,OGT,PFKP,PPARA,PPARGC1A	ADPGK,KMO,OGT,PFKP,PPARA,PPARGC1A
GO:0045893	positive regulation of transcription, DNA-templated	biological process	42/435	1002/13601	0.04288	0.650937	AGT,AHR1A,ARHGEF11,ARNTL,CHEK2,COL1A1,CREBBP,DAB2,DAB2IP,EGFR,ETS1,EZH1,GATA5,GLI2,HAND2,ID4,IRF6,JUND,LOC107054982,LPIN2,MAP3K2,MEF2D,MEIS1,MEIS2,NFIB,NKX6-1,NOTCH1,OGT,PIK3R1,PPARA,PPARGC1A,PPP3CA,PROX1,RPS6KA3,SERPINF2,SHH,SP1,STAT5A,STRN3,TCEA2,TRAF6,WT1	AGT,AHR1A,ARHGEF11,ARNTL,CHEK2,COL1A1,CREBBP,DAB2,DAB2IP,EGFR,ETS1,EZH1,GATA5,GLI2,HAND2,ID4,IRF6,JUND,LOC107054982,LPIN2,MAP3K2,MEF2D,MEIS1,MEIS2,NFIB,NKX6-1,NOTCH1,OGT,PIK3R1,PPARA,PPARGC1A,PPP3CA,PROX1,RPS6KA3,SERPINF2,SHH,SP1,STAT5A,STRN3,TCEA2,TRAF6,WT1
GO:1902680	positive regulation of RNA biosynthetic process	biological process	42/435	1002/13601	0.04288	0.650937	AGT,AHR1A,ARHGEF11,ARNTL,CHEK2,COL1A1,CREBBP,DAB2,DAB2IP,EGFR,ETS1,EZH1,GATA5,GLI2,HAND2,ID4,IRF6,JUND,LOC107054982,LPIN2,MAP3K2,MEF2D,MEIS1,MEIS2,NFIB,NKX6-1,NOTCH1,OGT,PIK3R1,PPARA,PPARGC1A,PPP3CA,PROX1,RPS6KA3,SERPINF2,SHH,SP1,STAT5A,STRN3,TCEA2,TRAF6,WT1	AGT,AHR1A,ARHGEF11,ARNTL,CHEK2,COL1A1,CREBBP,DAB2,DAB2IP,EGFR,ETS1,EZH1,GATA5,GLI2,HAND2,ID4,IRF6,JUND,LOC107054982,LPIN2,MAP3K2,MEF2D,MEIS1,MEIS2,NFIB,NKX6-1,NOTCH1,OGT,PIK3R1,PPARA,PPARGC1A,PPP3CA,PROX1,RPS6KA3,SERPINF2,SHH,SP1,STAT5A,STRN3,TCEA2,TRAF6,WT1
GO:1903508	positive regulation of nucleic acid-templated transcription	biological process	42/435	1002/13601	0.04288	0.650937	AGT,AHR1A,ARHGEF11,ARNTL,CHEK2,COL1A1,CREBBP,DAB2,DAB2IP,EGFR,ETS1,EZH1,GATA5,GLI2,HAND2,ID4,IRF6,JUND,LOC107054982,LPIN2,MAP3K2,MEF2D,MEIS1,MEIS2,NFIB,NKX6-1,NOTCH1,OGT,PIK3R1,PPARA,PPARGC1A,PPP3CA,PROX1,RPS6KA3,SERPINF2,SHH,SP1,STAT5A,STRN3,TCEA2,TRAF6,WT1	AGT,AHR1A,ARHGEF11,ARNTL,CHEK2,COL1A1,CREBBP,DAB2,DAB2IP,EGFR,ETS1,EZH1,GATA5,GLI2,HAND2,ID4,IRF6,JUND,LOC107054982,LPIN2,MAP3K2,MEF2D,MEIS1,MEIS2,NFIB,NKX6-1,NOTCH1,OGT,PIK3R1,PPARA,PPARGC1A,PPP3CA,PROX1,RPS6KA3,SERPINF2,SHH,SP1,STAT5A,STRN3,TCEA2,TRAF6,WT1
GO:0000981	RNA polymerase II transcription factor activity, sequence-specific DNA binding	molecular function	26/390	503/12662	0.00695	0.655782	ARID5B,ARNTL,BARX1,CREBBP,CTCF,CUX2,ETS1,FOXP4,FOXQ1,GATA2,GATA5,GLI2,HAND2,JUND,MEF2D,MEIS1,MEIS2,NFIB,NKX3-2,PLAGL2,PPARA,PROX1,SNAPC4,SP1,STAT5A,WT1	ARID5B,ARNTL,BARX1,CREBBP,CTCF,CUX2,ETS1,FOXP4,FOXQ1,GATA2,GATA5,GLI2,HAND2,JUND,MEF2D,MEIS1,MEIS2,NFIB,NKX3-2,PLAGL2,PPARA,PROX1,SNAPC4,SP1,STAT5A,WT1
GO:0007163	establishment or maintenance of cell polarity	biological process	9/435	145/13601	0.04329	0.656447	AMOTL1,ARHGEF11,DLG1,PAFAH1B1,PTK7,RAP1B,SHH,SPRY2,SYNE2	AMOTL1,ARHGEF11,DLG1,PAFAH1B1,PTK7,RAP1B,SHH,SPRY2,SYNE2
GO:0048534	hematopoietic or lymphoid organ development	biological process	29/435	649/13601	0.04338	0.657099	ADD1,ANKRD54,AXL,BRAF,CARD11,ETS1,GATA2,GLI2,HAND2,JAK2,LRRC8A,LRRK1,MAD1L1,MEIS1,MEIS2,MUC4L,NF1,NKX3-2,NOTCH1,PAFAH1B1,PAPD4,PIK3R1,PPP1R36,RBFOX2,SHH,SMAP1,STAT5A,TRAF6,VPS33B	ADD1,ANKRD54,AXL,BRAF,CARD11,ETS1,GATA2,GLI2,HAND2,JAK2,LRRC8A,LRRK1,MAD1L1,MEIS1,MEIS2,MUC4L,NF1,NKX3-2,NOTCH1,PAFAH1B1,PAPD4,PIK3R1,PPP1R36,RBFOX2,SHH,SMAP1,STAT5A,TRAF6,VPS33B
GO:0017157	regulation of exocytosis	biological process	8/435	123/13601	0.04373	0.661683	AP1G1,BRAF,HGS,NOTCH1,PDCD6IP,RAP1B,SYT7,SYTL1	AP1G1,BRAF,HGS,NOTCH1,PDCD6IP,RAP1B,SYT7,SYTL1
GO:0016570	histone modification	biological process	15/435	288/13601	0.04412	0.662937	BRD1,CREBBP,CTCF,DMAP1,EZH1,GATA2,ISL1,JAK2,KDM2A,LOC121108941,MSL2,OGT,PPARGC1A,WHSC1,WHSC1L1	BRD1,CREBBP,CTCF,DMAP1,EZH1,GATA2,ISL1,JAK2,KDM2A,LOC121108941,MSL2,OGT,PPARGC1A,WHSC1,WHSC1L1
GO:0007275	multicellular organism development	biological process	148/435	4107/13601	0.04437	0.662937	ACAN,ACTA2,ADD1,ADGRA2,AGT,AMH,ANKRD54,ANKS1A,ANXA6,APOB,ARID5B,ARNTL,ARVCF,ATP7B,AXL,B4GALT1,BARX1,BRAF,C8orf22,CARD11,CBSL,CCDC88A,CENPE,CHN1,COL11A1,COL1A1,COL3A1,COL4A3BP,CUX2,CXCL12,DAB2,DAB2IP,DAGLB,DDX6,DGCR2,DLC1,DLG1,DOK4,DPF3,DPYSL2,ECM1,EGFR,ENPP2,ERAP1,ERC1,ETS1,EZH1,FBXO38,GATA2,GATA5,GDPD5,GGNBP2,GLI2,GPD2,GPHN,HAND2,HIC1,HRG,ID1,ID4,IGFBP7,IL6ST,IMPAD1,IRF6,ISL1,JAK2,KAZALD1,KAZN,K…	ACAN,ACTA2,ADD1,ADGRA2,AGT,AMH,ANKRD54,ANKS1A,ANXA6,APOB,ARID5B,ARNTL,ARVCF,ATP7B,AXL,B4GALT1,BARX1,BRAF,C8orf22,CARD11,CBSL,CCDC88A,CENPE,CHN1,COL11A1,COL1A1,COL3A1,COL4A3BP,CUX2,CXCL12,DAB2,DAB2IP,DAGLB,DDX6,DGCR2,DLC1,DLG1,DOK4,DPF3,DPYSL2,ECM1,EGFR,ENPP2,ERAP1,ERC1,ETS1,EZH1,FBXO38,GATA2,GATA5,GDPD5,GGNBP2,GLI2,GPD2,GPHN,HAND2,HIC1,HRG,ID1,ID4,IGFBP7,IL6ST,IMPAD1,IRF6,ISL1,JAK2,KAZALD1,KAZN,K…
GO:0006110	regulation of glycolytic process	biological process	3/435	25/13601	0.04438	0.662937	OGT,PPARA,PPARGC1A	OGT,PPARA,PPARGC1A
GO:0006111	regulation of gluconeogenesis	biological process	3/435	25/13601	0.04438	0.662937	PPARA,PPARGC1A,PPP4R3B	PPARA,PPARGC1A,PPP4R3B
GO:0006884	cell volume homeostasis	biological process	3/435	25/13601	0.04438	0.662937	ADD1,AQP9,LRRC8A	ADD1,AQP9,LRRC8A
GO:0007257	activation of JUN kinase activity	biological process	3/435	25/13601	0.04438	0.662937	DAB2IP,MAP3K2,MAP3K20	DAB2IP,MAP3K2,MAP3K20
GO:0030811	regulation of nucleotide catabolic process	biological process	3/435	25/13601	0.04438	0.662937	OGT,PPARA,PPARGC1A	OGT,PPARA,PPARGC1A
GO:0040018	positive regulation of multicellular organism growth	biological process	3/435	25/13601	0.04438	0.662937	DLG1,GPAM,STAT5A	DLG1,GPAM,STAT5A
GO:1901890	positive regulation of cell junction assembly	biological process	3/435	25/13601	0.04438	0.662937	AGT,COL16A1,HRG	AGT,COL16A1,HRG
GO:1902742	apoptotic process involved in development	biological process	3/435	25/13601	0.04438	0.662937	B4GALT1,HAND2,NOTCH1	B4GALT1,HAND2,NOTCH1
GO:0009790	embryo development	biological process	37/435	867/13601	0.0444	0.662937	ADD1,APOB,COL11A1,COL1A1,COL4A3BP,CXCL12,DLC1,DLG1,EGFR,GATA2,GLI2,HAND2,IMPAD1,ISL1,KIAA1217,KIDINS220,LAMA5,LOC100859467,MFN2,MTHFD1L,NDST1,NF1,NKX3-2,NOTCH1,PAFAH1B1,PAK3,PGAP1,PHACTR4,PROX1,PTK7,SHH,SPRY2,SULF1,SUPT20H,TCTN1,TRAF6,WT1	ADD1,APOB,COL11A1,COL1A1,COL4A3BP,CXCL12,DLC1,DLG1,EGFR,GATA2,GLI2,HAND2,IMPAD1,ISL1,KIAA1217,KIDINS220,LAMA5,LOC100859467,MFN2,MTHFD1L,NDST1,NF1,NKX3-2,NOTCH1,PAFAH1B1,PAK3,PGAP1,PHACTR4,PROX1,PTK7,SHH,SPRY2,SULF1,SUPT20H,TCTN1,TRAF6,WT1
GO:0060425	lung morphogenesis	biological process	4/435	42/13601	0.04443	0.662937	ID1,NFIB,SHH,SPRY2	ID1,NFIB,SHH,SPRY2
GO:1903578	regulation of ATP metabolic process	biological process	4/435	42/13601	0.04443	0.662937	LOC430766,OGT,PPARA,PPARGC1A	LOC430766,OGT,PPARA,PPARGC1A
GO:0043583	ear development	biological process	11/435	192/13601	0.04469	0.663863	COL11A1,GATA2,GLI2,IGFBP7,NKX3-2,NOTCH1,PAFAH1B1,PROX1,PTK7,SHH,SPRY2	COL11A1,GATA2,GLI2,IGFBP7,NKX3-2,NOTCH1,PAFAH1B1,PROX1,PTK7,SHH,SPRY2
GO:0032944	regulation of mononuclear cell proliferation	biological process	9/435	146/13601	0.04489	0.663863	CARD11,DLG1,GPAM,IL6ST,LGALS3,MAD1L1,SHH,STAT5A,TRAF6	CARD11,DLG1,GPAM,IL6ST,LGALS3,MAD1L1,SHH,STAT5A,TRAF6
GO:0045017	glycerolipid biosynthetic process	biological process	9/435	146/13601	0.04489	0.663863	AGPAT3,CEPT1,GK2,GPAM,LPIN2,MTMR3,PGAP1,PGAP2,PIGC	AGPAT3,CEPT1,GK2,GPAM,LPIN2,MTMR3,PGAP1,PGAP2,PIGC
GO:0042327	positive regulation of phosphorylation	biological process	30/435	678/13601	0.04497	0.663863	AGT,BRAF,CAMKK2,CCDC88A,CD36,CENPE,CHEK2,DAB2,DAB2IP,DLG1,EGFR,ENPP2,KIDINS220,LOC100859467,LOC430766,LRRK1,MAP3K2,MAP3K20,MPRIP,NPTN,OGT,PRKAR1B,PROX1,RAP1B,RAPGEF2,SERPINF2,SHC1,SPRY2,TAB2,TRAF6	AGT,BRAF,CAMKK2,CCDC88A,CD36,CENPE,CHEK2,DAB2,DAB2IP,DLG1,EGFR,ENPP2,KIDINS220,LOC100859467,LOC430766,LRRK1,MAP3K2,MAP3K20,MPRIP,NPTN,OGT,PRKAR1B,PROX1,RAP1B,RAPGEF2,SERPINF2,SHC1,SPRY2,TAB2,TRAF6
GO:0002065	columnar/cuboidal epithelial cell differentiation	biological process	7/435	102/13601	0.04502	0.663863	ARNTL,GATA5,NKX3-2,NKX6-1,NOTCH1,PAFAH1B1,PROX1	ARNTL,GATA5,NKX3-2,NKX6-1,NOTCH1,PAFAH1B1,PROX1
GO:0001570	vasculogenesis	biological process	5/435	61/13601	0.0451	0.663863	LOC100859467,NOTCH1,RAPGEF2,SHH,WT1	LOC100859467,NOTCH1,RAPGEF2,SHH,WT1
GO:0030808	regulation of nucleotide biosynthetic process	biological process	5/435	61/13601	0.0451	0.663863	LOC430766,NF1,OGT,PPARA,PPARGC1A	LOC430766,NF1,OGT,PPARA,PPARGC1A
GO:0032922	circadian regulation of gene expression	biological process	5/435	61/13601	0.0451	0.663863	AHR1A,ARNTL,OGT,PPARA,PPARGC1A	AHR1A,ARNTL,OGT,PPARA,PPARGC1A
GO:0033077	T cell differentiation in thymus	biological process	5/435	61/13601	0.0451	0.663863	CARD11,GLI2,PPP1R36,SHH,STAT5A	CARD11,GLI2,PPP1R36,SHH,STAT5A
GO:0045639	positive regulation of myeloid cell differentiation	biological process	5/435	61/13601	0.0451	0.663863	ANKRD54,ETS1,GATA2,SMAP1,TRAF6	ANKRD54,ETS1,GATA2,SMAP1,TRAF6
GO:1900371	regulation of purine nucleotide biosynthetic process	biological process	5/435	61/13601	0.0451	0.663863	LOC430766,NF1,OGT,PPARA,PPARGC1A	LOC430766,NF1,OGT,PPARA,PPARGC1A
GO:0018108	peptidyl-tyrosine phosphorylation	biological process	10/435	169/13601	0.04511	0.663863	AGT,CD36,EGFR,ENPP2,GPRC5A,HRG,JAK2,LOC100859467,LRRK1,MVP	AGT,CD36,EGFR,ENPP2,GPRC5A,HRG,JAK2,LOC100859467,LRRK1,MVP
GO:0060541	respiratory system development	biological process	10/435	169/13601	0.04511	0.663863	GLI2,ID1,LAMA5,NFIB,NOTCH1,PROX1,PTK7,SHH,SPRY2,WT1	GLI2,ID1,LAMA5,NFIB,NOTCH1,PROX1,PTK7,SHH,SPRY2,WT1
GO:0002072	optic cup morphogenesis involved in camera-type eye development	biological process	2/435	11/13601	0.04637	0.668321	PHACTR4,SHH	PHACTR4,SHH
GO:0003211	cardiac ventricle formation	biological process	2/435	11/13601	0.04637	0.668321	HAND2,NOTCH1	HAND2,NOTCH1
GO:0006828	manganese ion transport	biological process	2/435	11/13601	0.04637	0.668321	SLC25A39,SLC30A10	SLC25A39,SLC30A10
GO:0014874	response to stimulus involved in regulation of muscle adaptation	biological process	2/435	11/13601	0.04637	0.668321	MTMR4,PPARGC1A	MTMR4,PPARGC1A
GO:0019883	antigen processing and presentation of endogenous antigen	biological process	2/435	11/13601	0.04637	0.668321	ABCB1,ERAP1	ABCB1,ERAP1
GO:0021936	regulation of cerebellar granule cell precursor proliferation	biological process	2/435	11/13601	0.04637	0.668321	GLI2,SHH	GLI2,SHH
GO:0030836	positive regulation of actin filament depolymerization	biological process	2/435	11/13601	0.04637	0.668321	CFL2,SEMA5A	CFL2,SEMA5A
GO:0032486	Rap protein signal transduction	biological process	2/435	11/13601	0.04637	0.668321	RAP1B,RAPGEF2	RAP1B,RAPGEF2
GO:0034383	low-density lipoprotein particle clearance	biological process	2/435	11/13601	0.04637	0.668321	APOB,CD36	APOB,CD36
GO:0039529	RIG-I signaling pathway	biological process	2/435	11/13601	0.04637	0.668321	PUM2,SEC14L1	PUM2,SEC14L1
GO:0039531	regulation of viral-induced cytoplasmic pattern recognition receptor signaling pathway	biological process	2/435	11/13601	0.04637	0.668321	PUM2,SEC14L1	PUM2,SEC14L1
GO:0046337	phosphatidylethanolamine metabolic process	biological process	2/435	11/13601	0.04637	0.668321	CEPT1,LPIN2	CEPT1,LPIN2
GO:0048712	negative regulation of astrocyte differentiation	biological process	2/435	11/13601	0.04637	0.668321	ID4,NF1	ID4,NF1
GO:0051195	negative regulation of cofactor metabolic process	biological process	2/435	11/13601	0.04637	0.668321	PPARA,PPARGC1A	PPARA,PPARGC1A
GO:0061003	positive regulation of dendritic spine morphogenesis	biological process	2/435	11/13601	0.04637	0.668321	CUX2,PAFAH1B1	CUX2,PAFAH1B1
GO:0070734	histone H3-K27 methylation	biological process	2/435	11/13601	0.04637	0.668321	EZH1,OGT	EZH1,OGT
GO:0071677	positive regulation of mononuclear cell migration	biological process	2/435	11/13601	0.04637	0.668321	CXCL12,LGALS3	CXCL12,LGALS3
GO:0072203	cell proliferation involved in metanephros development	biological process	2/435	11/13601	0.04637	0.668321	SHH,WT1	SHH,WT1
GO:1903649	regulation of cytoplasmic transport	biological process	2/435	11/13601	0.04637	0.668321	DAB2,VPS11	DAB2,VPS11
GO:2001170	negative regulation of ATP biosynthetic process	biological process	2/435	11/13601	0.04637	0.668321	PPARA,PPARGC1A	PPARA,PPARGC1A
GO:0090066	regulation of anatomical structure size	biological process	19/435	391/13601	0.04665	0.671664	ADD1,AGT,AQP9,CBSL,CFL2,DLG1,DOCK4,DPYSL2,HP1BP3,IQGAP2,KNG1,LMOD1,LOC100859467,LRRC8A,OGT,PLXNA4,SEMA5A,SEMA5B,SERPINF2	ADD1,AGT,AQP9,CBSL,CFL2,DLG1,DOCK4,DPYSL2,HP1BP3,IQGAP2,KNG1,LMOD1,LOC100859467,LRRC8A,OGT,PLXNA4,SEMA5A,SEMA5B,SERPINF2
GO:0050680	negative regulation of epithelial cell proliferation	biological process	7/435	103/13601	0.04704	0.676582	DAB2IP,DLG1,LOC121107687,NF1,NFIB,PTPRK,SULF1	DAB2IP,DLG1,LOC121107687,NF1,NFIB,PTPRK,SULF1
GO:0072080	nephron tubule development	biological process	6/435	82/13601	0.0473	0.679621	AGT,DLG1,LAMA5,NOTCH1,SHH,WT1	AGT,DLG1,LAMA5,NOTCH1,SHH,WT1
GO:0001938	positive regulation of endothelial cell proliferation	biological process	4/435	43/13601	0.0478	0.683991	ECM1,NF1,PROX1,SEMA5A	ECM1,NF1,PROX1,SEMA5A
GO:0007632	visual behavior	biological process	4/435	43/13601	0.0478	0.683991	BRAF,MEIS2,NF1,NPTN	BRAF,MEIS2,NF1,NPTN
GO:0070527	platelet aggregation	biological process	4/435	43/13601	0.0478	0.683991	AXL,CSRP1,MYL9,VPS33B	AXL,CSRP1,MYL9,VPS33B
GO:0051726	regulation of cell cycle	biological process	33/435	763/13601	0.0478	0.683991	ARNTL,CENPE,CHEK2,CNOT4,CNOT6,CREBBP,DAB2IP,DLG1,ETS1,FOXN3,GDPD5,IRF6,JUND,KIF23,LIN37,LOC107049862,MAD1L1,MAP3K20,MTA3,MYO16,PAK3,PDCD6IP,PHACTR4,PROX1,PSME1,PTPRK,RCC2,RPL17,SON,STAT5A,SVIL,TNKS1BP1,WIZ	ARNTL,CENPE,CHEK2,CNOT4,CNOT6,CREBBP,DAB2IP,DLG1,ETS1,FOXN3,GDPD5,IRF6,JUND,KIF23,LIN37,LOC107049862,MAD1L1,MAP3K20,MTA3,MYO16,PAK3,PDCD6IP,PHACTR4,PROX1,PSME1,PTPRK,RCC2,RPL17,SON,STAT5A,SVIL,TNKS1BP1,WIZ
GO:0018212	peptidyl-tyrosine modification	biological process	10/435	171/13601	0.04818	0.687886	AGT,CD36,EGFR,ENPP2,GPRC5A,HRG,JAK2,LOC100859467,LRRK1,MVP	AGT,CD36,EGFR,ENPP2,GPRC5A,HRG,JAK2,LOC100859467,LRRK1,MVP
GO:0007254	JNK cascade	biological process	9/435	148/13601	0.04822	0.687886	CBSL,DAB2IP,GPS2,MAP3K2,MAP3K20,PAFAH1B1,PDCD4,SERPINF2,TRAF6	CBSL,DAB2IP,GPS2,MAP3K2,MAP3K20,PAFAH1B1,PDCD4,SERPINF2,TRAF6
GO:0044242	cellular lipid catabolic process	biological process	9/435	148/13601	0.04822	0.687886	ACOX1,APOB,CRABP1,ENPP2,HACL1,IDH1,LIPC,LPIN2,PPARA	ACOX1,APOB,CRABP1,ENPP2,HACL1,IDH1,LIPC,LPIN2,PPARA
GO:0005771	multivesicular body	cellular component	3/460	27/15561	0.0444	0.6912	EGFR,HGS,STEAP3	EGFR,HGS,STEAP3
GO:0043254	regulation of protein complex assembly	biological process	15/435	292/13601	0.0487	0.692787	ADD1,CD36,CNOT6,DAB2IP,DLG1,FAF1,HRG,IQGAP2,LCP1,LMOD1,LOC100859467,LOC421106,LOC430766,PAN3,VPS11	ADD1,CD36,CNOT6,DAB2IP,DLG1,FAF1,HRG,IQGAP2,LCP1,LMOD1,LOC100859467,LOC421106,LOC430766,PAN3,VPS11
GO:0010573	vascular endothelial growth factor production	biological process	3/435	26/13601	0.04901	0.692787	IL6ST,ISL1,SULF1	IL6ST,ISL1,SULF1
GO:0030866	cortical actin cytoskeleton organization	biological process	3/435	26/13601	0.04901	0.692787	DLG1,EPB41,KIF23	DLG1,EPB41,KIF23
GO:0040036	regulation of fibroblast growth factor receptor signaling pathway	biological process	3/435	26/13601	0.04901	0.692787	NPTN,SPRY2,SULF1	NPTN,SPRY2,SULF1
GO:0048873	homeostasis of number of cells within a tissue	biological process	3/435	26/13601	0.04901	0.692787	ADD1,GATA2,SHH	ADD1,GATA2,SHH
GO:0051646	mitochondrion localization	biological process	3/435	26/13601	0.04901	0.692787	ALB,MFN2,OGT	ALB,MFN2,OGT
GO:0060412	ventricular septum morphogenesis	biological process	3/435	26/13601	0.04901	0.692787	NOTCH1,PROX1,WHSC1	NOTCH1,PROX1,WHSC1
GO:0071827	plasma lipoprotein particle organization	biological process	3/435	26/13601	0.04901	0.692787	APOB,LIPC,PLAGL2	APOB,LIPC,PLAGL2
GO:0098586	cellular response to virus	biological process	3/435	26/13601	0.04901	0.692787	GLI2,PUM2,SEC14L1	GLI2,PUM2,SEC14L1
GO:2001235	positive regulation of apoptotic signaling pathway	biological process	8/435	126/13601	0.04918	0.693649	AGT,DAB2IP,FAF1,IL20RA,LOC107049862,NF1,PLAGL2,STEAP3	AGT,DAB2IP,FAF1,IL20RA,LOC107049862,NF1,PLAGL2,STEAP3
GO:0051098	regulation of binding	biological process	12/435	219/13601	0.04919	0.693649	ADD1,DAB2,DAB2IP,EPB41,HAND2,ID1,ISL1,NFIB,PPARA,PPP3CA,RAPGEF2,TRAF6	ADD1,DAB2,DAB2IP,EPB41,HAND2,ID1,ISL1,NFIB,PPARA,PPP3CA,RAPGEF2,TRAF6
GO:1902532	negative regulation of intracellular signal transduction	biological process	18/435	368/13601	0.04922	0.693649	ARNTL,CXCL12,DAB2IP,DLC1,DLG1,FBLN1,GPS2,HGS,IVNS1ABP,LOC100859467,MFN2,NF1,PAFAH1B1,PDCD4,PGAP2,SEC14L1,SPRY2,WNK2	ARNTL,CXCL12,DAB2IP,DLC1,DLG1,FBLN1,GPS2,HGS,IVNS1ABP,LOC100859467,MFN2,NF1,PAFAH1B1,PDCD4,PGAP2,SEC14L1,SPRY2,WNK2
GO:0033036	macromolecule localization	biological process	82/435	2156/13601	0.04941	0.695625	A1CF,AGAP1,AP1G1,AP3B2,APOB,AQP9,ARHGDIA,ARNTL,ATG13,ATG16L2,BRAF,CD36,COL1A1,COL4A3BP,CSE1L,CTSK,DAB2,DCTN1,DLG1,ERC1,ESYT1,ESYT2,FAF1,FBLN1,FERMT2,FYTTD1,GAPVD1,GPAM,GPHN,HGS,HNRNPA2B1,HNRNPM,ID1,ID4,ITPR2,LCP1,LIPC,LMAN1L,LOC421106,LOC430766,MAMDC4,MCFD2,MFN2,MPRIP,MVB12B,NBL1,NEDD1,NEURL1B,NOTCH1,NPTN,OGT,PAFAH1B1,PAN3,PDCD6IP,PGAP1,PLAGL2,PPARA,PPP3CA,PTPRK,RAB34,RALGAPB,RAPGEF2,RCC2,RHBDF2,…	A1CF,AGAP1,AP1G1,AP3B2,APOB,AQP9,ARHGDIA,ARNTL,ATG13,ATG16L2,BRAF,CD36,COL1A1,COL4A3BP,CSE1L,CTSK,DAB2,DCTN1,DLG1,ERC1,ESYT1,ESYT2,FAF1,FBLN1,FERMT2,FYTTD1,GAPVD1,GPAM,GPHN,HGS,HNRNPA2B1,HNRNPM,ID1,ID4,ITPR2,LCP1,LIPC,LMAN1L,LOC421106,LOC430766,MAMDC4,MCFD2,MFN2,MPRIP,MVB12B,NBL1,NEDD1,NEURL1B,NOTCH1,NPTN,OGT,PAFAH1B1,PAN3,PDCD6IP,PGAP1,PLAGL2,PPARA,PPP3CA,PTPRK,RAB34,RALGAPB,RAPGEF2,RCC2,RHBDF2,…
GO:0006029	proteoglycan metabolic process	biological process	6/435	83/13601	0.04967	0.698581	CANT1,COL11A1,IMPAD1,NDST1,SHH,SULF1	CANT1,COL11A1,IMPAD1,NDST1,SHH,SULF1
GO:1905368	peptidase complex	cellular component	5/460	66/15561	0.04534	0.699531	LOC430766,PSMB5,PSME1,PSME4,SUPT20H	LOC430766,PSMB5,PSME1,PSME4,SUPT20H
GO:0050789	regulation of biological process	biological process	285/435	8384/13601	0.0499	0.700967	A1CF,A2M,A2ML2,ABCB1,ACLY,ACTA2,ADAMTS8,ADD1,ADGRA2,AFF2,AGAP1,AGT,AHR1A,ALB,AMOTL1,ANKRD54,ANKS1A,ANXA6,AP1G1,APOB,ARHGDIA,ARHGEF11,ARHGEF12,ARID4B,ARID5B,ARNTL,ATG13,AXL,B4GALT1,BARX1,BAZ2B,BCL7B,BRAF,CAMKK2,CANT1,CARD11,CASP8AP2,CATSPER4,CBSL,CCDC88A,CD36,CENPE,CFI,CFL2,CHEK2,CHN1,CNOT4,CNOT6,COL16A1,COL1A1,COL3A1,COL4A3BP,CPEB4,CREBBP,CTCF,CTSK,CUX2,CXCL12,DAB2,DAB2IP,DCTN1,DDX6,DGKG,DLC1,DLG…	A1CF,A2M,A2ML2,ABCB1,ACLY,ACTA2,ADAMTS8,ADD1,ADGRA2,AFF2,AGAP1,AGT,AHR1A,ALB,AMOTL1,ANKRD54,ANKS1A,ANXA6,AP1G1,APOB,ARHGDIA,ARHGEF11,ARHGEF12,ARID4B,ARID5B,ARNTL,ATG13,AXL,B4GALT1,BARX1,BAZ2B,BCL7B,BRAF,CAMKK2,CANT1,CARD11,CASP8AP2,CATSPER4,CBSL,CCDC88A,CD36,CENPE,CFI,CFL2,CHEK2,CHN1,CNOT4,CNOT6,COL16A1,COL1A1,COL3A1,COL4A3BP,CPEB4,CREBBP,CTCF,CTSK,CUX2,CXCL12,DAB2,DAB2IP,DCTN1,DDX6,DGKG,DLC1,DLG…
GO:0030324	lung development	biological process	9/435	149/13601	0.04994	0.700967	GLI2,ID1,LAMA5,NFIB,NOTCH1,PROX1,PTK7,SHH,SPRY2	GLI2,ID1,LAMA5,NFIB,NOTCH1,PROX1,PTK7,SHH,SPRY2
GO:0042176	regulation of protein catabolic process	biological process	13/435	244/13601	0.05026	0.703654	ANKS1A,ARNTL,CHEK2,DAB2,DAB2IP,EGFR,FAF1,LOC430766,ODC,PSME1,SHH,TLK2,VPS11	ANKS1A,ARNTL,CHEK2,DAB2,DAB2IP,EGFR,FAF1,LOC430766,ODC,PSME1,SHH,TLK2,VPS11
GO:0030879	mammary gland development	biological process	5/435	63/13601	0.05064	0.703654	ATP7B,B4GALT1,GLI2,IRF6,STAT5A	ATP7B,B4GALT1,GLI2,IRF6,STAT5A
GO:0048660	regulation of smooth muscle cell proliferation	biological process	5/435	63/13601	0.05064	0.703654	MFN2,PPARGC1A,SERPINF2,STAT5A,SULF1	MFN2,PPARGC1A,SERPINF2,STAT5A,SULF1
GO:0006935	chemotaxis	biological process	20/435	421/13601	0.05092	0.703654	ADGRA2,CHN1,CXCL12,DOCK4,DPYSL2,ELMO2,ENPP2,GLI2,HRG,ISL1,LGALS3,MET,NBL1,NFIB,NOTCH1,PLXNA4,RALBP1,SEMA5A,SEMA5B,SHH	ADGRA2,CHN1,CXCL12,DOCK4,DPYSL2,ELMO2,ENPP2,GLI2,HRG,ISL1,LGALS3,MET,NBL1,NFIB,NOTCH1,PLXNA4,RALBP1,SEMA5A,SEMA5B,SHH
GO:0070374	positive regulation of ERK1 and ERK2 cascade	biological process	8/435	127/13601	0.0511	0.703654	BRAF,CD36,EGFR,NPTN,RAP1B,RAPGEF2,SERPINF2,SPRY2	BRAF,CD36,EGFR,NPTN,RAP1B,RAPGEF2,SERPINF2,SPRY2
GO:0043507	positive regulation of JUN kinase activity	biological process	4/435	44/13601	0.0513	0.703654	DAB2IP,MAP3K2,MAP3K20,TRAF6	DAB2IP,MAP3K2,MAP3K20,TRAF6
GO:0031328	positive regulation of cellular biosynthetic process	biological process	49/435	1212/13601	0.05141	0.703654	AGT,AHR1A,ARHGEF11,ARNTL,CARD11,CHEK2,COL1A1,CREBBP,DAB2,DAB2IP,EGFR,ETS1,EZH1,GATA5,GLI2,GPAM,HAND2,ID4,IRF6,JUND,LOC107054982,LOC430766,LPIN2,MAP3K2,MEF2D,MEIS1,MEIS2,NF1,NFIB,NKX6-1,NOTCH1,OGT,PIK3R1,PPARA,PPARGC1A,PPP3CA,PPP4R3B,PROX1,RBMS3,RPS6KA3,SERPINF2,SHH,SP1,STAT5A,STRN3,TCEA2,TRAF6,WIZ,WT1	AGT,AHR1A,ARHGEF11,ARNTL,CARD11,CHEK2,COL1A1,CREBBP,DAB2,DAB2IP,EGFR,ETS1,EZH1,GATA5,GLI2,GPAM,HAND2,ID4,IRF6,JUND,LOC107054982,LOC430766,LPIN2,MAP3K2,MEF2D,MEIS1,MEIS2,NF1,NFIB,NKX6-1,NOTCH1,OGT,PIK3R1,PPARA,PPARGC1A,PPP3CA,PPP4R3B,PROX1,RBMS3,RPS6KA3,SERPINF2,SHH,SP1,STAT5A,STRN3,TCEA2,TRAF6,WIZ,WT1
GO:0005975	carbohydrate metabolic process	biological process	22/435	474/13601	0.05185	0.703654	ADPGK,AGL,B4GALT1,FGGY,GK2,GLB1L,GLB1L2,GPD2,H6PD,HPSE2,IDH1,IL6ST,IMPAD1,NDST1,NUDT5,OGT,PFKP,PPARA,PPARGC1A,PPP4R3B,RBKS,SLC23A2	ADPGK,AGL,B4GALT1,FGGY,GK2,GLB1L,GLB1L2,GPD2,H6PD,HPSE2,IDH1,IL6ST,IMPAD1,NDST1,NUDT5,OGT,PFKP,PPARA,PPARGC1A,PPP4R3B,RBKS,SLC23A2
GO:0042330	taxis	biological process	20/435	422/13601	0.05194	0.703654	ADGRA2,CHN1,CXCL12,DOCK4,DPYSL2,ELMO2,ENPP2,GLI2,HRG,ISL1,LGALS3,MET,NBL1,NFIB,NOTCH1,PLXNA4,RALBP1,SEMA5A,SEMA5B,SHH	ADGRA2,CHN1,CXCL12,DOCK4,DPYSL2,ELMO2,ENPP2,GLI2,HRG,ISL1,LGALS3,MET,NBL1,NFIB,NOTCH1,PLXNA4,RALBP1,SEMA5A,SEMA5B,SHH
GO:0071901	negative regulation of protein serine/threonine kinase activity	biological process	6/435	84/13601	0.05212	0.703654	DAB2IP,GPS2,NF1,PDCD4,PRKAR1B,SPRY2	DAB2IP,GPS2,NF1,PDCD4,PRKAR1B,SPRY2
GO:0002520	immune system development	biological process	30/435	688/13601	0.05259	0.703654	ADD1,ANKRD54,AXL,BRAF,CARD11,ETS1,GATA2,GLI2,HAND2,JAK2,LRRC8A,LRRK1,MAD1L1,MEIS1,MEIS2,MUC4L,NF1,NKX3-2,NOTCH1,PAFAH1B1,PAPD4,PIK3R1,PPP1R36,RBFOX2,SHH,SMAP1,STAT5A,TRAF6,VPS33B,WHSC1	ADD1,ANKRD54,AXL,BRAF,CARD11,ETS1,GATA2,GLI2,HAND2,JAK2,LRRC8A,LRRK1,MAD1L1,MEIS1,MEIS2,MUC4L,NF1,NKX3-2,NOTCH1,PAFAH1B1,PAPD4,PIK3R1,PPP1R36,RBFOX2,SHH,SMAP1,STAT5A,TRAF6,VPS33B,WHSC1
GO:0045184	establishment of protein localization	biological process	58/435	1470/13601	0.05298	0.703654	AGAP1,AP1G1,AP3B2,APOB,ARNTL,ATG13,ATG16L2,BRAF,CD36,COL1A1,CSE1L,CTSK,DAB2,DCTN1,ERC1,FBLN1,FYTTD1,GAPVD1,GPAM,GPHN,HGS,HNRNPA2B1,HNRNPM,ITPR2,LCP1,LMAN1L,LOC421106,LOC430766,MAMDC4,MCFD2,MFN2,MVB12B,NEURL1B,NOTCH1,OGT,PAFAH1B1,PAN3,PDCD6IP,PGAP1,PLAGL2,PPP3CA,RAB34,RCC2,RHBDF2,SHH,SNX32,STEAP3,SYT7,SYTL1,TGFBRAP1,TRAF6,USP36,VPS11,VPS33B,WBP11,WHSC1,YWHAB,ZC3H11A	AGAP1,AP1G1,AP3B2,APOB,ARNTL,ATG13,ATG16L2,BRAF,CD36,COL1A1,CSE1L,CTSK,DAB2,DCTN1,ERC1,FBLN1,FYTTD1,GAPVD1,GPAM,GPHN,HGS,HNRNPA2B1,HNRNPM,ITPR2,LCP1,LMAN1L,LOC421106,LOC430766,MAMDC4,MCFD2,MFN2,MVB12B,NEURL1B,NOTCH1,OGT,PAFAH1B1,PAN3,PDCD6IP,PGAP1,PLAGL2,PPP3CA,RAB34,RCC2,RHBDF2,SHH,SNX32,STEAP3,SYT7,SYTL1,TGFBRAP1,TRAF6,USP36,VPS11,VPS33B,WBP11,WHSC1,YWHAB,ZC3H11A
GO:0031346	positive regulation of cell projection organization	biological process	13/435	246/13601	0.05299	0.703654	BRAF,CUX2,DAB2IP,ENPP2,FBXO38,KIDINS220,METRN,NPTN,PAFAH1B1,PTK7,RAPGEF2,SEMA5A,SEPTIN9	BRAF,CUX2,DAB2IP,ENPP2,FBXO38,KIDINS220,METRN,NPTN,PAFAH1B1,PTK7,RAPGEF2,SEMA5A,SEPTIN9
GO:0050870	positive regulation of T cell activation	biological process	8/435	128/13601	0.05306	0.703654	CARD11,GLI2,GPAM,IL6ST,PPP1R36,SHH,STAT5A,TRAF6	CARD11,GLI2,GPAM,IL6ST,PPP1R36,SHH,STAT5A,TRAF6
GO:0048562	embryonic organ morphogenesis	biological process	14/435	271/13601	0.05348	0.703654	COL11A1,DLG1,GATA2,GLI2,HAND2,MTHFD1L,NDST1,NKX3-2,NOTCH1,PHACTR4,PROX1,PTK7,SHH,SPRY2	COL11A1,DLG1,GATA2,GLI2,HAND2,MTHFD1L,NDST1,NKX3-2,NOTCH1,PHACTR4,PROX1,PTK7,SHH,SPRY2
GO:0070663	regulation of leukocyte proliferation	biological process	9/435	151/13601	0.0535	0.703654	CARD11,DLG1,GPAM,IL6ST,LGALS3,MAD1L1,SHH,STAT5A,TRAF6	CARD11,DLG1,GPAM,IL6ST,LGALS3,MAD1L1,SHH,STAT5A,TRAF6
GO:0048663	neuron fate commitment	biological process	5/435	64/13601	0.05356	0.703654	GATA2,GLI2,ISL1,NOTCH1,SHH	GATA2,GLI2,ISL1,NOTCH1,SHH
GO:0016569	covalent chromatin modification	biological process	15/435	296/13601	0.0536	0.703654	BRD1,CREBBP,CTCF,DMAP1,EZH1,GATA2,ISL1,JAK2,KDM2A,LOC121108941,MSL2,OGT,PPARGC1A,WHSC1,WHSC1L1	BRD1,CREBBP,CTCF,DMAP1,EZH1,GATA2,ISL1,JAK2,KDM2A,LOC121108941,MSL2,OGT,PPARGC1A,WHSC1,WHSC1L1
GO:0006101	citrate metabolic process	biological process	3/435	27/13601	0.05388	0.703654	ACLY,IDH1,STAT5A	ACLY,IDH1,STAT5A
GO:0014014	negative regulation of gliogenesis	biological process	3/435	27/13601	0.05388	0.703654	ID4,NF1,NOTCH1	ID4,NF1,NOTCH1
GO:0030810	positive regulation of nucleotide biosynthetic process	biological process	3/435	27/13601	0.05388	0.703654	LOC430766,NF1,PPARGC1A	LOC430766,NF1,PPARGC1A
GO:0034629	cellular protein-containing complex localization	biological process	3/435	27/13601	0.05388	0.703654	DLG1,RALGAPB,RCC2	DLG1,RALGAPB,RCC2
GO:0050918	positive chemotaxis	biological process	3/435	27/13601	0.05388	0.703654	LGALS3,MET,SEMA5A	LGALS3,MET,SEMA5A
GO:1900373	positive regulation of purine nucleotide biosynthetic process	biological process	3/435	27/13601	0.05388	0.703654	LOC430766,NF1,PPARGC1A	LOC430766,NF1,PPARGC1A
GO:2001222	regulation of neuron migration	biological process	3/435	27/13601	0.05388	0.703654	COL3A1,DAB2IP,RAPGEF2	COL3A1,DAB2IP,RAPGEF2
GO:0071407	cellular response to organic cyclic compound	biological process	17/435	347/13601	0.05421	0.703654	AQP9,ARHGDIA,ARNTL,CHEK2,DAB2,EGFR,GLI2,HAND2,HNRNPA2B1,ID1,ITPR2,LOC421106,PPARGC1A,RAP1B,RAPGEF2,RBFOX2,SLC26A6	AQP9,ARHGDIA,ARNTL,CHEK2,DAB2,EGFR,GLI2,HAND2,HNRNPA2B1,ID1,ITPR2,LOC421106,PPARGC1A,RAP1B,RAPGEF2,RBFOX2,SLC26A6
GO:0072001	renal system development	biological process	13/435	247/13601	0.05439	0.703654	AGT,ARID5B,DLG1,GLI2,LAMA5,NF1,NOTCH1,ODC,PROX1,SCHIP1,SHH,SULF1,WT1	AGT,ARID5B,DLG1,GLI2,LAMA5,NF1,NOTCH1,ODC,PROX1,SCHIP1,SHH,SULF1,WT1
GO:0001553	luteinization	biological process	2/435	12/13601	0.0545	0.703654	SCHIP1,STAT5A	SCHIP1,STAT5A
GO:0001771	immunological synapse formation	biological process	2/435	12/13601	0.0545	0.703654	DLG1,LGALS3	DLG1,LGALS3
GO:0006103	2-oxoglutarate metabolic process	biological process	2/435	12/13601	0.0545	0.703654	IDH1,STAT5A	IDH1,STAT5A
GO:0010801	negative regulation of peptidyl-threonine phosphorylation	biological process	2/435	12/13601	0.0545	0.703654	OGT,SPRY2	OGT,SPRY2
GO:0010884	positive regulation of lipid storage	biological process	2/435	12/13601	0.0545	0.703654	APOB,CD36	APOB,CD36
GO:0021520	spinal cord motor neuron cell fate specification	biological process	2/435	12/13601	0.0545	0.703654	GLI2,ISL1	GLI2,ISL1
GO:0045954	positive regulation of natural killer cell mediated cytotoxicity	biological process	2/435	12/13601	0.0545	0.703654	AP1G1,STAT5A	AP1G1,STAT5A
GO:0061614	pri-miRNA transcription by RNA polymerase II	biological process	2/435	12/13601	0.0545	0.703654	NFIB,PPARA	NFIB,PPARA
GO:0072075	metanephric mesenchyme development	biological process	2/435	12/13601	0.0545	0.703654	SHH,WT1	SHH,WT1
GO:0072378	blood coagulation, fibrin clot formation	biological process	2/435	12/13601	0.0545	0.703654	A2M,FBLN1	A2M,FBLN1
GO:0090136	epithelial cell-cell adhesion	biological process	2/435	12/13601	0.0545	0.703654	KIFC2,PLEKHA7	KIFC2,PLEKHA7
GO:1900025	negative regulation of substrate adhesion-dependent cell spreading	biological process	2/435	12/13601	0.0545	0.703654	FBLN1,RCC2	FBLN1,RCC2
GO:1902893	regulation of pri-miRNA transcription by RNA polymerase II	biological process	2/435	12/13601	0.0545	0.703654	NFIB,PPARA	NFIB,PPARA
GO:2000272	negative regulation of signaling receptor activity	biological process	2/435	12/13601	0.0545	0.703654	GPRC5A,PPARGC1A	GPRC5A,PPARGC1A
GO:2000678	negative regulation of transcription regulatory region DNA binding	biological process	2/435	12/13601	0.0545	0.703654	ID1,PPARA	ID1,PPARA
GO:2001224	positive regulation of neuron migration	biological process	2/435	12/13601	0.0545	0.703654	DAB2IP,RAPGEF2	DAB2IP,RAPGEF2
GO:0044255	cellular lipid metabolic process	biological process	33/435	772/13601	0.05451	0.703654	ACLY,ACOX1,AGPAT3,AGT,ALDH1A1,APOB,CEPT1,COL4A3BP,CRABP1,CYP2C23a,CYP2C23b,DAB2IP,DAGLB,ENPP2,GK2,GPAM,GPD2,HACL1,IDH1,IMPAD1,LIPC,LPIN2,MTMR3,PGAP1,PGAP2,PIGC,PIK3R1,PPARA,PPARGC1A,PRKAB1,PSAP,PTGR1,STAT5A	ACLY,ACOX1,AGPAT3,AGT,ALDH1A1,APOB,CEPT1,COL4A3BP,CRABP1,CYP2C23a,CYP2C23b,DAB2IP,DAGLB,ENPP2,GK2,GPAM,GPD2,HACL1,IDH1,IMPAD1,LIPC,LPIN2,MTMR3,PGAP1,PGAP2,PIGC,PIK3R1,PPARA,PPARGC1A,PRKAB1,PSAP,PTGR1,STAT5A
GO:0071702	organic substance transport	biological process	73/435	1905/13601	0.05462	0.703654	AGAP1,AP1G1,AP3B2,APOB,AQP9,ARNTL,ATG13,ATG16L2,CD36,COL1A1,COL4A3BP,CSE1L,CTSK,DAB2,DCTN1,ERC1,ESYT1,ESYT2,FBLN1,FYTTD1,GAPVD1,GJB1,GPAM,GPHN,HGS,HNRNPA2B1,HNRNPM,HRG,ITPR2,LCP1,LIPC,LMAN1L,LOC100859467,LOC430766,MAMDC4,MCFD2,MFN2,MVB12B,NEURL1B,NF1,NOTCH1,OGT,PAFAH1B1,PAN3,PDCD6IP,PGAP1,PIK3R1,PLAGL2,PPARA,PPFIA1,PPP3CA,RAB34,RHBDF2,SEC14L1,SHH,SLC23A2,SLC26A6,SLC38A4,SLC4A1,SLC7A3,SLCO2B1,SNX3…	AGAP1,AP1G1,AP3B2,APOB,AQP9,ARNTL,ATG13,ATG16L2,CD36,COL1A1,COL4A3BP,CSE1L,CTSK,DAB2,DCTN1,ERC1,ESYT1,ESYT2,FBLN1,FYTTD1,GAPVD1,GJB1,GPAM,GPHN,HGS,HNRNPA2B1,HNRNPM,HRG,ITPR2,LCP1,LIPC,LMAN1L,LOC100859467,LOC430766,MAMDC4,MCFD2,MFN2,MVB12B,NEURL1B,NF1,NOTCH1,OGT,PAFAH1B1,PAN3,PDCD6IP,PGAP1,PIK3R1,PLAGL2,PPARA,PPFIA1,PPP3CA,RAB34,RHBDF2,SEC14L1,SHH,SLC23A2,SLC26A6,SLC38A4,SLC4A1,SLC7A3,SLCO2B1,SNX3…
GO:1903747	regulation of establishment of protein localization to mitochondrion	biological process	6/435	85/13601	0.05464	0.703654	ATG13,CTSK,PLAGL2,USP36,VPS11,WBP11	ATG13,CTSK,PLAGL2,USP36,VPS11,WBP11
GO:0009988	cell-cell recognition	biological process	4/435	45/13601	0.05495	0.703654	B4GALT1,DLG1,FETUB,LGALS3	B4GALT1,DLG1,FETUB,LGALS3
GO:0060324	face development	biological process	4/435	45/13601	0.05495	0.703654	ARID5B,BRAF,COL1A1,SCHIP1	ARID5B,BRAF,COL1A1,SCHIP1
GO:0051640	organelle localization	biological process	19/435	399/13601	0.05499	0.703654	ALB,AP3B2,BRAF,CENPE,DLG1,KIF23,LMAN1L,MAD1L1,MFN2,OGT,PAFAH1B1,RAB34,RAP1B,SPRY2,SYNE2,SYT7,SYTL1,VPS11,VPS33B	ALB,AP3B2,BRAF,CENPE,DLG1,KIF23,LMAN1L,MAD1L1,MFN2,OGT,PAFAH1B1,RAB34,RAP1B,SPRY2,SYNE2,SYT7,SYTL1,VPS11,VPS33B
GO:0021543	pallium development	biological process	8/435	129/13601	0.05507	0.703654	COL3A1,DAB2IP,EGFR,EZH1,ID4,NF1,PAFAH1B1,PROX1	COL3A1,DAB2IP,EGFR,EZH1,ID4,NF1,PAFAH1B1,PROX1
GO:0090287	regulation of cellular response to growth factor stimulus	biological process	11/435	199/13601	0.05516	0.703654	ADGRA2,AGT,DAB2,DAB2IP,HRG,NBL1,NOTCH1,NPTN,SHH,SPRY2,SULF1	ADGRA2,AGT,DAB2,DAB2IP,HRG,NBL1,NOTCH1,NPTN,SHH,SPRY2,SULF1
GO:0070727	cellular macromolecule localization	biological process	48/435	1190/13601	0.05524	0.703654	A1CF,AP1G1,AP3B2,ARNTL,ATG13,BRAF,COL1A1,CSE1L,CTSK,DAB2,DCTN1,DLG1,FERMT2,FYTTD1,GPHN,HGS,HNRNPA2B1,HNRNPM,ID1,ID4,LCP1,LOC421106,LOC430766,MFN2,MPRIP,NEDD1,NEURL1B,NPTN,OGT,PAN3,PLAGL2,PPP3CA,PTPRK,RAB34,RALGAPB,RAPGEF2,RCC2,SHH,SNX32,SUN1,SYNE2,SYTL1,TGFBRAP1,USP36,VPS11,WBP11,YWHAB,ZC3H11A	A1CF,AP1G1,AP3B2,ARNTL,ATG13,BRAF,COL1A1,CSE1L,CTSK,DAB2,DCTN1,DLG1,FERMT2,FYTTD1,GPHN,HGS,HNRNPA2B1,HNRNPM,ID1,ID4,LCP1,LOC421106,LOC430766,MFN2,MPRIP,NEDD1,NEURL1B,NPTN,OGT,PAN3,PLAGL2,PPP3CA,PTPRK,RAB34,RALGAPB,RAPGEF2,RCC2,SHH,SNX32,SUN1,SYNE2,SYTL1,TGFBRAP1,USP36,VPS11,WBP11,YWHAB,ZC3H11A
GO:0030323	respiratory tube development	biological process	9/435	152/13601	0.05534	0.703654	GLI2,ID1,LAMA5,NFIB,NOTCH1,PROX1,PTK7,SHH,SPRY2	GLI2,ID1,LAMA5,NFIB,NOTCH1,PROX1,PTK7,SHH,SPRY2
GO:0045995	regulation of embryonic development	biological process	7/435	107/13601	0.05568	0.703654	GATA2,LAMA5,NOTCH1,PAFAH1B1,PTK7,SHH,SULF1	GATA2,LAMA5,NOTCH1,PAFAH1B1,PTK7,SHH,SULF1
GO:0033043	regulation of organelle organization	biological process	40/435	967/13601	0.05596	0.703654	ADD1,ATG13,BRAF,CCDC88A,CENPE,CFL2,CNOT6,CTCF,CTSK,DLC1,DLG1,GATA2,HRG,ID1,IQGAP2,ISL1,KANK3,LCP1,LMAN1L,LMOD1,LOC100859467,MAD1L1,MTMR3,OGT,PAFAH1B1,PAN3,PDCD6IP,PFKP,PIK3R1,PLAGL2,PPARGC1A,PPFIA1,PROX1,SEMA5A,SEPTIN9,SERPINF2,TLK2,USP36,VPS11,WBP11	ADD1,ATG13,BRAF,CCDC88A,CENPE,CFL2,CNOT6,CTCF,CTSK,DLC1,DLG1,GATA2,HRG,ID1,IQGAP2,ISL1,KANK3,LCP1,LMAN1L,LMOD1,LOC100859467,MAD1L1,MTMR3,OGT,PAFAH1B1,PAN3,PDCD6IP,PFKP,PIK3R1,PLAGL2,PPARGC1A,PPFIA1,PROX1,SEMA5A,SEPTIN9,SERPINF2,TLK2,USP36,VPS11,WBP11
GO:0023051	regulation of signaling	biological process	90/435	2405/13601	0.0561	0.703654	A2M,ADGRA2,AGT,ANKRD54,ANKS1A,ARHGEF11,ARHGEF12,ARNTL,AXL,BRAF,CANT1,CARD11,CBSL,CD36,CHEK2,CHN1,COL1A1,COL3A1,CREBBP,CUX2,CXCL12,DAB2,DAB2IP,DLC1,DLG1,ECM1,EGFR,FAF1,FBLN1,FGD3,GATA2,GDPD5,GLI2,GPRC5A,GPS2,HAND2,HGS,HIC1,HRG,ID1,IGFBP4,IL20RA,IL6ST,ISL1,ITPR2,IVNS1ABP,KIDINS220,LGALS3,LOC100859467,LOC107049862,LRRK1,MAP3K2,MAP3K20,MFN2,MVB12B,MVP,NBL1,NBR1,NF1,NOTCH1,NPTN,PAFAH1B1,PDCD4,PGAP2,PH…	A2M,ADGRA2,AGT,ANKRD54,ANKS1A,ARHGEF11,ARHGEF12,ARNTL,AXL,BRAF,CANT1,CARD11,CBSL,CD36,CHEK2,CHN1,COL1A1,COL3A1,CREBBP,CUX2,CXCL12,DAB2,DAB2IP,DLC1,DLG1,ECM1,EGFR,FAF1,FBLN1,FGD3,GATA2,GDPD5,GLI2,GPRC5A,GPS2,HAND2,HGS,HIC1,HRG,ID1,IGFBP4,IL20RA,IL6ST,ISL1,ITPR2,IVNS1ABP,KIDINS220,LGALS3,LOC100859467,LOC107049862,LRRK1,MAP3K2,MAP3K20,MFN2,MVB12B,MVP,NBL1,NBR1,NF1,NOTCH1,NPTN,PAFAH1B1,PDCD4,PGAP2,PH…
GO:0042886	amide transport	biological process	57/435	1447/13601	0.05618	0.703654	AGAP1,AP1G1,AP3B2,APOB,AQP9,ARNTL,ATG13,ATG16L2,CD36,COL1A1,COL4A3BP,CSE1L,CTSK,DAB2,DCTN1,ERC1,FBLN1,FYTTD1,GAPVD1,GPAM,GPHN,HGS,HNRNPA2B1,HNRNPM,ITPR2,LCP1,LMAN1L,LOC430766,MAMDC4,MCFD2,MFN2,MVB12B,NEURL1B,NOTCH1,OGT,PAFAH1B1,PAN3,PDCD6IP,PGAP1,PLAGL2,PPP3CA,RAB34,RHBDF2,SHH,SLC26A6,SNX32,STEAP3,SYT7,SYTL1,TGFBRAP1,TRAF6,USP36,VPS11,VPS33B,WBP11,YWHAB,ZC3H11A	AGAP1,AP1G1,AP3B2,APOB,AQP9,ARNTL,ATG13,ATG16L2,CD36,COL1A1,COL4A3BP,CSE1L,CTSK,DAB2,DCTN1,ERC1,FBLN1,FYTTD1,GAPVD1,GPAM,GPHN,HGS,HNRNPA2B1,HNRNPM,ITPR2,LCP1,LMAN1L,LOC430766,MAMDC4,MCFD2,MFN2,MVB12B,NEURL1B,NOTCH1,OGT,PAFAH1B1,PAN3,PDCD6IP,PGAP1,PLAGL2,PPP3CA,RAB34,RHBDF2,SHH,SLC26A6,SNX32,STEAP3,SYT7,SYTL1,TGFBRAP1,TRAF6,USP36,VPS11,VPS33B,WBP11,YWHAB,ZC3H11A
GO:0021536	diencephalon development	biological process	5/435	65/13601	0.05657	0.703654	GATA2,GLI2,ISL1,SEMA5A,SHH	GATA2,GLI2,ISL1,SEMA5A,SHH
GO:0033559	unsaturated fatty acid metabolic process	biological process	5/435	65/13601	0.05657	0.703654	ACOX1,CYP2C23a,CYP2C23b,DAGLB,PTGR1	ACOX1,CYP2C23a,CYP2C23b,DAGLB,PTGR1
GO:0010646	regulation of cell communication	biological process	89/435	2377/13601	0.05677	0.703654	A2M,ADGRA2,AGT,ANKRD54,ANKS1A,ARHGEF11,ARHGEF12,ARNTL,AXL,BRAF,CANT1,CARD11,CBSL,CD36,CHEK2,CHN1,COL1A1,COL3A1,CREBBP,CUX2,CXCL12,DAB2,DAB2IP,DLC1,DLG1,ECM1,EGFR,FAF1,FBLN1,FGD3,GATA2,GDPD5,GLI2,GPRC5A,GPS2,HAND2,HGS,HIC1,HRG,ID1,IGFBP4,IL20RA,IL6ST,ISL1,ITPR2,IVNS1ABP,KIDINS220,LGALS3,LOC100859467,LOC107049862,LRRK1,MAP3K2,MAP3K20,MFN2,MVB12B,NBL1,NBR1,NF1,NOTCH1,NPTN,PAFAH1B1,PDCD4,PGAP2,PHACTR…	A2M,ADGRA2,AGT,ANKRD54,ANKS1A,ARHGEF11,ARHGEF12,ARNTL,AXL,BRAF,CANT1,CARD11,CBSL,CD36,CHEK2,CHN1,COL1A1,COL3A1,CREBBP,CUX2,CXCL12,DAB2,DAB2IP,DLC1,DLG1,ECM1,EGFR,FAF1,FBLN1,FGD3,GATA2,GDPD5,GLI2,GPRC5A,GPS2,HAND2,HGS,HIC1,HRG,ID1,IGFBP4,IL20RA,IL6ST,ISL1,ITPR2,IVNS1ABP,KIDINS220,LGALS3,LOC100859467,LOC107049862,LRRK1,MAP3K2,MAP3K20,MFN2,MVB12B,NBL1,NBR1,NF1,NOTCH1,NPTN,PAFAH1B1,PDCD4,PGAP2,PHACTR…
GO:0046474	glycerophospholipid biosynthetic process	biological process	8/435	130/13601	0.05712	0.703654	AGPAT3,CEPT1,GPAM,LPIN2,MTMR3,PGAP1,PGAP2,PIGC	AGPAT3,CEPT1,GPAM,LPIN2,MTMR3,PGAP1,PGAP2,PIGC
GO:0010811	positive regulation of cell-substrate adhesion	biological process	6/435	86/13601	0.05723	0.703654	BRAF,CD36,COL16A1,FBLN1,HRG,SMOC1	BRAF,CD36,COL16A1,FBLN1,HRG,SMOC1
GO:0061326	renal tubule development	biological process	6/435	86/13601	0.05723	0.703654	AGT,DLG1,LAMA5,NOTCH1,SHH,WT1	AGT,DLG1,LAMA5,NOTCH1,SHH,WT1
GO:0006807	nitrogen compound metabolic process	biological process	248/435	7237/13601	0.0584	0.703654	A1CF,A2M,A2ML2,AARS2,AASS,ACY1,ADD1,ADPGK,AFF2,AGT,AHR1A,AK3,ANKRD54,ANKS1A,APOB,ARHGEF11,ARID4B,ARID5B,ARNTL,AXL,B4GALT1,BARX1,BAZ2B,BRAF,BRD1,CAMKK2,CANT1,CARD11,CARNMT1,CASP8AP2,CBSL,CCDC88A,CD36,CENPE,CEPT1,CFI,CHEK2,CMTR1,CNOT4,CNOT6,COL11A1,COL1A1,COL3A1,COL4A3BP,CPEB4,CPSF6,CREBBP,CTCF,CTSE,CTSK,CUX2,DAB2,DAB2IP,DCLRE1A,DDX6,DLC1,DLG1,DMAP1,DMGDH,DNAJB9,DOK4,DPF3,DPH1,DPYD,ECM1,EGFR,ENPP2,…	A1CF,A2M,A2ML2,AARS2,AASS,ACY1,ADD1,ADPGK,AFF2,AGT,AHR1A,AK3,ANKRD54,ANKS1A,APOB,ARHGEF11,ARID4B,ARID5B,ARNTL,AXL,B4GALT1,BARX1,BAZ2B,BRAF,BRD1,CAMKK2,CANT1,CARD11,CARNMT1,CASP8AP2,CBSL,CCDC88A,CD36,CENPE,CEPT1,CFI,CHEK2,CMTR1,CNOT4,CNOT6,COL11A1,COL1A1,COL3A1,COL4A3BP,CPEB4,CPSF6,CREBBP,CTCF,CTSE,CTSK,CUX2,DAB2,DAB2IP,DCLRE1A,DDX6,DLC1,DLG1,DMAP1,DMGDH,DNAJB9,DOK4,DPF3,DPH1,DPYD,ECM1,EGFR,ENPP2,…
GO:0044260	cellular macromolecule metabolic process	biological process	206/435	5926/13601	0.05856	0.703654	A2M,AARS2,ADD1,AGL,AGT,AHR1A,ANKRD54,ANKS1A,APOB,ARHGEF11,ARID4B,ARID5B,ARNTL,AXL,B4GALT1,BARX1,BAZ2B,BRAF,BRD1,CAMKK2,CANT1,CARD11,CASP8AP2,CBSL,CCDC88A,CD36,CENPE,CHEK2,CMTR1,CNOT4,CNOT6,COL11A1,COL1A1,COL3A1,COL4A3BP,CPEB4,CREBBP,CTCF,CTSK,CUX2,DAB2,DAB2IP,DCLRE1A,DDX6,DLC1,DLG1,DMAP1,DNAJB9,DOK4,DPF3,DPH1,ECM1,EGFR,ENPP2,ERC1,ETS1,EZH1,FAF1,FBLN1,FBXL4,FETUB,FOXN3,FOXP4,FOXQ1,FRS3,GALNT6,GARS…	A2M,AARS2,ADD1,AGL,AGT,AHR1A,ANKRD54,ANKS1A,APOB,ARHGEF11,ARID4B,ARID5B,ARNTL,AXL,B4GALT1,BARX1,BAZ2B,BRAF,BRD1,CAMKK2,CANT1,CARD11,CASP8AP2,CBSL,CCDC88A,CD36,CENPE,CHEK2,CMTR1,CNOT4,CNOT6,COL11A1,COL1A1,COL3A1,COL4A3BP,CPEB4,CREBBP,CTCF,CTSK,CUX2,DAB2,DAB2IP,DCLRE1A,DDX6,DLC1,DLG1,DMAP1,DNAJB9,DOK4,DPF3,DPH1,ECM1,EGFR,ENPP2,ERC1,ETS1,EZH1,FAF1,FBLN1,FBXL4,FETUB,FOXN3,FOXP4,FOXQ1,FRS3,GALNT6,GARS…
GO:0010171	body morphogenesis	biological process	4/435	46/13601	0.05872	0.703654	ARID5B,BRAF,COL1A1,SCHIP1	ARID5B,BRAF,COL1A1,SCHIP1
GO:0045453	bone resorption	biological process	4/435	46/13601	0.05872	0.703654	IL20RA,LRRK1,NF1,TRAF6	IL20RA,LRRK1,NF1,TRAF6
GO:0060411	cardiac septum morphogenesis	biological process	4/435	46/13601	0.05872	0.703654	ISL1,NOTCH1,PROX1,WHSC1	ISL1,NOTCH1,PROX1,WHSC1
GO:1901983	regulation of protein acetylation	biological process	4/435	46/13601	0.05872	0.703654	CTCF,GATA2,ISL1,PPARGC1A	CTCF,GATA2,ISL1,PPARGC1A
GO:0048608	reproductive structure development	biological process	15/435	300/13601	0.05884	0.703654	AMH,ARID5B,AXL,DLG1,EGFR,GLI2,ID4,LOC100859467,NOTCH1,PSAP,SCHIP1,SHH,STAT5A,SULF1,WT1	AMH,ARID5B,AXL,DLG1,EGFR,GLI2,ID4,LOC100859467,NOTCH1,PSAP,SCHIP1,SHH,STAT5A,SULF1,WT1
GO:0001937	negative regulation of endothelial cell proliferation	biological process	3/435	28/13601	0.05896	0.703654	LOC121107687,NF1,SULF1	LOC121107687,NF1,SULF1
GO:0003401	axis elongation	biological process	3/435	28/13601	0.05896	0.703654	PTK7,SHH,SPRY2	PTK7,SHH,SPRY2
GO:0032814	regulation of natural killer cell activation	biological process	3/435	28/13601	0.05896	0.703654	AP1G1,PPP1R36,STAT5A	AP1G1,PPP1R36,STAT5A
GO:0046622	positive regulation of organ growth	biological process	3/435	28/13601	0.05896	0.703654	NOTCH1,PROX1,WT1	NOTCH1,PROX1,WT1
GO:0071825	protein-lipid complex subunit organization	biological process	3/435	28/13601	0.05896	0.703654	APOB,LIPC,PLAGL2	APOB,LIPC,PLAGL2
GO:2000059	negative regulation of ubiquitin-dependent protein catabolic process	biological process	3/435	28/13601	0.05896	0.703654	ANKS1A,SHH,TLK2	ANKS1A,SHH,TLK2
GO:0032501	multicellular organismal process	biological process	190/435	5433/13601	0.05918	0.703654	A2M,ACAN,ACOX1,ACTA2,ADD1,ADGRA2,AFF2,AGT,AHR1A,ALB,AMH,AMOTL1,ANKRD54,ANKS1A,ANXA6,APOB,AQP9,ARHGEF11,ARID5B,ARNTL,ARVCF,ATP7B,AXL,B4GALT1,BARX1,BRAF,C8orf22,CARD11,CBSL,CCDC88A,CD36,CENPE,CHN1,COL11A1,COL1A1,COL3A1,COL4A3BP,CSRP1,CTSE,CUX2,CXCL12,DAB2,DAB2IP,DAGLB,DDX6,DGCR2,DGKG,DLC1,DLG1,DOCK4,DOK4,DPF3,DPYSL2,ECM1,EGFR,ENPP2,EPB41,ERAP1,ERC1,ETS1,EZH1,FBLN1,FBXO38,GATA2,GATA5,GDPD5,GGNBP2,GL…	A2M,ACAN,ACOX1,ACTA2,ADD1,ADGRA2,AFF2,AGT,AHR1A,ALB,AMH,AMOTL1,ANKRD54,ANKS1A,ANXA6,APOB,AQP9,ARHGEF11,ARID5B,ARNTL,ARVCF,ATP7B,AXL,B4GALT1,BARX1,BRAF,C8orf22,CARD11,CBSL,CCDC88A,CD36,CENPE,CHN1,COL11A1,COL1A1,COL3A1,COL4A3BP,CSRP1,CTSE,CUX2,CXCL12,DAB2,DAB2IP,DAGLB,DDX6,DGCR2,DGKG,DLC1,DLG1,DOCK4,DOK4,DPF3,DPYSL2,ECM1,EGFR,ENPP2,EPB41,ERAP1,ERC1,ETS1,EZH1,FBLN1,FBXO38,GATA2,GATA5,GDPD5,GGNBP2,GL…
GO:0007049	cell cycle	biological process	51/435	1281/13601	0.0592	0.703654	AHR1A,ARHGEF11,ARNTL,CASP8AP2,CENPE,CHEK2,CNOT4,CNOT6,CREBBP,DAB2IP,DLG1,ETS1,FOXN3,GDPD5,GPS2,HAUS8,ID4,IRF6,JUND,KIF23,LIN37,LOC100859467,LOC107049862,MAD1L1,MAP3K20,MTA3,MYO16,NEDD1,PAFAH1B1,PAK3,PDCD6IP,PHACTR4,PPP3CA,PROX1,PSME1,PTPRK,RCC2,RPL17,RPS6KA3,SEPTIN11,SEPTIN9,SON,SPRY2,STAT5A,STEAP3,SUN1,SVIL,TLK2,TNKS1BP1,WIZ,WTAP	AHR1A,ARHGEF11,ARNTL,CASP8AP2,CENPE,CHEK2,CNOT4,CNOT6,CREBBP,DAB2IP,DLG1,ETS1,FOXN3,GDPD5,GPS2,HAUS8,ID4,IRF6,JUND,KIF23,LIN37,LOC100859467,LOC107049862,MAD1L1,MAP3K20,MTA3,MYO16,NEDD1,PAFAH1B1,PAK3,PDCD6IP,PHACTR4,PPP3CA,PROX1,PSME1,PTPRK,RCC2,RPL17,RPS6KA3,SEPTIN11,SEPTIN9,SON,SPRY2,STAT5A,STEAP3,SUN1,SVIL,TLK2,TNKS1BP1,WIZ,WTAP
GO:0006165	nucleoside diphosphate phosphorylation	biological process	5/435	66/13601	0.05967	0.703654	ADPGK,OGT,PFKP,PPARA,PPARGC1A	ADPGK,OGT,PFKP,PPARA,PPARGC1A
GO:0046939	nucleotide phosphorylation	biological process	5/435	66/13601	0.05967	0.703654	ADPGK,OGT,PFKP,PPARA,PPARGC1A	ADPGK,OGT,PFKP,PPARA,PPARGC1A
GO:0048583	regulation of response to stimulus	biological process	105/435	2857/13601	0.0599	0.703654	A2M,ADGRA2,AGT,ANKRD54,ANKS1A,AP1G1,ARHGEF11,ARHGEF12,ARNTL,AXL,BRAF,CANT1,CARD11,CBSL,CD36,CFI,CHEK2,CHN1,COL1A1,COL3A1,CREBBP,CUX2,CXCL12,DAB2,DAB2IP,DLC1,DLG1,ECM1,EGFR,ELMO2,ERAP1,ETS1,FAF1,FBLN1,FGD3,GATA2,GDPD5,GLI2,GPRC5A,GPS2,HAND2,HGS,HIC1,HRG,ID1,IGFBP4,IL20RA,IL6ST,ISL1,IVNS1ABP,KIDINS220,KNG1,LGALS3,LOC100859467,LOC107049862,LOC421106,LRRK1,MAP3K2,MAP3K20,MET,MFN2,MTMR4,MVB12B,NBL1,NB…	A2M,ADGRA2,AGT,ANKRD54,ANKS1A,AP1G1,ARHGEF11,ARHGEF12,ARNTL,AXL,BRAF,CANT1,CARD11,CBSL,CD36,CFI,CHEK2,CHN1,COL1A1,COL3A1,CREBBP,CUX2,CXCL12,DAB2,DAB2IP,DLC1,DLG1,ECM1,EGFR,ELMO2,ERAP1,ETS1,FAF1,FBLN1,FGD3,GATA2,GDPD5,GLI2,GPRC5A,GPS2,HAND2,HGS,HIC1,HRG,ID1,IGFBP4,IL20RA,IL6ST,ISL1,IVNS1ABP,KIDINS220,KNG1,LGALS3,LOC100859467,LOC107049862,LOC421106,LRRK1,MAP3K2,MAP3K20,MET,MFN2,MTMR4,MVB12B,NBL1,NB…
GO:0010638	positive regulation of organelle organization	biological process	24/435	535/13601	0.05993	0.703654	ATG13,BRAF,CFL2,CNOT6,CTSK,DLG1,ID1,IQGAP2,ISL1,LCP1,LMAN1L,OGT,PAN3,PDCD6IP,PFKP,PLAGL2,PPARGC1A,PROX1,SEMA5A,SEPTIN9,SERPINF2,USP36,VPS11,WBP11	ATG13,BRAF,CFL2,CNOT6,CTSK,DLG1,ID1,IQGAP2,ISL1,LCP1,LMAN1L,OGT,PAN3,PDCD6IP,PFKP,PLAGL2,PPARGC1A,PROX1,SEMA5A,SEPTIN9,SERPINF2,USP36,VPS11,WBP11
GO:0045935	positive regulation of nucleobase-containing compound metabolic process	biological process	47/435	1169/13601	0.06003	0.703654	AGT,AHR1A,ARHGEF11,ARNTL,CHEK2,COL1A1,CREBBP,DAB2,DAB2IP,EGFR,ETS1,EZH1,GATA5,GLI2,HAND2,ID4,IRF6,JUND,LOC107054982,LOC421106,LOC430766,LPIN2,MAP3K2,MEF2D,MEIS1,MEIS2,NF1,NFIB,NKX6-1,NOTCH1,OGT,PIK3R1,PPARA,PPARGC1A,PPP3CA,PROX1,RPS6KA3,SERPINF2,SHH,SP1,STAT5A,STRN3,TCEA2,TRAF6,WHSC1,WIZ,WT1	AGT,AHR1A,ARHGEF11,ARNTL,CHEK2,COL1A1,CREBBP,DAB2,DAB2IP,EGFR,ETS1,EZH1,GATA5,GLI2,HAND2,ID4,IRF6,JUND,LOC107054982,LOC421106,LOC430766,LPIN2,MAP3K2,MEF2D,MEIS1,MEIS2,NF1,NFIB,NKX6-1,NOTCH1,OGT,PIK3R1,PPARA,PPARGC1A,PPP3CA,PROX1,RPS6KA3,SERPINF2,SHH,SP1,STAT5A,STRN3,TCEA2,TRAF6,WHSC1,WIZ,WT1
GO:0016482	cytosolic transport	biological process	7/435	109/13601	0.06035	0.703654	AP1G1,DAB2,ERC1,RAB6A,SNX32,SYT7,VPS11	AP1G1,DAB2,ERC1,RAB6A,SNX32,SYT7,VPS11
GO:0042471	ear morphogenesis	biological process	7/435	109/13601	0.06035	0.703654	COL11A1,GATA2,GLI2,NKX3-2,PROX1,PTK7,SPRY2	COL11A1,GATA2,GLI2,NKX3-2,PROX1,PTK7,SPRY2
GO:0045861	negative regulation of proteolysis	biological process	8/435	132/13601	0.06138	0.703654	A2M,ANKS1A,ECM1,FETUB,RPS6KA3,SERPINF2,SHH,TLK2	A2M,ANKS1A,ECM1,FETUB,RPS6KA3,SERPINF2,SHH,TLK2
GO:0001933	negative regulation of protein phosphorylation	biological process	15/435	302/13601	0.06158	0.703654	DAB2IP,DLG1,FBLN1,GPRC5A,GPS2,LRRK1,MVP,NF1,OGT,PAFAH1B1,PDCD4,PPARGC1A,PRKAR1B,SPRY2,WNK2	DAB2IP,DLG1,FBLN1,GPRC5A,GPS2,LRRK1,MVP,NF1,OGT,PAFAH1B1,PDCD4,PPARGC1A,PRKAR1B,SPRY2,WNK2
GO:0006650	glycerophospholipid metabolic process	biological process	11/435	203/13601	0.06183	0.703654	AGPAT3,CEPT1,ENPP2,GPAM,IMPAD1,LPIN2,MTMR3,PGAP1,PGAP2,PIGC,PIK3R1	AGPAT3,CEPT1,ENPP2,GPAM,IMPAD1,LPIN2,MTMR3,PGAP1,PGAP2,PIGC,PIK3R1
GO:0010942	positive regulation of cell death	biological process	21/435	458/13601	0.06261	0.703654	AGT,ARHGEF11,ARHGEF12,B4GALT1,CASP8AP2,CHEK2,DAB2IP,DLC1,FAF1,HRG,IL20RA,LOC107049862,LOC430766,MAP3K20,NF1,NOTCH1,PLAGL2,PPARGC1A,RAPGEF2,STEAP3,WT1	AGT,ARHGEF11,ARHGEF12,B4GALT1,CASP8AP2,CHEK2,DAB2IP,DLC1,FAF1,HRG,IL20RA,LOC107049862,LOC430766,MAP3K20,NF1,NOTCH1,PLAGL2,PPARGC1A,RAPGEF2,STEAP3,WT1
GO:0043484	regulation of RNA splicing	biological process	6/435	88/13601	0.06263	0.703654	AFF2,HNRNPA2B1,PIK3R1,RBFOX2,SON,WTAP	AFF2,HNRNPA2B1,PIK3R1,RBFOX2,SON,WTAP
GO:0030834	regulation of actin filament depolymerization	biological process	4/435	47/13601	0.06264	0.703654	ADD1,CFL2,LMOD1,SEMA5A	ADD1,CFL2,LMOD1,SEMA5A
GO:0048546	digestive tract morphogenesis	biological process	4/435	47/13601	0.06264	0.703654	EGFR,GLI2,NOTCH1,SHH	EGFR,GLI2,NOTCH1,SHH
GO:0051893	regulation of focal adhesion assembly	biological process	4/435	47/13601	0.06264	0.703654	COL16A1,DLC1,HRG,RCC2	COL16A1,DLC1,HRG,RCC2
GO:0090109	regulation of cell-substrate junction assembly	biological process	4/435	47/13601	0.06264	0.703654	COL16A1,DLC1,HRG,RCC2	COL16A1,DLC1,HRG,RCC2
GO:0042476	odontogenesis	biological process	5/435	67/13601	0.06287	0.703654	COL1A1,GLI2,LAMA5,PPARA,TRAF6	COL1A1,GLI2,LAMA5,PPARA,TRAF6
GO:0001907	killing by symbiont of host cells	biological process	1/435	2/13601	0.06295	0.703654	ALB	ALB
GO:0002034	regulation of blood vessel diameter by renin-angiotensin	biological process	1/435	2/13601	0.06295	0.703654	SERPINF2	SERPINF2
GO:0002572	pro-T cell differentiation	biological process	1/435	2/13601	0.06295	0.703654	PPP1R36	PPP1R36
GO:0003072	renal control of peripheral vascular resistance involved in regulation of systemic arterial blood pr...	biological process	1/435	2/13601	0.06295	0.703654	SERPINF2	SERPINF2
GO:0003192	mitral valve formation	biological process	1/435	2/13601	0.06295	0.703654	NOTCH1	NOTCH1
GO:0003213	cardiac right atrium morphogenesis	biological process	1/435	2/13601	0.06295	0.703654	NOTCH1	NOTCH1
GO:0003290	atrial septum secundum morphogenesis	biological process	1/435	2/13601	0.06295	0.703654	WHSC1	WHSC1
GO:0003365	establishment of cell polarity involved in ameboidal cell migration	biological process	1/435	2/13601	0.06295	0.703654	AMOTL1	AMOTL1
GO:0005984	disaccharide metabolic process	biological process	1/435	2/13601	0.06295	0.703654	B4GALT1	B4GALT1
GO:0006045	N-acetylglucosamine biosynthetic process	biological process	1/435	2/13601	0.06295	0.703654	GNE	GNE
GO:0006097	glyoxylate cycle	biological process	1/435	2/13601	0.06295	0.703654	IDH1	IDH1
GO:0006212	uracil catabolic process	biological process	1/435	2/13601	0.06295	0.703654	DPYD	DPYD
GO:0006426	glycyl-tRNA aminoacylation	biological process	1/435	2/13601	0.06295	0.703654	GARS	GARS
GO:0006535	cysteine biosynthetic process from serine	biological process	1/435	2/13601	0.06295	0.703654	CBSL	CBSL
GO:0006565	L-serine catabolic process	biological process	1/435	2/13601	0.06295	0.703654	CBSL	CBSL
GO:0006579	amino-acid betaine catabolic process	biological process	1/435	2/13601	0.06295	0.703654	DMGDH	DMGDH
GO:0007354	zygotic determination of anterior/posterior axis, embryo	biological process	1/435	2/13601	0.06295	0.703654	WT1	WT1
GO:0007506	gonadal mesoderm development	biological process	1/435	2/13601	0.06295	0.703654	AMH	AMH
GO:0009949	polarity specification of anterior/posterior axis	biological process	1/435	2/13601	0.06295	0.703654	SHH	SHH
GO:0009951	polarity specification of dorsal/ventral axis	biological process	1/435	2/13601	0.06295	0.703654	SHH	SHH
GO:0010593	negative regulation of lamellipodium assembly	biological process	1/435	2/13601	0.06295	0.703654	HRG	HRG
GO:0010609	mRNA localization resulting in posttranscriptional regulation of gene expression	biological process	1/435	2/13601	0.06295	0.703654	A1CF	A1CF
GO:0010615	positive regulation of cardiac muscle adaptation	biological process	1/435	2/13601	0.06295	0.703654	PPP3CA	PPP3CA
GO:0010621	negative regulation of transcription by transcription factor localization	biological process	1/435	2/13601	0.06295	0.703654	ID1	ID1
GO:0010725	regulation of primitive erythrocyte differentiation	biological process	1/435	2/13601	0.06295	0.703654	GATA2	GATA2
GO:0014846	esophagus smooth muscle contraction	biological process	1/435	2/13601	0.06295	0.703654	SULF1	SULF1
GO:0015680	intracellular copper ion transport	biological process	1/435	2/13601	0.06295	0.703654	ATP7B	ATP7B
GO:0015722	canalicular bile acid transport	biological process	1/435	2/13601	0.06295	0.703654	AQP9	AQP9
GO:0015793	glycerol transport	biological process	1/435	2/13601	0.06295	0.703654	AQP9	AQP9
GO:0015798	myo-inositol transport	biological process	1/435	2/13601	0.06295	0.703654	PGAP1	PGAP1
GO:0015959	diadenosine polyphosphate metabolic process	biological process	1/435	2/13601	0.06295	0.703654	GARS	GARS
GO:0016539	intein-mediated protein splicing	biological process	1/435	2/13601	0.06295	0.703654	SHH	SHH
GO:0016554	cytidine to uridine editing	biological process	1/435	2/13601	0.06295	0.703654	A1CF	A1CF
GO:0019075	virus maturation	biological process	1/435	2/13601	0.06295	0.703654	MVB12B	MVB12B
GO:0019236	response to pheromone	biological process	1/435	2/13601	0.06295	0.703654	PPARGC1A	PPARGC1A
GO:0019483	beta-alanine biosynthetic process	biological process	1/435	2/13601	0.06295	0.703654	DPYD	DPYD
GO:0021524	visceral motor neuron differentiation	biological process	1/435	2/13601	0.06295	0.703654	ISL1	ISL1
GO:0021564	vagus nerve development	biological process	1/435	2/13601	0.06295	0.703654	PLXNA4	PLXNA4
GO:0021615	glossopharyngeal nerve morphogenesis	biological process	1/435	2/13601	0.06295	0.703654	PLXNA4	PLXNA4
GO:0021730	trigeminal sensory nucleus development	biological process	1/435	2/13601	0.06295	0.703654	NFIB	NFIB
GO:0021740	principal sensory nucleus of trigeminal nerve development	biological process	1/435	2/13601	0.06295	0.703654	NFIB	NFIB
GO:0021784	postganglionic parasympathetic fiber development	biological process	1/435	2/13601	0.06295	0.703654	PLXNA4	PLXNA4
GO:0021896	forebrain astrocyte differentiation	biological process	1/435	2/13601	0.06295	0.703654	NF1	NF1
GO:0021897	forebrain astrocyte development	biological process	1/435	2/13601	0.06295	0.703654	NF1	NF1
GO:0030222	eosinophil differentiation	biological process	1/435	2/13601	0.06295	0.703654	GATA2	GATA2
GO:0030908	protein splicing	biological process	1/435	2/13601	0.06295	0.703654	SHH	SHH
GO:0031022	nuclear migration along microfilament	biological process	1/435	2/13601	0.06295	0.703654	SYNE2	SYNE2
GO:0033092	positive regulation of immature T cell proliferation in thymus	biological process	1/435	2/13601	0.06295	0.703654	SHH	SHH
GO:0034378	chylomicron assembly	biological process	1/435	2/13601	0.06295	0.703654	PLAGL2	PLAGL2
GO:0035026	leading edge cell differentiation	biological process	1/435	2/13601	0.06295	0.703654	DAB2	DAB2
GO:0035442	dipeptide transmembrane transport	biological process	1/435	2/13601	0.06295	0.703654	SLC26A6	SLC26A6
GO:0035621	ER to Golgi ceramide transport	biological process	1/435	2/13601	0.06295	0.703654	COL4A3BP	COL4A3BP
GO:0035801	adrenal cortex development	biological process	1/435	2/13601	0.06295	0.703654	WT1	WT1
GO:0035802	adrenal cortex formation	biological process	1/435	2/13601	0.06295	0.703654	WT1	WT1
GO:0036166	phenotypic switching	biological process	1/435	2/13601	0.06295	0.703654	SP1	SP1
GO:0036324	vascular endothelial growth factor receptor-2 signaling pathway	biological process	1/435	2/13601	0.06295	0.703654	DAB2IP	DAB2IP
GO:0036337	Fas signaling pathway	biological process	1/435	2/13601	0.06295	0.703654	CASP8AP2	CASP8AP2
GO:0036451	cap mRNA methylation	biological process	1/435	2/13601	0.06295	0.703654	CMTR1	CMTR1
GO:0038026	reelin-mediated signaling pathway	biological process	1/435	2/13601	0.06295	0.703654	DAB2IP	DAB2IP
GO:0039689	negative stranded viral RNA replication	biological process	1/435	2/13601	0.06295	0.703654	ATG16L2	ATG16L2
GO:0042262	DNA protection	biological process	1/435	2/13601	0.06295	0.703654	CBSL	CBSL
GO:0042728	flavin-containing compound catabolic process	biological process	1/435	2/13601	0.06295	0.703654	LOC430766	LOC430766
GO:0042938	dipeptide transport	biological process	1/435	2/13601	0.06295	0.703654	SLC26A6	SLC26A6
GO:0043321	regulation of natural killer cell degranulation	biological process	1/435	2/13601	0.06295	0.703654	AP1G1	AP1G1
GO:0043323	positive regulation of natural killer cell degranulation	biological process	1/435	2/13601	0.06295	0.703654	AP1G1	AP1G1
GO:0044004	disruption by symbiont of host cell	biological process	1/435	2/13601	0.06295	0.703654	ALB	ALB
GO:0045588	positive regulation of gamma-delta T cell differentiation	biological process	1/435	2/13601	0.06295	0.703654	STAT5A	STAT5A
GO:0045608	negative regulation of inner ear auditory receptor cell differentiation	biological process	1/435	2/13601	0.06295	0.703654	NOTCH1	NOTCH1
GO:0046041	ITP metabolic process	biological process	1/435	2/13601	0.06295	0.703654	AK3	AK3
GO:0046104	thymidine metabolic process	biological process	1/435	2/13601	0.06295	0.703654	DPYD	DPYD
GO:0046125	pyrimidine deoxyribonucleoside metabolic process	biological process	1/435	2/13601	0.06295	0.703654	DPYD	DPYD
GO:0046292	formaldehyde metabolic process	biological process	1/435	2/13601	0.06295	0.703654	ESD	ESD
GO:0046449	creatinine metabolic process	biological process	1/435	2/13601	0.06295	0.703654	STAT5A	STAT5A
GO:0046724	oxalic acid secretion	biological process	1/435	2/13601	0.06295	0.703654	SLC26A6	SLC26A6
GO:0048290	isotype switching to IgA isotypes	biological process	1/435	2/13601	0.06295	0.703654	WHSC1	WHSC1
GO:0048296	regulation of isotype switching to IgA isotypes	biological process	1/435	2/13601	0.06295	0.703654	WHSC1	WHSC1
GO:0048877	homeostasis of number of retina cells	biological process	1/435	2/13601	0.06295	0.703654	SHH	SHH
GO:0051987	positive regulation of attachment of spindle microtubules to kinetochore	biological process	1/435	2/13601	0.06295	0.703654	RCC2	RCC2
GO:0055005	ventricular cardiac myofibril assembly	biological process	1/435	2/13601	0.06295	0.703654	PROX1	PROX1
GO:0055095	lipoprotein particle mediated signaling	biological process	1/435	2/13601	0.06295	0.703654	CD36	CD36
GO:0055096	low-density lipoprotein particle mediated signaling	biological process	1/435	2/13601	0.06295	0.703654	CD36	CD36
GO:0060178	regulation of exocyst localization	biological process	1/435	2/13601	0.06295	0.703654	RALGAPB	RALGAPB
GO:0060458	right lung development	biological process	1/435	2/13601	0.06295	0.703654	SHH	SHH
GO:0060486	Clara cell differentiation	biological process	1/435	2/13601	0.06295	0.703654	NFIB	NFIB
GO:0060516	primary prostatic bud elongation	biological process	1/435	2/13601	0.06295	0.703654	SHH	SHH
GO:0060523	prostate epithelial cord elongation	biological process	1/435	2/13601	0.06295	0.703654	SHH	SHH
GO:0060528	secretory columnal luminar epithelial cell differentiation involved in prostate glandular acinus dev...	biological process	1/435	2/13601	0.06295	0.703654	NOTCH1	NOTCH1
GO:0060696	regulation of phospholipid catabolic process	biological process	1/435	2/13601	0.06295	0.703654	IDH1	IDH1
GO:0060741	prostate gland stromal morphogenesis	biological process	1/435	2/13601	0.06295	0.703654	ID4	ID4
GO:0060769	positive regulation of epithelial cell proliferation involved in prostate gland development	biological process	1/435	2/13601	0.06295	0.703654	SHH	SHH
GO:0060838	lymphatic endothelial cell fate commitment	biological process	1/435	2/13601	0.06295	0.703654	PROX1	PROX1
GO:0060849	regulation of transcription involved in lymphatic endothelial cell fate commitment	biological process	1/435	2/13601	0.06295	0.703654	PROX1	PROX1
GO:0060948	cardiac vascular smooth muscle cell development	biological process	1/435	2/13601	0.06295	0.703654	NOTCH1	NOTCH1
GO:0061107	seminal vesicle development	biological process	1/435	2/13601	0.06295	0.703654	ID4	ID4
GO:0061141	lung ciliated cell differentiation	biological process	1/435	2/13601	0.06295	0.703654	NFIB	NFIB
GO:0070106	interleukin-27-mediated signaling pathway	biological process	1/435	2/13601	0.06295	0.703654	IL6ST	IL6ST
GO:0070202	regulation of establishment of protein localization to chromosome	biological process	1/435	2/13601	0.06295	0.703654	LOC421106	LOC421106
GO:0070317	negative regulation of G0 to G1 transition	biological process	1/435	2/13601	0.06295	0.703654	DAB2IP	DAB2IP
GO:0071362	cellular response to ether	biological process	1/435	2/13601	0.06295	0.703654	PPARGC1A	PPARGC1A
GO:0071461	cellular response to redox state	biological process	1/435	2/13601	0.06295	0.703654	ARHGDIA	ARHGDIA
GO:0071657	positive regulation of granulocyte colony-stimulating factor production	biological process	1/435	2/13601	0.06295	0.703654	ISL1	ISL1
GO:0072144	glomerular mesangial cell development	biological process	1/435	2/13601	0.06295	0.703654	NOTCH1	NOTCH1
GO:0072166	posterior mesonephric tubule development	biological process	1/435	2/13601	0.06295	0.703654	WT1	WT1
GO:0072198	mesenchymal cell proliferation involved in ureter development	biological process	1/435	2/13601	0.06295	0.703654	SHH	SHH
GO:0072199	regulation of mesenchymal cell proliferation involved in ureter development	biological process	1/435	2/13601	0.06295	0.703654	SHH	SHH
GO:0072301	regulation of metanephric glomerular mesangial cell proliferation	biological process	1/435	2/13601	0.06295	0.703654	WT1	WT1
GO:0072338	cellular lactam metabolic process	biological process	1/435	2/13601	0.06295	0.703654	STAT5A	STAT5A
GO:0072356	chromosome passenger complex localization to kinetochore	biological process	1/435	2/13601	0.06295	0.703654	RCC2	RCC2
GO:0072361	regulation of glycolytic process by regulation of transcription from RNA polymerase II promoter	biological process	1/435	2/13601	0.06295	0.703654	PPARA	PPARA
GO:0072364	regulation of cellular ketone metabolic process by regulation of transcription from RNA polymerase I...	biological process	1/435	2/13601	0.06295	0.703654	PPARA	PPARA
GO:0072389	flavin adenine dinucleotide catabolic process	biological process	1/435	2/13601	0.06295	0.703654	LOC430766	LOC430766
GO:0072560	type B pancreatic cell maturation	biological process	1/435	2/13601	0.06295	0.703654	NKX6-1	NKX6-1
GO:0072757	cellular response to camptothecin	biological process	1/435	2/13601	0.06295	0.703654	LOC421106	LOC421106
GO:0090088	regulation of oligopeptide transport	biological process	1/435	2/13601	0.06295	0.703654	SLC26A6	SLC26A6
GO:0090089	regulation of dipeptide transport	biological process	1/435	2/13601	0.06295	0.703654	SLC26A6	SLC26A6
GO:0090210	regulation of establishment of blood-brain barrier	biological process	1/435	2/13601	0.06295	0.703654	ADGRA2	ADGRA2
GO:0090258	negative regulation of mitochondrial fission	biological process	1/435	2/13601	0.06295	0.703654	PPARGC1A	PPARGC1A
GO:0097112	gamma-aminobutyric acid receptor clustering	biological process	1/435	2/13601	0.06295	0.703654	GPHN	GPHN
GO:0098679	regulation of carbohydrate catabolic process by regulation of transcription from RNA polymerase II p...	biological process	1/435	2/13601	0.06295	0.703654	PPARA	PPARA
GO:1900239	regulation of phenotypic switching	biological process	1/435	2/13601	0.06295	0.703654	SP1	SP1
GO:1901258	positive regulation of macrophage colony-stimulating factor production	biological process	1/435	2/13601	0.06295	0.703654	ISL1	ISL1
GO:1901860	positive regulation of mitochondrial DNA metabolic process	biological process	1/435	2/13601	0.06295	0.703654	PPARGC1A	PPARGC1A
GO:1902263	apoptotic process involved in embryonic digit morphogenesis	biological process	1/435	2/13601	0.06295	0.703654	NOTCH1	NOTCH1
GO:1902358	sulfate transmembrane transport	biological process	1/435	2/13601	0.06295	0.703654	SLC26A6	SLC26A6
GO:1902576	negative regulation of nuclear cell cycle DNA replication	biological process	1/435	2/13601	0.06295	0.703654	CHEK2	CHEK2
GO:1902683	regulation of receptor localization to synapse	biological process	1/435	2/13601	0.06295	0.703654	NPTN	NPTN
GO:1903004	regulation of protein K63-linked deubiquitination	biological process	1/435	2/13601	0.06295	0.703654	LOC430766	LOC430766
GO:1903006	positive regulation of protein K63-linked deubiquitination	biological process	1/435	2/13601	0.06295	0.703654	LOC430766	LOC430766
GO:1903007	positive regulation of Lys63-specific deubiquitinase activity	biological process	1/435	2/13601	0.06295	0.703654	LOC430766	LOC430766
GO:1903026	negative regulation of RNA polymerase II regulatory region sequence-specific DNA binding	biological process	1/435	2/13601	0.06295	0.703654	ID1	ID1
GO:1903244	positive regulation of cardiac muscle hypertrophy in response to stress	biological process	1/435	2/13601	0.06295	0.703654	PPP3CA	PPP3CA
GO:1903416	response to glycoside	biological process	1/435	2/13601	0.06295	0.703654	CHEK2	CHEK2
GO:1904339	negative regulation of dopaminergic neuron differentiation	biological process	1/435	2/13601	0.06295	0.703654	SHH	SHH
GO:1904562	phosphatidylinositol 5-phosphate metabolic process	biological process	1/435	2/13601	0.06295	0.703654	MTMR3	MTMR3
GO:1904636	response to ionomycin	biological process	1/435	2/13601	0.06295	0.703654	PPARGC1A	PPARGC1A
GO:1904637	cellular response to ionomycin	biological process	1/435	2/13601	0.06295	0.703654	PPARGC1A	PPARGC1A
GO:1904640	response to methionine	biological process	1/435	2/13601	0.06295	0.703654	PPARGC1A	PPARGC1A
GO:1904694	negative regulation of vascular smooth muscle contraction	biological process	1/435	2/13601	0.06295	0.703654	DOCK4	DOCK4
GO:1904760	regulation of myofibroblast differentiation	biological process	1/435	2/13601	0.06295	0.703654	PDCD4	PDCD4
GO:1904761	negative regulation of myofibroblast differentiation	biological process	1/435	2/13601	0.06295	0.703654	PDCD4	PDCD4
GO:2000078	positive regulation of type B pancreatic cell development	biological process	1/435	2/13601	0.06295	0.703654	NKX6-1	NKX6-1
GO:2000504	positive regulation of blood vessel remodeling	biological process	1/435	2/13601	0.06295	0.703654	HRG	HRG
GO:2000521	negative regulation of immunological synapse formation	biological process	1/435	2/13601	0.06295	0.703654	LGALS3	LGALS3
GO:2000670	positive regulation of dendritic cell apoptotic process	biological process	1/435	2/13601	0.06295	0.703654	RAPGEF2	RAPGEF2
GO:2000790	regulation of mesenchymal cell proliferation involved in lung development	biological process	1/435	2/13601	0.06295	0.703654	NFIB	NFIB
GO:2000791	negative regulation of mesenchymal cell proliferation involved in lung development	biological process	1/435	2/13601	0.06295	0.703654	NFIB	NFIB
GO:2000878	positive regulation of oligopeptide transport	biological process	1/435	2/13601	0.06295	0.703654	SLC26A6	SLC26A6
GO:2000880	positive regulation of dipeptide transport	biological process	1/435	2/13601	0.06295	0.703654	SLC26A6	SLC26A6
GO:2001045	negative regulation of integrin-mediated signaling pathway	biological process	1/435	2/13601	0.06295	0.703654	PHACTR4	PHACTR4
GO:2001148	regulation of dipeptide transmembrane transport	biological process	1/435	2/13601	0.06295	0.703654	SLC26A6	SLC26A6
GO:2001150	positive regulation of dipeptide transmembrane transport	biological process	1/435	2/13601	0.06295	0.703654	SLC26A6	SLC26A6
GO:0002717	positive regulation of natural killer cell mediated immunity	biological process	2/435	13/13601	0.06308	0.703654	AP1G1,STAT5A	AP1G1,STAT5A
GO:0003207	cardiac chamber formation	biological process	2/435	13/13601	0.06308	0.703654	HAND2,NOTCH1	HAND2,NOTCH1
GO:0034505	tooth mineralization	biological process	2/435	13/13601	0.06308	0.703654	COL1A1,PPARA	COL1A1,PPARA
GO:0035308	negative regulation of protein dephosphorylation	biological process	2/435	13/13601	0.06308	0.703654	MPRIP,YWHAB	MPRIP,YWHAB
GO:0045076	regulation of interleukin-2 biosynthetic process	biological process	2/435	13/13601	0.06308	0.703654	CARD11,STAT5A	CARD11,STAT5A
GO:0051560	mitochondrial calcium ion homeostasis	biological process	2/435	13/13601	0.06308	0.703654	ANXA6,MICU1	ANXA6,MICU1
GO:0060841	venous blood vessel development	biological process	2/435	13/13601	0.06308	0.703654	NOTCH1,PROX1	NOTCH1,PROX1
GO:0072148	epithelial cell fate commitment	biological process	2/435	13/13601	0.06308	0.703654	NOTCH1,PROX1	NOTCH1,PROX1
GO:0090025	regulation of monocyte chemotaxis	biological process	2/435	13/13601	0.06308	0.703654	CXCL12,NBL1	CXCL12,NBL1
GO:1901201	regulation of extracellular matrix assembly	biological process	2/435	13/13601	0.06308	0.703654	AGT,NOTCH1	AGT,NOTCH1
GO:2000479	regulation of cAMP-dependent protein kinase activity	biological process	2/435	13/13601	0.06308	0.703654	PRKAR1B,RAPGEF2	PRKAR1B,RAPGEF2
GO:0043170	macromolecule metabolic process	biological process	230/435	6686/13601	0.06341	0.706771	A1CF,A2M,A2ML2,AARS2,ACTA2,ADD1,AFF2,AGL,AGT,AHR1A,ANKRD54,ANKS1A,APOB,ARHGEF11,ARID4B,ARID5B,ARNTL,AXL,B4GALT1,BARX1,BAZ2B,BRAF,BRD1,CAMKK2,CANT1,CARD11,CASP8AP2,CBSL,CCDC88A,CD36,CENPE,CFI,CHEK2,CMTR1,CNOT4,CNOT6,COL11A1,COL1A1,COL3A1,COL4A3BP,CPEB4,CPSF6,CREBBP,CTCF,CTSE,CTSK,CUX2,DAB2,DAB2IP,DCLRE1A,DDX6,DLC1,DLG1,DMAP1,DNAJB9,DOK4,DPF3,DPH1,ECM1,EGFR,ENPP2,ERAP1,ERC1,ETS1,EZH1,FAF1,FAM179B,F…	A1CF,A2M,A2ML2,AARS2,ACTA2,ADD1,AFF2,AGL,AGT,AHR1A,ANKRD54,ANKS1A,APOB,ARHGEF11,ARID4B,ARID5B,ARNTL,AXL,B4GALT1,BARX1,BAZ2B,BRAF,BRD1,CAMKK2,CANT1,CARD11,CASP8AP2,CBSL,CCDC88A,CD36,CENPE,CFI,CHEK2,CMTR1,CNOT4,CNOT6,COL11A1,COL1A1,COL3A1,COL4A3BP,CPEB4,CPSF6,CREBBP,CTCF,CTSE,CTSK,CUX2,DAB2,DAB2IP,DCLRE1A,DDX6,DLC1,DLG1,DMAP1,DNAJB9,DOK4,DPF3,DPH1,ECM1,EGFR,ENPP2,ERAP1,ERC1,ETS1,EZH1,FAF1,FAM179B,F…
GO:0005614	interstitial matrix	cellular component	2/460	12/15561	0.04731	0.715542	KAZALD1,VWA1	KAZALD1,VWA1
GO:0060077	inhibitory synapse	cellular component	2/460	12/15561	0.04731	0.715542	GPHN,NPTN	GPHN,NPTN
GO:0005783	endoplasmic reticulum	cellular component	49/460	1303/15561	0.04762	0.715542	A1CF,ADPGK,AGL,AGPAT3,ALB,APOB,ATL2,BCHE,CANT1,CCDC88A,CEPT1,COL3A1,COL4A3BP,COL4A6,CPEB4,CPED1,CYP2C23a,CYP2C23b,DIO1,DLG1,DNAJB9,EGFR,ERAP1,ESYT1,ESYT2,FAF1,GDPD5,GJB1,H6PD,ITPR2,LMAN1L,LOC430766,LPIN2,LRRC8C,MARCH6,MCFD2,MSRB3,NOTCH1,PDCD6IP,PGAP1,PGAP2,PIGC,PIK3R1,RHBDF2,SLC26A6,SULF1,SYNE2,VAPB,VWF	A1CF,ADPGK,AGL,AGPAT3,ALB,APOB,ATL2,BCHE,CANT1,CCDC88A,CEPT1,COL3A1,COL4A3BP,COL4A6,CPEB4,CPED1,CYP2C23a,CYP2C23b,DIO1,DLG1,DNAJB9,EGFR,ERAP1,ESYT1,ESYT2,FAF1,GDPD5,GJB1,H6PD,ITPR2,LMAN1L,LOC430766,LPIN2,LRRC8C,MARCH6,MCFD2,MSRB3,NOTCH1,PDCD6IP,PGAP1,PGAP2,PIGC,PIK3R1,RHBDF2,SLC26A6,SULF1,SYNE2,VAPB,VWF
GO:0046329	negative regulation of JNK cascade	biological process	3/435	29/13601	0.06426	0.715674	GPS2,PAFAH1B1,PDCD4	GPS2,PAFAH1B1,PDCD4
GO:1903827	regulation of cellular protein localization	biological process	15/435	304/13601	0.06441	0.716773	ATG13,CTSK,DAB2,DCTN1,HNRNPM,LCP1,LOC421106,NPTN,OGT,PLAGL2,RALGAPB,SHH,USP36,VPS11,WBP11	ATG13,CTSK,DAB2,DCTN1,HNRNPM,LCP1,LOC421106,NPTN,OGT,PLAGL2,RALGAPB,SHH,USP36,VPS11,WBP11
GO:0006355	regulation of transcription, DNA-templated	biological process	92/435	2482/13601	0.06505	0.722926	AGT,AHR1A,ARHGEF11,ARID4B,ARID5B,ARNTL,BARX1,BAZ2B,CARD11,CASP8AP2,CD36,CHEK2,CNOT6,COL1A1,CREBBP,CTCF,CUX2,DAB2,DAB2IP,DLG1,DMAP1,DPF3,ECM1,EGFR,ERC1,ETS1,EZH1,FAF1,FOXN3,GATA2,GATA5,GLI2,GPS2,HAND2,HIC1,HNRNPA2B1,HNRNPKL,HP1BP3,ID1,ID4,IRF6,ISL1,JMJD1C,JUND,KDM2A,LOC107054982,LOC121108941,LPIN2,MAP3K2,MEF2D,MEIS1,MEIS2,MTA3,NBL1,NFIB,NKX3-2,NKX6-1,NOTCH1,OGT,PDCD4,PIK3R1,POU2F1,PPARA,PPARGC1A,P…	AGT,AHR1A,ARHGEF11,ARID4B,ARID5B,ARNTL,BARX1,BAZ2B,CARD11,CASP8AP2,CD36,CHEK2,CNOT6,COL1A1,CREBBP,CTCF,CUX2,DAB2,DAB2IP,DLG1,DMAP1,DPF3,ECM1,EGFR,ERC1,ETS1,EZH1,FAF1,FOXN3,GATA2,GATA5,GLI2,GPS2,HAND2,HIC1,HNRNPA2B1,HNRNPKL,HP1BP3,ID1,ID4,IRF6,ISL1,JMJD1C,JUND,KDM2A,LOC107054982,LOC121108941,LPIN2,MAP3K2,MEF2D,MEIS1,MEIS2,MTA3,NBL1,NFIB,NKX3-2,NKX6-1,NOTCH1,OGT,PDCD4,PIK3R1,POU2F1,PPARA,PPARGC1A,P…
GO:0048519	negative regulation of biological process	biological process	128/435	3557/13601	0.06512	0.722926	A2M,ADAMTS8,ADD1,ADGRA2,AGT,AHR1A,ALB,ANKS1A,ARHGDIA,ARNTL,AXL,B4GALT1,BRAF,CD36,CHEK2,CNOT4,CNOT6,COL1A1,COL3A1,CPEB4,CUX2,CXCL12,DAB2,DAB2IP,DDX6,DLC1,DLG1,DMAP1,DNAJB1,DOCK4,ECM1,EGFR,ETS1,FAF1,FBLN1,FETUB,FOXN3,GATA2,GDPD5,GLI2,GPAM,GPRC5A,GPS2,HAND2,HGS,HIC1,HNRNPA2B1,HRG,ID1,ID4,IL6ST,IRF6,ISL1,IVNS1ABP,JUND,KANK3,KNG1,LGALS3,LMOD1,LOC100859467,LOC107049862,LOC121107687,LOC121108941,LRRK1,M…	A2M,ADAMTS8,ADD1,ADGRA2,AGT,AHR1A,ALB,ANKS1A,ARHGDIA,ARNTL,AXL,B4GALT1,BRAF,CD36,CHEK2,CNOT4,CNOT6,COL1A1,COL3A1,CPEB4,CUX2,CXCL12,DAB2,DAB2IP,DDX6,DLC1,DLG1,DMAP1,DNAJB1,DOCK4,ECM1,EGFR,ETS1,FAF1,FBLN1,FETUB,FOXN3,GATA2,GDPD5,GLI2,GPAM,GPRC5A,GPS2,HAND2,HGS,HIC1,HNRNPA2B1,HRG,ID1,ID4,IL6ST,IRF6,ISL1,IVNS1ABP,JUND,KANK3,KNG1,LGALS3,LMOD1,LOC100859467,LOC107049862,LOC121107687,LOC121108941,LRRK1,M…
GO:0007623	circadian rhythm	biological process	9/435	157/13601	0.06517	0.722926	AHR1A,ARNTL,ATP7B,ID1,ID4,OGT,PPARA,PPARGC1A,PROX1	AHR1A,ARNTL,ATP7B,ID1,ID4,OGT,PPARA,PPARGC1A,PROX1
GO:0015850	organic hydroxy compound transport	biological process	9/435	157/13601	0.06517	0.722926	APOB,AQP9,CD36,LIPC,PGAP1,SHH,SLC26A6,SLCO2B1,SYT7	APOB,AQP9,CD36,LIPC,PGAP1,SHH,SLC26A6,SLCO2B1,SYT7
GO:0071214	cellular response to abiotic stimulus	biological process	11/435	205/13601	0.06535	0.723773	ARHGDIA,CASP8AP2,COL1A1,CREBBP,LOC107049862,LOC421106,MAP3K2,PIK3R1,PPP1R36,PTPRK,TLK2	ARHGDIA,CASP8AP2,COL1A1,CREBBP,LOC107049862,LOC421106,MAP3K2,PIK3R1,PPP1R36,PTPRK,TLK2
GO:0104004	cellular response to environmental stimulus	biological process	11/435	205/13601	0.06535	0.723773	ARHGDIA,CASP8AP2,COL1A1,CREBBP,LOC107049862,LOC421106,MAP3K2,PIK3R1,PPP1R36,PTPRK,TLK2	ARHGDIA,CASP8AP2,COL1A1,CREBBP,LOC107049862,LOC421106,MAP3K2,PIK3R1,PPP1R36,PTPRK,TLK2
GO:0051100	negative regulation of binding	biological process	6/435	89/13601	0.06544	0.724196	DAB2,HAND2,ID1,NFIB,PPARA,PPP3CA	DAB2,HAND2,ID1,NFIB,PPARA,PPP3CA
GO:1903039	positive regulation of leukocyte cell-cell adhesion	biological process	8/435	134/13601	0.06583	0.727935	CARD11,GLI2,GPAM,IL6ST,PPP1R36,SHH,STAT5A,TRAF6	CARD11,GLI2,GPAM,IL6ST,PPP1R36,SHH,STAT5A,TRAF6
GO:0009891	positive regulation of biosynthetic process	biological process	49/435	1234/13601	0.06591	0.728243	AGT,AHR1A,ARHGEF11,ARNTL,CARD11,CHEK2,COL1A1,CREBBP,DAB2,DAB2IP,EGFR,ETS1,EZH1,GATA5,GLI2,GPAM,HAND2,ID4,IRF6,JUND,LOC107054982,LOC430766,LPIN2,MAP3K2,MEF2D,MEIS1,MEIS2,NF1,NFIB,NKX6-1,NOTCH1,OGT,PIK3R1,PPARA,PPARGC1A,PPP3CA,PPP4R3B,PROX1,RBMS3,RPS6KA3,SERPINF2,SHH,SP1,STAT5A,STRN3,TCEA2,TRAF6,WIZ,WT1	AGT,AHR1A,ARHGEF11,ARNTL,CARD11,CHEK2,COL1A1,CREBBP,DAB2,DAB2IP,EGFR,ETS1,EZH1,GATA5,GLI2,GPAM,HAND2,ID4,IRF6,JUND,LOC107054982,LOC430766,LPIN2,MAP3K2,MEF2D,MEIS1,MEIS2,NF1,NFIB,NKX6-1,NOTCH1,OGT,PIK3R1,PPARA,PPARGC1A,PPP3CA,PPP4R3B,PROX1,RBMS3,RPS6KA3,SERPINF2,SHH,SP1,STAT5A,STRN3,TCEA2,TRAF6,WIZ,WT1
GO:0005871	kinesin complex	cellular component	4/460	47/15561	0.04957	0.732111	CENPE,KIF21A,KIF23,KIFC2	CENPE,KIF21A,KIF23,KIFC2
GO:0072686	mitotic spindle	cellular component	4/460	47/15561	0.04957	0.732111	CENPE,KIF23,MAD1L1,RCC2	CENPE,KIF23,MAD1L1,RCC2
GO:0010467	gene expression	biological process	145/435	4074/13601	0.06642	0.732803	A1CF,A2M,AARS2,ACTA2,AFF2,AGT,AHR1A,APOB,ARHGEF11,ARID4B,ARID5B,ARNTL,BARX1,BAZ2B,BRAF,CARD11,CASP8AP2,CD36,CFI,CHEK2,CMTR1,CNOT4,CNOT6,COL1A1,CPEB4,CPSF6,CREBBP,CTCF,CTSE,CUX2,DAB2,DAB2IP,DDX6,DLG1,DMAP1,DPF3,DPH1,ECM1,EGFR,ERC1,ETS1,EZH1,FAF1,FAM179B,FBLN1,FOXN3,FOXP4,FOXQ1,FYTTD1,GARS,GATA2,GATA5,GLI2,GPS2,HAND2,HGS,HIC1,HNRNPA2B1,HNRNPH3,HNRNPKL,HNRNPM,HP1BP3,HRG,ID1,ID4,INTS4,IRF6,ISL1,JMJD1…	A1CF,A2M,AARS2,ACTA2,AFF2,AGT,AHR1A,APOB,ARHGEF11,ARID4B,ARID5B,ARNTL,BARX1,BAZ2B,BRAF,CARD11,CASP8AP2,CD36,CFI,CHEK2,CMTR1,CNOT4,CNOT6,COL1A1,CPEB4,CPSF6,CREBBP,CTCF,CTSE,CUX2,DAB2,DAB2IP,DDX6,DLG1,DMAP1,DPF3,DPH1,ECM1,EGFR,ERC1,ETS1,EZH1,FAF1,FAM179B,FBLN1,FOXN3,FOXP4,FOXQ1,FYTTD1,GARS,GATA2,GATA5,GLI2,GPS2,HAND2,HGS,HIC1,HNRNPA2B1,HNRNPH3,HNRNPKL,HNRNPM,HP1BP3,HRG,ID1,ID4,INTS4,IRF6,ISL1,JMJD1…
GO:0060249	anatomical structure homeostasis	biological process	13/435	255/13601	0.06649	0.732803	ADD1,ALB,AXL,CFL2,DCLRE1A,FGGY,GATA2,IL20RA,LRRK1,NF1,SHH,TNKS1BP1,TRAF6	ADD1,ALB,AXL,CFL2,DCLRE1A,FGGY,GATA2,IL20RA,LRRK1,NF1,SHH,TNKS1BP1,TRAF6
GO:1903506	regulation of nucleic acid-templated transcription	biological process	92/435	2485/13601	0.06664	0.732803	AGT,AHR1A,ARHGEF11,ARID4B,ARID5B,ARNTL,BARX1,BAZ2B,CARD11,CASP8AP2,CD36,CHEK2,CNOT6,COL1A1,CREBBP,CTCF,CUX2,DAB2,DAB2IP,DLG1,DMAP1,DPF3,ECM1,EGFR,ERC1,ETS1,EZH1,FAF1,FOXN3,GATA2,GATA5,GLI2,GPS2,HAND2,HIC1,HNRNPA2B1,HNRNPKL,HP1BP3,ID1,ID4,IRF6,ISL1,JMJD1C,JUND,KDM2A,LOC107054982,LOC121108941,LPIN2,MAP3K2,MEF2D,MEIS1,MEIS2,MTA3,NBL1,NFIB,NKX3-2,NKX6-1,NOTCH1,OGT,PDCD4,PIK3R1,POU2F1,PPARA,PPARGC1A,P…	AGT,AHR1A,ARHGEF11,ARID4B,ARID5B,ARNTL,BARX1,BAZ2B,CARD11,CASP8AP2,CD36,CHEK2,CNOT6,COL1A1,CREBBP,CTCF,CUX2,DAB2,DAB2IP,DLG1,DMAP1,DPF3,ECM1,EGFR,ERC1,ETS1,EZH1,FAF1,FOXN3,GATA2,GATA5,GLI2,GPS2,HAND2,HIC1,HNRNPA2B1,HNRNPKL,HP1BP3,ID1,ID4,IRF6,ISL1,JMJD1C,JUND,KDM2A,LOC107054982,LOC121108941,LPIN2,MAP3K2,MEF2D,MEIS1,MEIS2,MTA3,NBL1,NFIB,NKX3-2,NKX6-1,NOTCH1,OGT,PDCD4,PIK3R1,POU2F1,PPARA,PPARGC1A,P…
GO:0001885	endothelial cell development	biological process	4/435	48/13601	0.06669	0.732803	ID1,RAP1B,RAPGEF2,VEZF1	ID1,RAP1B,RAPGEF2,VEZF1
GO:0019748	secondary metabolic process	biological process	4/435	48/13601	0.06669	0.732803	CBSL,KMO,RAPGEF2,SP1	CBSL,KMO,RAPGEF2,SP1
GO:1901989	positive regulation of cell cycle phase transition	biological process	4/435	48/13601	0.06669	0.732803	CREBBP,MTA3,RCC2,RPL17	CREBBP,MTA3,RCC2,RPL17
GO:1903391	regulation of adherens junction organization	biological process	4/435	48/13601	0.06669	0.732803	COL16A1,DLC1,HRG,RCC2	COL16A1,DLC1,HRG,RCC2
GO:0061458	reproductive system development	biological process	15/435	306/13601	0.06733	0.739254	AMH,ARID5B,AXL,DLG1,EGFR,GLI2,ID4,LOC100859467,NOTCH1,PSAP,SCHIP1,SHH,STAT5A,SULF1,WT1	AMH,ARID5B,AXL,DLG1,EGFR,GLI2,ID4,LOC100859467,NOTCH1,PSAP,SCHIP1,SHH,STAT5A,SULF1,WT1
GO:0032147	activation of protein kinase activity	biological process	10/435	182/13601	0.06759	0.741525	CAMKK2,CCDC88A,DAB2IP,DLG1,KIDINS220,MAP3K2,MAP3K20,PRKAR1B,SHC1,TRAF6	CAMKK2,CCDC88A,DAB2IP,DLG1,KIDINS220,MAP3K2,MAP3K20,PRKAR1B,SHC1,TRAF6
GO:0007093	mitotic cell cycle checkpoint	biological process	7/435	112/13601	0.06779	0.743136	CHEK2,CNOT4,CNOT6,FOXN3,LOC107049862,MAD1L1,TNKS1BP1	CHEK2,CNOT4,CNOT6,FOXN3,LOC107049862,MAD1L1,TNKS1BP1
GO:0033674	positive regulation of kinase activity	biological process	16/435	332/13601	0.06793	0.743722	AGT,CAMKK2,CCDC88A,CENPE,DAB2IP,DLG1,EGFR,KIDINS220,MAP3K2,MAP3K20,PRKAR1B,PROX1,RAPGEF2,SHC1,TAB2,TRAF6	AGT,CAMKK2,CCDC88A,CENPE,DAB2IP,DLG1,EGFR,KIDINS220,MAP3K2,MAP3K20,PRKAR1B,PROX1,RAPGEF2,SHC1,TAB2,TRAF6
GO:0010629	negative regulation of gene expression	biological process	47/435	1180/13601	0.06795	0.743722	A2M,AHR1A,CD36,CNOT4,CNOT6,CPEB4,CUX2,DAB2,DAB2IP,DLG1,DMAP1,FOXN3,GATA2,GLI2,GPS2,HIC1,HNRNPA2B1,ID1,ID4,ISL1,JUND,LOC121108941,MEIS2,MTA3,NFIB,NKX3-2,NKX6-1,NOTCH1,PAN3,PAPD4,PDCD4,POU2F1,PPARA,PPP1R36,PROX1,PTPRK,PUM2,RBFOX2,SERPINF2,SHH,STRN3,TCERG1,TNKS1BP1,TRAF6,WHSC1,WT1,ZNF706	A2M,AHR1A,CD36,CNOT4,CNOT6,CPEB4,CUX2,DAB2,DAB2IP,DLG1,DMAP1,FOXN3,GATA2,GLI2,GPS2,HIC1,HNRNPA2B1,ID1,ID4,ISL1,JUND,LOC121108941,MEIS2,MTA3,NFIB,NKX3-2,NKX6-1,NOTCH1,PAN3,PAPD4,PDCD4,POU2F1,PPARA,PPP1R36,PROX1,PTPRK,PUM2,RBFOX2,SERPINF2,SHH,STRN3,TCERG1,TNKS1BP1,TRAF6,WHSC1,WT1,ZNF706
GO:0008104	protein localization	biological process	73/435	1930/13601	0.06855	0.749702	AGAP1,AP1G1,AP3B2,APOB,ARHGDIA,ARNTL,ATG13,ATG16L2,BRAF,CD36,COL1A1,CSE1L,CTSK,DAB2,DCTN1,DLG1,ERC1,FAF1,FBLN1,FERMT2,FYTTD1,GAPVD1,GPAM,GPHN,HGS,HNRNPA2B1,HNRNPM,ID1,ID4,ITPR2,LCP1,LMAN1L,LOC421106,LOC430766,MAMDC4,MCFD2,MFN2,MPRIP,MVB12B,NBL1,NEDD1,NEURL1B,NOTCH1,NPTN,OGT,PAFAH1B1,PAN3,PDCD6IP,PGAP1,PLAGL2,PPP3CA,PTPRK,RAB34,RALGAPB,RAPGEF2,RCC2,RHBDF2,SHH,SNX32,STEAP3,SUN1,SYNE2,SYT7,SYTL1,TGF…	AGAP1,AP1G1,AP3B2,APOB,ARHGDIA,ARNTL,ATG13,ATG16L2,BRAF,CD36,COL1A1,CSE1L,CTSK,DAB2,DCTN1,DLG1,ERC1,FAF1,FBLN1,FERMT2,FYTTD1,GAPVD1,GPAM,GPHN,HGS,HNRNPA2B1,HNRNPM,ID1,ID4,ITPR2,LCP1,LMAN1L,LOC421106,LOC430766,MAMDC4,MCFD2,MFN2,MPRIP,MVB12B,NBL1,NEDD1,NEURL1B,NOTCH1,NPTN,OGT,PAFAH1B1,PAN3,PDCD6IP,PGAP1,PLAGL2,PPP3CA,PTPRK,RAB34,RALGAPB,RAPGEF2,RCC2,RHBDF2,SHH,SNX32,STEAP3,SUN1,SYNE2,SYT7,SYTL1,TGF…
GO:0007346	regulation of mitotic cell cycle	biological process	16/435	333/13601	0.06937	0.757224	CENPE,CHEK2,CNOT4,CNOT6,CREBBP,DLG1,FOXN3,LOC107049862,MAD1L1,MTA3,MYO16,PSME1,RCC2,RPL17,STAT5A,TNKS1BP1	CENPE,CHEK2,CNOT4,CNOT6,CREBBP,DLG1,FOXN3,LOC107049862,MAD1L1,MTA3,MYO16,PSME1,RCC2,RPL17,STAT5A,TNKS1BP1
GO:0003012	muscle system process	biological process	14/435	282/13601	0.06946	0.757224	ACTA2,ANXA6,ARHGEF11,COL4A3BP,DLG1,DOCK4,IL6ST,LMOD1,MTMR4,MYL3,PPARGC1A,PPP3CA,SORBS2,SULF1	ACTA2,ANXA6,ARHGEF11,COL4A3BP,DLG1,DOCK4,IL6ST,LMOD1,MTMR4,MYL3,PPARGC1A,PPP3CA,SORBS2,SULF1
GO:0034613	cellular protein localization	biological process	47/435	1182/13601	0.06947	0.757224	AP1G1,AP3B2,ARNTL,ATG13,BRAF,COL1A1,CSE1L,CTSK,DAB2,DCTN1,DLG1,FERMT2,FYTTD1,GPHN,HGS,HNRNPA2B1,HNRNPM,ID1,ID4,LCP1,LOC421106,LOC430766,MFN2,MPRIP,NEDD1,NEURL1B,NPTN,OGT,PAN3,PLAGL2,PPP3CA,PTPRK,RAB34,RALGAPB,RAPGEF2,RCC2,SHH,SNX32,SUN1,SYNE2,SYTL1,TGFBRAP1,USP36,VPS11,WBP11,YWHAB,ZC3H11A	AP1G1,AP3B2,ARNTL,ATG13,BRAF,COL1A1,CSE1L,CTSK,DAB2,DCTN1,DLG1,FERMT2,FYTTD1,GPHN,HGS,HNRNPA2B1,HNRNPM,ID1,ID4,LCP1,LOC421106,LOC430766,MFN2,MPRIP,NEDD1,NEURL1B,NPTN,OGT,PAN3,PLAGL2,PPP3CA,PTPRK,RAB34,RALGAPB,RAPGEF2,RCC2,SHH,SNX32,SUN1,SYNE2,SYTL1,TGFBRAP1,USP36,VPS11,WBP11,YWHAB,ZC3H11A
GO:0060349	bone morphogenesis	biological process	5/435	69/13601	0.06956	0.757224	CBSL,COL1A1,IMPAD1,MEF2D,SHH	CBSL,COL1A1,IMPAD1,MEF2D,SHH
GO:0072078	nephron tubule morphogenesis	biological process	5/435	69/13601	0.06956	0.757224	AGT,DLG1,LAMA5,SHH,WT1	AGT,DLG1,LAMA5,SHH,WT1
GO:0006506	GPI anchor biosynthetic process	biological process	3/435	30/13601	0.06978	0.757224	PGAP1,PGAP2,PIGC	PGAP1,PGAP2,PIGC
GO:0010883	regulation of lipid storage	biological process	3/435	30/13601	0.06978	0.757224	APOB,CD36,PPARA	APOB,CD36,PPARA
GO:0060325	face morphogenesis	biological process	3/435	30/13601	0.06978	0.757224	ARID5B,COL1A1,SCHIP1	ARID5B,COL1A1,SCHIP1
GO:0072350	tricarboxylic acid metabolic process	biological process	3/435	30/13601	0.06978	0.757224	ACLY,IDH1,STAT5A	ACLY,IDH1,STAT5A
GO:0090184	positive regulation of kidney development	biological process	3/435	30/13601	0.06978	0.757224	AGT,SHH,WT1	AGT,SHH,WT1
GO:0008152	metabolic process	biological process	286/435	8469/13601	0.06992	0.758154	A1CF,A2M,A2ML2,AARS2,AASS,ACLY,ACOX1,ACTA2,ACY1,ADD1,ADPGK,AFF2,AGL,AGPAT3,AGT,AHR1A,AK3,ALDH1A1,ANKRD54,ANKS1A,APOB,AQP9,ARHGEF11,ARID4B,ARID5B,ARNTL,ATG13,ATG16L2,AXL,B4GALT1,BARX1,BAZ2B,BRAF,BRD1,CAMKK2,CANT1,CARD11,CARNMT1,CASP8AP2,CATSPER4,CBSL,CCDC88A,CD36,CENPE,CEPT1,CFI,CHEK2,CMTR1,CNOT4,CNOT6,COL11A1,COL1A1,COL3A1,COL4A3BP,COL4A6,CPEB4,CPSF6,CRABP1,CREBBP,CTCF,CTSE,CTSK,CUX2,CYP2C23a,CYP…	A1CF,A2M,A2ML2,AARS2,AASS,ACLY,ACOX1,ACTA2,ACY1,ADD1,ADPGK,AFF2,AGL,AGPAT3,AGT,AHR1A,AK3,ALDH1A1,ANKRD54,ANKS1A,APOB,AQP9,ARHGEF11,ARID4B,ARID5B,ARNTL,ATG13,ATG16L2,AXL,B4GALT1,BARX1,BAZ2B,BRAF,BRD1,CAMKK2,CANT1,CARD11,CARNMT1,CASP8AP2,CATSPER4,CBSL,CCDC88A,CD36,CENPE,CEPT1,CFI,CHEK2,CMTR1,CNOT4,CNOT6,COL11A1,COL1A1,COL3A1,COL4A3BP,COL4A6,CPEB4,CPSF6,CRABP1,CREBBP,CTCF,CTSE,CTSK,CUX2,CYP2C23a,CYP…
GO:0009605	response to external stimulus	biological process	63/435	1642/13601	0.07026	0.76125	A2M,ADGRA2,AGL,ALB,AP1G1,APOB,ARHGDIA,AXL,BRAF,CASP8AP2,CBSL,CD36,CFI,CHN1,COL11A1,COL1A1,COL3A1,CPEB4,CXCL12,DAB2IP,DOCK4,DPYSL2,ELMO2,ENPP2,ERAP1,ETS1,GLI2,GPAM,HNRNPM,HRG,IL6ST,ISL1,JUND,KNG1,LGALS3,LOC107049862,MAP3K2,MEIS2,MET,MTMR3,NBL1,NFIB,NOTCH1,OASL,ODC,OGT,PLXNA4,PPARA,PPARGC1A,PUM2,RALBP1,RPL17,RPS6KA3,SEC14L1,SEMA5A,SEMA5B,SERPINF2,SHH,SLC25A25,STAT5A,SUN1,TRAF6,VPS33B	A2M,ADGRA2,AGL,ALB,AP1G1,APOB,ARHGDIA,AXL,BRAF,CASP8AP2,CBSL,CD36,CFI,CHN1,COL11A1,COL1A1,COL3A1,CPEB4,CXCL12,DAB2IP,DOCK4,DPYSL2,ELMO2,ENPP2,ERAP1,ETS1,GLI2,GPAM,HNRNPM,HRG,IL6ST,ISL1,JUND,KNG1,LGALS3,LOC107049862,MAP3K2,MEIS2,MET,MTMR3,NBL1,NFIB,NOTCH1,OASL,ODC,OGT,PLXNA4,PPARA,PPARGC1A,PUM2,RALBP1,RPL17,RPS6KA3,SEC14L1,SEMA5A,SEMA5B,SERPINF2,SHH,SLC25A25,STAT5A,SUN1,TRAF6,VPS33B
GO:0030054	cell junction	cellular component	40/460	1042/15561	0.05382	0.7614	ADD1,AMOTL1,ANXA6,ATP7B,B4GALT1,CSRP1,DAB2,DLC1,DLG1,EGFR,EPB41,FERMT2,GJB1,GPHN,ITGA3,KAZN,KIF23,KIFC2,LCP1,LPP,NOTCH1,PDCD6IP,PIK3R1,PLEKHA7,PPFIA1,PTK7,PTPRK,RAP1B,RAPGEF2,SCARF2,SEPTIN11,SH3KBP1,SORBS2,SVIL,SYNE2,SYT7,TJP1,TLK2,YWHAB,ZYX	ADD1,AMOTL1,ANXA6,ATP7B,B4GALT1,CSRP1,DAB2,DLC1,DLG1,EGFR,EPB41,FERMT2,GJB1,GPHN,ITGA3,KAZN,KIF23,KIFC2,LCP1,LPP,NOTCH1,PDCD6IP,PIK3R1,PLEKHA7,PPFIA1,PTK7,PTPRK,RAP1B,RAPGEF2,SCARF2,SEPTIN11,SH3KBP1,SORBS2,SVIL,SYNE2,SYT7,TJP1,TLK2,YWHAB,ZYX
GO:0044232	organelle membrane contact site	cellular component	2/460	13/15561	0.05484	0.7614	ESYT1,ESYT2	ESYT1,ESYT2
GO:0002193	MAML1-RBP-Jkappa- ICN1 complex	cellular component	1/460	2/15561	0.05825	0.7614	NOTCH1	NOTCH1
GO:0005584	collagen type I trimer	cellular component	1/460	2/15561	0.05825	0.7614	COL1A1	COL1A1
GO:0005592	collagen type XI trimer	cellular component	1/460	2/15561	0.05825	0.7614	COL11A1	COL11A1
GO:0005724	nuclear telomeric heterochromatin	cellular component	1/460	2/15561	0.05825	0.7614	TNKS1BP1	TNKS1BP1
GO:0005943	phosphatidylinositol 3-kinase complex, class IA	cellular component	1/460	2/15561	0.05825	0.7614	PIK3R1	PIK3R1
GO:0008537	proteasome activator complex	cellular component	1/460	2/15561	0.05825	0.7614	PSME1	PSME1
GO:0019185	snRNA-activating protein complex	cellular component	1/460	2/15561	0.05825	0.7614	SNAPC4	SNAPC4
GO:0031251	PAN complex	cellular component	1/460	2/15561	0.05825	0.7614	PAN3	PAN3
GO:0034363	intermediate-density lipoprotein particle	cellular component	1/460	2/15561	0.05825	0.7614	APOB	APOB
GO:0043260	laminin-11 complex	cellular component	1/460	2/15561	0.05825	0.7614	LAMA5	LAMA5
GO:0044301	climbing fiber	cellular component	1/460	2/15561	0.05825	0.7614	DAB2IP	DAB2IP
GO:0070022	transforming growth factor beta receptor complex	cellular component	1/460	2/15561	0.05825	0.7614	DAB2	DAB2
GO:1990730	VCP-NSFL1C complex	cellular component	1/460	2/15561	0.05825	0.7614	LOC430766	LOC430766
GO:0005875	microtubule associated complex	cellular component	8/460	143/15561	0.06205	0.7614	CENPE,CLIP2,DCTN1,HAUS8,KIF21A,KIF23,KIFC2,PAFAH1B1	CENPE,CLIP2,DCTN1,HAUS8,KIF21A,KIF23,KIFC2,PAFAH1B1
GO:0005639	integral component of nuclear inner membrane	cellular component	2/460	14/15561	0.06276	0.7614	LBR,SUN1	LBR,SUN1
GO:0005849	mRNA cleavage factor complex	cellular component	2/460	14/15561	0.06276	0.7614	CPSF6,PCF11	CPSF6,PCF11
GO:0031229	intrinsic component of nuclear inner membrane	cellular component	2/460	14/15561	0.06276	0.7614	LBR,SUN1	LBR,SUN1
GO:0034992	microtubule organizing center attachment site	cellular component	2/460	14/15561	0.06276	0.7614	SUN1,SYNE2	SUN1,SYNE2
GO:0034993	meiotic nuclear membrane microtubule tethering complex	cellular component	2/460	14/15561	0.06276	0.7614	SUN1,SYNE2	SUN1,SYNE2
GO:0044453	nuclear membrane part	cellular component	2/460	14/15561	0.06276	0.7614	LBR,SUN1	LBR,SUN1
GO:0106083	nuclear membrane protein complex	cellular component	2/460	14/15561	0.06276	0.7614	SUN1,SYNE2	SUN1,SYNE2
GO:0106094	nuclear membrane microtubule tethering complex	cellular component	2/460	14/15561	0.06276	0.7614	SUN1,SYNE2	SUN1,SYNE2
GO:0043296	apical junction complex	cellular component	7/460	119/15561	0.06303	0.7614	AMOTL1,ATP7B,DLG1,KIFC2,PLEKHA7,RAPGEF2,TJP1	AMOTL1,ATP7B,DLG1,KIFC2,PLEKHA7,RAPGEF2,TJP1
GO:0005913	cell-cell adherens junction	cellular component	4/460	51/15561	0.06345	0.7614	DLG1,KIFC2,PLEKHA7,ZYX	DLG1,KIFC2,PLEKHA7,ZYX
GO:0099023	tethering complex	cellular component	4/460	51/15561	0.06345	0.7614	TGFBRAP1,VPS11,VPS33B,VPS8	TGFBRAP1,VPS11,VPS33B,VPS8
GO:1902905	positive regulation of supramolecular fiber organization	biological process	8/435	136/13601	0.07048	0.763042	BRAF,CFL2,DLG1,ID1,IQGAP2,PROX1,SEMA5A,SERPINF2	BRAF,CFL2,DLG1,ID1,IQGAP2,PROX1,SEMA5A,SERPINF2
GO:0002682	regulation of immune system process	biological process	40/435	986/13601	0.07078	0.765696	A2M,ABCB1,ANKRD54,AP1G1,AXL,CARD11,CD36,CFI,COL3A1,CXCL12,DAB2IP,DLG1,ECM1,ELMO2,ERAP1,ETS1,GATA2,GLI2,GPAM,HRG,IL6ST,LGALS3,MAD1L1,MEIS1,MEIS2,NBL1,NF1,NOTCH1,PIK3R1,PPP1R36,PPP3CA,PUM2,RBFOX2,RPS6KA3,SEC14L1,SHH,SMAP1,STAT5A,TRAF6,WHSC1	A2M,ABCB1,ANKRD54,AP1G1,AXL,CARD11,CD36,CFI,COL3A1,CXCL12,DAB2IP,DLG1,ECM1,ELMO2,ERAP1,ETS1,GATA2,GLI2,GPAM,HRG,IL6ST,LGALS3,MAD1L1,MEIS1,MEIS2,NBL1,NF1,NOTCH1,PIK3R1,PPP1R36,PPP3CA,PUM2,RBFOX2,RPS6KA3,SEC14L1,SHH,SMAP1,STAT5A,TRAF6,WHSC1
GO:0042475	odontogenesis of dentin-containing tooth	biological process	4/435	49/13601	0.07087	0.766076	GLI2,LAMA5,PPARA,TRAF6	GLI2,LAMA5,PPARA,TRAF6
GO:0042472	inner ear morphogenesis	biological process	6/435	91/13601	0.07127	0.767757	COL11A1,GATA2,GLI2,PROX1,PTK7,SPRY2	COL11A1,GATA2,GLI2,PROX1,PTK7,SPRY2
GO:0032101	regulation of response to external stimulus	biological process	25/435	573/13601	0.07185	0.767757	A2M,ADGRA2,AXL,BRAF,CD36,CFI,CXCL12,ETS1,HRG,IL6ST,ISL1,KNG1,MET,NBL1,NOTCH1,PLXNA4,PPARA,PUM2,SEC14L1,SEMA5A,SEMA5B,SERPINF2,STAT5A,TRAF6,VPS33B	A2M,ADGRA2,AXL,BRAF,CD36,CFI,CXCL12,ETS1,HRG,IL6ST,ISL1,KNG1,MET,NBL1,NOTCH1,PLXNA4,PPARA,PUM2,SEC14L1,SEMA5A,SEMA5B,SERPINF2,STAT5A,TRAF6,VPS33B
GO:0007097	nuclear migration	biological process	2/435	14/13601	0.07207	0.767757	PAFAH1B1,SYNE2	PAFAH1B1,SYNE2
GO:0009070	serine family amino acid biosynthetic process	biological process	2/435	14/13601	0.07207	0.767757	CBSL,PSAT1	CBSL,PSAT1
GO:0009310	amine catabolic process	biological process	2/435	14/13601	0.07207	0.767757	DMGDH,KMO	DMGDH,KMO
GO:0021534	cell proliferation in hindbrain	biological process	2/435	14/13601	0.07207	0.767757	GLI2,SHH	GLI2,SHH
GO:0021819	layer formation in cerebral cortex	biological process	2/435	14/13601	0.07207	0.767757	DAB2IP,PAFAH1B1	DAB2IP,PAFAH1B1
GO:0021924	cell proliferation in external granule layer	biological process	2/435	14/13601	0.07207	0.767757	GLI2,SHH	GLI2,SHH
GO:0021930	cerebellar granule cell precursor proliferation	biological process	2/435	14/13601	0.07207	0.767757	GLI2,SHH	GLI2,SHH
GO:0033622	integrin activation	biological process	2/435	14/13601	0.07207	0.767757	COL16A1,FERMT2	COL16A1,FERMT2
GO:0039528	cytoplasmic pattern recognition receptor signaling pathway in response to virus	biological process	2/435	14/13601	0.07207	0.767757	PUM2,SEC14L1	PUM2,SEC14L1
GO:0042094	interleukin-2 biosynthetic process	biological process	2/435	14/13601	0.07207	0.767757	CARD11,STAT5A	CARD11,STAT5A
GO:0042402	cellular biogenic amine catabolic process	biological process	2/435	14/13601	0.07207	0.767757	DMGDH,KMO	DMGDH,KMO
GO:0048934	peripheral nervous system neuron differentiation	biological process	2/435	14/13601	0.07207	0.767757	HAND2,ISL1	HAND2,ISL1
GO:0048935	peripheral nervous system neuron development	biological process	2/435	14/13601	0.07207	0.767757	HAND2,ISL1	HAND2,ISL1
GO:1901532	regulation of hematopoietic progenitor cell differentiation	biological process	2/435	14/13601	0.07207	0.767757	NOTCH1,PPP1R36	NOTCH1,PPP1R36
GO:1903541	regulation of exosomal secretion	biological process	2/435	14/13601	0.07207	0.767757	HGS,PDCD6IP	HGS,PDCD6IP
GO:1903543	positive regulation of exosomal secretion	biological process	2/435	14/13601	0.07207	0.767757	HGS,PDCD6IP	HGS,PDCD6IP
GO:2001171	positive regulation of ATP biosynthetic process	biological process	2/435	14/13601	0.07207	0.767757	LOC430766,PPARGC1A	LOC430766,PPARGC1A
GO:0006887	exocytosis	biological process	14/435	284/13601	0.07267	0.773559	A2M,AP1G1,BRAF,HGS,HRG,NOTCH1,PDCD6IP,RAP1B,SERPINF2,STEAP3,SYT7,SYTL1,VPS11,VPS33B	A2M,AP1G1,BRAF,HGS,HRG,NOTCH1,PDCD6IP,RAP1B,SERPINF2,STEAP3,SYT7,SYTL1,VPS11,VPS33B
GO:0007519	skeletal muscle tissue development	biological process	8/435	137/13601	0.07287	0.774652	ARNTL,MEF2D,NF1,NOTCH1,PPP3CA,SHH,SLC23A2,SVIL	ARNTL,MEF2D,NF1,NOTCH1,PPP3CA,SHH,SLC23A2,SVIL
GO:0006626	protein targeting to mitochondrion	biological process	7/435	114/13601	0.07304	0.774652	ATG13,CTSK,MFN2,PLAGL2,USP36,VPS11,WBP11	ATG13,CTSK,MFN2,PLAGL2,USP36,VPS11,WBP11
GO:0031345	negative regulation of cell projection organization	biological process	7/435	114/13601	0.07304	0.774652	HRG,ID1,PPP3CA,RAPGEF2,SEMA5A,SEMA5B,SPRY2	HRG,ID1,PPP3CA,RAPGEF2,SEMA5A,SEMA5B,SPRY2
GO:0048145	regulation of fibroblast proliferation	biological process	5/435	70/13601	0.07305	0.774652	DAB2IP,EGFR,FBLN1,LOC100859467,NF1	DAB2IP,EGFR,FBLN1,LOC100859467,NF1
GO:0072088	nephron epithelium morphogenesis	biological process	5/435	70/13601	0.07305	0.774652	AGT,DLG1,LAMA5,SHH,WT1	AGT,DLG1,LAMA5,SHH,WT1
[truncated: 5,353 more rows]

## Sheet: 36 hpi
GO.ID	Term	Ontology	Significant	Annotated	Pvalue	Qvalue	Signi_id	Signi_symbol
[truncated: 9,974 more rows]
