# Supplementary material for: Intense Innate Immune Responses and Severe Metabolic Disorders in Chicken Embryonic Visceral Tissues Caused by Infection with Highly Virulent Newcastle Disease Virus Compared to the Avirulent Virus: A Bioinformatics Analysis
Source: Viruses. 2022 Apr 27;14(5):911. doi: 10.3390/v14050911 (PMC9145607; doi:10.3390/v14050911)
Supplement: Supplementary file 1 [file viruses-14-00911-s001.zip › Table S3.xlsx]

## Sheet: 24 hpi
id	Description	Significant	Annotated	Pvalue	Qvalue	Signi_id	Signi_symbol
ko04013	MAPK signaling pathway - fly	11/209	83/5617	0.000222652	0.0396086	ETS1,SPRY2,TAB2,PROX1,LOC100859467,BRAF,STRN3,SHC1,YWHAB,EGFR,TRAF6	ETS1,SPRY2,TAB2,PROX1,LOC100859467,BRAF,STRN3,SHC1,YWHAB,EGFR,TRAF6
ko04320	Dorso-ventral axis formation	5/209	21/5617	0.000849382	0.0755503	NOTCH1,ETS1,CPEB4,BRAF,EGFR	NOTCH1,ETS1,CPEB4,BRAF,EGFR
ko04510	Focal adhesion	15/209	185/5617	0.00351497	0.208432	VWF,ZYX,COL4A6,MET,PIK3R1,BRAF,SHC1,RAP1B,PAK3,MYL9,COL1A1,LAMA5,ITGA3,COL6A3,EGFR	VWF,ZYX,COL4A6,MET,PIK3R1,BRAF,SHC1,RAP1B,PAK3,MYL9,COL1A1,LAMA5,ITGA3,COL6A3,EGFR
ko04360	Axon guidance	13/209	159/5617	0.006007	0.267153	SEMA5A,CXCL12,LOC100859467,SHH,MET,ARHGEF12,CFL2,PIK3R1,DPYSL2,PAK3,PPP3CA,SEMA5B,PLXNA4	SEMA5A,CXCL12,LOC100859467,SHH,MET,ARHGEF12,CFL2,PIK3R1,DPYSL2,PAK3,PPP3CA,SEMA5B,PLXNA4
ko04920	Adipocytokine signaling pathway	7/209	64/5617	0.00916939	0.326237	CD36,PPARA,JAK2,PRKAB1,RXRG,PPARGC1A,CAMKK2	CD36,PPARA,JAK2,PRKAB1,RXRG,PPARGC1A,CAMKK2
ko04720	Long-term potentiation	6/209	56/5617	0.0170211	0.494125	CREBBP,BRAF,RAP1B,RPS6KA3,PPP3CA,ITPR2	CREBBP,BRAF,RAP1B,RPS6KA3,PPP3CA,ITPR2
ko03320	PPAR signaling pathway	6/209	60/5617	0.0232353	0.494125	GK2,CD36,PPARA,ACOX1,SORBS2,RXRG	GK2,CD36,PPARA,ACOX1,SORBS2,RXRG
ko04922	Glucagon signaling pathway	7/209	77/5617	0.0237097	0.494125	PPARA,CREBBP,PRKAB1,PPP3CA,PPARGC1A,PPP4R3B,ITPR2	PPARA,CREBBP,PRKAB1,PPP3CA,PPARGC1A,PPP4R3B,ITPR2
ko01230	Biosynthesis of amino acids	6/209	61/5617	0.0249986	0.494125	CBSL,ACY1,PFKP,IDH1,MAT1A,PSAT1	CBSL,ACY1,PFKP,IDH1,MAT1A,PSAT1
ko04512	ECM-receptor interaction	7/209	84/5617	0.0359864	0.584205	VWF,COL4A6,CD36,COL1A1,LAMA5,ITGA3,COL6A3	VWF,COL4A6,CD36,COL1A1,LAMA5,ITGA3,COL6A3
ko04214	Apoptosis - fly	5/209	50/5617	0.0370839	0.584205	TAB2,BRAF,MFN2,EGFR,TRAF6	TAB2,BRAF,MFN2,EGFR,TRAF6
ko04610	Complement and coagulation cascades	6/209	68/5617	0.0398634	0.584205	VWF,SERPIND1,CFI,SERPINF2,KNG1,A2M	VWF,SERPIND1,CFI,SERPINF2,KNG1,A2M
ko04722	Neurotrophin signaling pathway	8/209	110/5617	0.0515791	0.584205	KIDINS220,PIK3R1,BRAF,ARHGDIA,SHC1,RAP1B,RPS6KA3,TRAF6	KIDINS220,PIK3R1,BRAF,ARHGDIA,SHC1,RAP1B,RPS6KA3,TRAF6
ko00680	Methane metabolism	3/209	23/5617	0.0519976	0.584205	PFKP,PSAT1,ESD	PFKP,PSAT1,ESD
ko04010	MAPK signaling pathway	13/209	214/5617	0.0548265	0.584205	TAB2,RAPGEF2,LOC100859467,JUND,BRAF,MAP3K20,RAP1B,RPS6KA3,MAP3K2,PPP3CA,NF1,EGFR,TRAF6	TAB2,RAPGEF2,LOC100859467,JUND,BRAF,MAP3K20,RAP1B,RPS6KA3,MAP3K2,PPP3CA,NF1,EGFR,TRAF6
ko00561	Glycerolipid metabolism	5/209	58/5617	0.0633927	0.584205	AGPAT3,GK2,GPAM,DGKG,LPIN2	AGPAT3,GK2,GPAM,DGKG,LPIN2
ko00030	Pentose phosphate pathway	3/209	25/5617	0.0640025	0.584205	PFKP,RBKS,H6PD	PFKP,RBKS,H6PD
ko04012	ErbB signaling pathway	6/209	77/5617	0.0658744	0.584205	PIK3R1,BRAF,SHC1,STAT5A,PAK3,EGFR	PIK3R1,BRAF,SHC1,STAT5A,PAK3,EGFR
ko04350	TGF-beta signaling pathway	6/209	78/5617	0.0692593	0.584205	CREBBP,AMH,NBL1,ID1,SP1,ID4	CREBBP,AMH,NBL1,ID1,SP1,ID4
ko04016	MAPK signaling pathway - plant	1/209	2/5617	0.0730389	0.584205	ATP7B	ATP7B
ko00564	Glycerophospholipid metabolism	7/209	99/5617	0.0747523	0.584205	AGPAT3,BCHE,GPAM,GPD2,DGKG,LPIN2,CEPT1	AGPAT3,BCHE,GPAM,GPD2,DGKG,LPIN2,CEPT1
ko01200	Carbon metabolism	7/209	99/5617	0.0747523	0.584205	PFKP,IDH1,PCCB,PSAT1,H6PD,ESD,ADPGK	PFKP,IDH1,PCCB,PSAT1,H6PD,ESD,ADPGK
ko04974	Protein digestion and absorption	6/209	81/5617	0.080009	0.584205	COL4A6,COL14A1,COL11A1,COL1A1,COL3A1,COL6A3	COL4A6,COL14A1,COL11A1,COL1A1,COL3A1,COL6A3
ko00720	Carbon fixation pathways in prokaryotes	2/209	13/5617	0.0820998	0.584205	ACLY,IDH1	ACLY,IDH1
ko01210	2-Oxocarboxylic acid metabolism	2/209	13/5617	0.0820998	0.584205	ACY1,IDH1	ACY1,IDH1
ko00770	Pantothenate and CoA biosynthesis	2/209	15/5617	0.105343	0.707317	DPYD,PANK1	DPYD,PANK1
ko04520	Adherens junction	5/209	68/5617	0.107822	0.707317	TJP1,CREBBP,MET,SORBS2,EGFR	TJP1,CREBBP,MET,SORBS2,EGFR
ko03018	RNA degradation	5/209	69/5617	0.112936	0.707317	PFKP,PAN3,DDX6,CNOT6,CNOT4	PFKP,PAN3,DDX6,CNOT6,CNOT4
ko04070	Phosphatidylinositol signaling system	6/209	91/5617	0.122124	0.707317	MTMR4,IMPAD1,PIK3R1,MTMR3,DGKG,ITPR2	MTMR4,IMPAD1,PIK3R1,MTMR3,DGKG,ITPR2
ko00514	Other types of O-glycan biosynthesis	3/209	33/5617	0.12279	0.707317	POMGNT1,B4GALT1,OGT	POMGNT1,B4GALT1,OGT
ko04710	Circadian rhythm	3/209	34/5617	0.131182	0.707317	PPARA,PRKAB1,ARNTL	PPARA,PRKAB1,ARNTL
ko04114	Oocyte meiosis	6/209	94/5617	0.136549	0.707317	CPEB4,YWHAB,RPS6KA3,PPP3CA,MAD1L1,ITPR2	CPEB4,YWHAB,RPS6KA3,PPP3CA,MAD1L1,ITPR2
ko04014	Ras signaling pathway	11/209	204/5617	0.13757	0.707317	ETS1,RALBP1,LOC100859467,MET,PIK3R1,SHC1,RAP1B,PAK3,RGL4,NF1,EGFR	ETS1,RALBP1,LOC100859467,MET,PIK3R1,SHC1,RAP1B,PAK3,RGL4,NF1,EGFR
ko00052	Galactose metabolism	3/209	35/5617	0.139769	0.707317	PFKP,B4GALT1,GLB1L	PFKP,B4GALT1,GLB1L
ko03050	Proteasome	3/209	35/5617	0.139769	0.707317	PSME1,PSMB5,PSME4	PSME1,PSMB5,PSME4
ko04810	Regulation of actin cytoskeleton	10/209	183/5617	0.143137	0.707317	ARHGEF12,CFL2,PIK3R1,BRAF,FGD3,PAK3,MYL9,ITGA3,EGFR,IQGAP2	ARHGEF12,CFL2,PIK3R1,BRAF,FGD3,PAK3,MYL9,ITGA3,EGFR,IQGAP2
ko04910	Insulin signaling pathway	7/209	119/5617	0.15388	0.737257	PRKAR1B,PIK3R1,BRAF,SHC1,SORBS2,PRKAB1,PPARGC1A	PRKAR1B,PIK3R1,BRAF,SHC1,SORBS2,PRKAB1,PPARGC1A
ko00260	Glycine, serine and threonine metabolism	3/209	37/5617	0.157485	0.737257	CBSL,DMGDH,PSAT1	CBSL,DMGDH,PSAT1
ko00531	Glycosaminoglycan degradation	2/209	20/5617	0.169319	0.75452	GLB1L,HPSE2	GLB1L,HPSE2
ko04915	Estrogen signaling pathway	5/209	80/5617	0.176267	0.75452	PIK3R1,SHC1,SP1,EGFR,ITPR2	PIK3R1,SHC1,SP1,EGFR,ITPR2
ko04270	Vascular smooth muscle contraction	7/209	124/5617	0.178138	0.75452	ARHGEF12,BRAF,ACTA2,MYL9,ARHGEF11,AGT,ITPR2	ARHGEF12,BRAF,ACTA2,MYL9,ARHGEF11,AGT,ITPR2
ko04611	Platelet activation	7/209	124/5617	0.178138	0.75452	VWF,ARHGEF12,PIK3R1,RAP1B,COL1A1,COL3A1,ITPR2	VWF,ARHGEF12,PIK3R1,RAP1B,COL1A1,COL3A1,ITPR2
ko04211	Longevity regulating pathway - mammal	5/209	82/5617	0.189016	0.781975	ATG13,PIK3R1,PRKAB1,PPARGC1A,CAMKK2	ATG13,PIK3R1,PRKAB1,PPARGC1A,CAMKK2
ko04550	Signaling pathways regulating pluripotency of stem cells	7/209	129/5617	0.203913	0.80174	PIK3R1,ID1,JAK2,IL6ST,ID4,ISL1,MEIS1	PIK3R1,ID1,JAK2,IL6ST,ID4,ISL1,MEIS1
ko04380	Osteoclast differentiation	6/209	107/5617	0.207298	0.80174	TAB2,JUND,PIK3R1,CTSK,PPP3CA,TRAF6	TAB2,JUND,PIK3R1,CTSK,PPP3CA,TRAF6
ko04977	Vitamin digestion and absorption	2/209	23/5617	0.210196	0.80174	APOB,SLC52A3	APOB,SLC52A3
ko04152	AMPK signaling pathway	6/209	108/5617	0.213222	0.80174	CD36,PFKP,PIK3R1,PRKAB1,PPARGC1A,CAMKK2	CD36,PFKP,PIK3R1,PRKAB1,PPARGC1A,CAMKK2
ko04062	Chemokine signaling pathway	7/209	133/5617	0.225506	0.80174	CXCL12,PIK3R1,BRAF,SHC1,RAP1B,JAK2,STAT5A	CXCL12,PIK3R1,BRAF,SHC1,RAP1B,JAK2,STAT5A
ko00440	Phosphonate and phosphinate metabolism	1/209	7/5617	0.233234	0.80174	CEPT1	CEPT1
ko00750	Vitamin B6 metabolism	1/209	7/5617	0.233234	0.80174	PSAT1	PSAT1
ko04711	Circadian rhythm - fly	1/209	7/5617	0.233234	0.80174	ARNTL	ARNTL
ko00563	Glycosylphosphatidylinositol(GPI)-anchor biosynthesis	2/209	25/5617	0.237962	0.80174	PGAP1,PIGC	PGAP1,PIGC
ko00310	Lysine degradation	3/209	46/5617	0.24398	0.80174	WHSC1L1,AASS,WHSC1	WHSC1L1,AASS,WHSC1
ko00565	Ether lipid metabolism	3/209	46/5617	0.24398	0.80174	PAFAH1B1,ENPP2,CEPT1	PAFAH1B1,ENPP2,CEPT1
ko04142	Lysosome	6/209	114/5617	0.249923	0.80174	CTSK,CTSE,AP1G1,GLB1L,AP3B2,PSAP	CTSK,CTSE,AP1G1,GLB1L,AP3B2,PSAP
ko04917	Prolactin signaling pathway	4/209	69/5617	0.254456	0.80174	PIK3R1,SHC1,JAK2,STAT5A	PIK3R1,SHC1,JAK2,STAT5A
ko00920	Sulfur metabolism	1/209	8/5617	0.2618	0.80174	IMPAD1	IMPAD1
ko04630	Jak-STAT signaling pathway	7/209	140/5617	0.265059	0.80174	IL20RA,CREBBP,GHR,PIK3R1,JAK2,STAT5A,IL6ST	IL20RA,CREBBP,GHR,PIK3R1,JAK2,STAT5A,IL6ST
ko00020	Citrate cycle (TCA cycle)	2/209	27/5617	0.265903	0.80174	ACLY,IDH1	ACLY,IDH1
ko04064	NF-kappa B signaling pathway	5/209	95/5617	0.278594	0.806321	TAB2,CXCL12,ERC1,CARD11,TRAF6	TAB2,CXCL12,ERC1,CARD11,TRAF6
ko04914	Progesterone-mediated oocyte maturation	4/209	72/5617	0.279384	0.806321	CPEB4,PIK3R1,BRAF,RPS6KA3	CPEB4,PIK3R1,BRAF,RPS6KA3
ko04921	Oxytocin signaling pathway	7/209	143/5617	0.282583	0.806321	PIK3R1,PRKAB1,MYL9,PPP3CA,CAMKK2,EGFR,ITPR2	PIK3R1,PRKAB1,MYL9,PPP3CA,CAMKK2,EGFR,ITPR2
ko04015	Rap1 signaling pathway	9/209	192/5617	0.285552	0.806321	DOCK4,RAPGEF2,MET,PIK3R1,BRAF,ID1,RAP1B,RGL4,EGFR	DOCK4,RAPGEF2,MET,PIK3R1,BRAF,ID1,RAP1B,RGL4,EGFR
ko00130	Ubiquinone and other terpenoid-quinone biosynthesis	1/209	10/5617	0.315792	0.864274	NQO1	NQO1
ko04626	Plant-pathogen interaction	1/209	10/5617	0.315792	0.864274	GK2	GK2
ko04919	Thyroid hormone signaling pathway	5/209	101/5617	0.322584	0.869485	NOTCH1,CREBBP,PIK3R1,RXRG,DIO1	NOTCH1,CREBBP,PIK3R1,RXRG,DIO1
ko04144	Endocytosis	11/209	252/5617	0.336065	0.892303	SMAP1,MET,PDCD6IP,HGS,DAB2,AGAP1,SNX32,SH3KBP1,EGFR,MVB12B,TRAF6	SMAP1,MET,PDCD6IP,HGS,DAB2,AGAP1,SNX32,SH3KBP1,EGFR,MVB12B,TRAF6
ko04660	T cell receptor signaling pathway	5/209	105/5617	0.352356	0.916142	PIK3R1,DLG1,PAK3,PPP3CA,CARD11	PIK3R1,DLG1,PAK3,PPP3CA,CARD11
ko04924	Renin secretion	3/209	57/5617	0.356713	0.916142	PPP3CA,AGT,ITPR2	PPP3CA,AGT,ITPR2
ko04260	Cardiac muscle contraction	3/209	58/5617	0.366983	0.916142	TPM1,MYL3,TPM2	TPM1,MYL3,TPM2
ko04540	Gap junction	4/209	84/5617	0.381523	0.916142	TJP1,MAP3K2,EGFR,ITPR2	TJP1,MAP3K2,EGFR,ITPR2
ko04140	Regulation of autophagy	2/209	36/5617	0.389701	0.916142	ATG13,ATG16L2	ATG13,ATG16L2
ko04624	Toll and Imd signaling pathway	2/209	36/5617	0.389701	0.916142	TAB2,FAF1	TAB2,FAF1
ko04530	Tight junction	5/209	112/5617	0.404677	0.916142	TJP1,AMOTL1,MAP3K20,MYL9,EPB41	TJP1,AMOTL1,MAP3K20,MYL9,EPB41
ko04975	Fat digestion and absorption	2/209	38/5617	0.416103	0.916142	CD36,APOB	CD36,APOB
ko00270	Cysteine and methionine metabolism	2/209	39/5617	0.429089	0.916142	CBSL,MAT1A	CBSL,MAT1A
ko04620	Toll-like receptor signaling pathway	4/209	91/5617	0.440801	0.916142	TAB2,PIK3R1,CTSK,TRAF6	TAB2,PIK3R1,CTSK,TRAF6
ko04391	Hippo signaling pathway -fly	3/209	66/5617	0.447671	0.916142	LPP,DLG1,YWHAB	LPP,DLG1,YWHAB
ko04024	cAMP signaling pathway	8/209	197/5617	0.452041	0.916142	PPARA,CREBBP,PIK3R1,AMH,BRAF,ACOX1,RAP1B,MYL9	PPARA,CREBBP,PIK3R1,AMH,BRAF,ACOX1,RAP1B,MYL9
ko04060	Cytokine-cytokine receptor interaction	8/209	197/5617	0.452041	0.916142	CXCL12,IL20RA,GHR,MET,AMH,IL1RAP,IL6ST,EGFR	CXCL12,IL20RA,GHR,MET,AMH,IL1RAP,IL6ST,EGFR
ko00533	Glycosaminoglycan biosynthesis - keratan sulfate	1/209	16/5617	0.455301	0.916142	B4GALT1	B4GALT1
ko00670	One carbon pool by folate	1/209	16/5617	0.455301	0.916142	MTHFD1L	MTHFD1L
ko04212	Longevity regulating pathway - worm	3/209	67/5617	0.457494	0.916142	YWHAB,TCERG1,PPP4R3B	YWHAB,TCERG1,PPP4R3B
ko00480	Glutathione metabolism	2/209	42/5617	0.467106	0.916142	ODC,IDH1	ODC,IDH1
ko04621	NOD-like receptor signaling pathway	2/209	42/5617	0.467106	0.916142	TAB2,TRAF6	TAB2,TRAF6
ko00562	Inositol phosphate metabolism	3/209	68/5617	0.467243	0.916142	MTMR4,IMPAD1,MTMR3	MTMR4,IMPAD1,MTMR3
ko00220	Arginine biosynthesis	1/209	17/5617	0.475626	0.916142	ACY1	ACY1
ko00604	Glycosphingolipid biosynthesis - ganglio series	1/209	17/5617	0.475626	0.916142	GLB1L	GLB1L
ko04340	Hedgehog signaling pathway	2/209	43/5617	0.479445	0.916142	SHH,GLI2	SHH,GLI2
ko04072	Phospholipase D signaling pathway	6/209	149/5617	0.481561	0.916142	AGPAT3,PIK3R1,SHC1,DGKG,RGL4,EGFR	AGPAT3,PIK3R1,SHC1,DGKG,RGL4,EGFR
ko04068	FoxO signaling pathway	5/209	123/5617	0.485578	0.916142	CREBBP,PIK3R1,BRAF,PRKAB1,EGFR	CREBBP,PIK3R1,BRAF,PRKAB1,EGFR
ko00970	Aminoacyl-tRNA biosynthesis	2/209	44/5617	0.491607	0.916142	GARS,AARS2	GARS,AARS2
ko00511	Other glycan degradation	1/209	18/5617	0.495196	0.916142	GLB1L	GLB1L
ko04614	Renin-angiotensin system	1/209	18/5617	0.495196	0.916142	AGT	AGT
ko04725	Cholinergic synapse	4/209	98/5617	0.498346	0.916142	BCHE,PIK3R1,JAK2,ITPR2	BCHE,PIK3R1,JAK2,ITPR2
ko04151	PI3K-Akt signaling pathway	12/209	313/5617	0.500932	0.916142	VWF,COL4A6,GHR,MET,PIK3R1,YWHAB,JAK2,COL1A1,LAMA5,ITGA3,COL6A3,EGFR	VWF,COL4A6,GHR,MET,PIK3R1,YWHAB,JAK2,COL1A1,LAMA5,ITGA3,COL6A3,EGFR
ko03015	mRNA surveillance pathway	3/209	73/5617	0.51476	0.916142	CPSF6,PAPOLB,PCF11	CPSF6,PAPOLB,PCF11
ko04962	Vasopressin-regulated water reabsorption	2/209	46/5617	0.515391	0.916142	ARHGDIA,DCTN1	ARHGDIA,DCTN1
ko00601	Glycosphingolipid biosynthesis - lacto and neolacto series	1/209	20/5617	0.532183	0.916142	B4GALT1	B4GALT1
ko04330	Notch signaling pathway	2/209	48/5617	0.538432	0.916142	NOTCH1,CREBBP	NOTCH1,CREBBP
ko00340	Histidine metabolism	1/209	21/5617	0.549652	0.916142	CARNMT1	CARNMT1
ko04146	Peroxisome	3/209	78/5617	0.559946	0.916142	HACL1,ACOX1,IDH1	HACL1,ACOX1,IDH1
ko04662	B cell receptor signaling pathway	3/209	78/5617	0.559946	0.916142	PIK3R1,PPP3CA,CARD11	PIK3R1,PPP3CA,CARD11
ko04966	Collecting duct acid secretion	1/209	23/5617	0.582666	0.916142	SLC4A1	SLC4A1
ko03040	Spliceosome	4/209	110/5617	0.590461	0.916142	HNRNPM,TCERG1,HNRNPKL,WBP11	HNRNPM,TCERG1,HNRNPKL,WBP11
ko04670	Leukocyte transendothelial migration	4/209	110/5617	0.590461	0.916142	CXCL12,PIK3R1,RAP1B,MYL9	CXCL12,PIK3R1,RAP1B,MYL9
ko00010	Glycolysis / Gluconeogenesis	2/209	53/5617	0.592674	0.916142	PFKP,ADPGK	PFKP,ADPGK
ko04213	Longevity regulating pathway - multiple species	2/209	54/5617	0.602938	0.916142	PIK3R1,PRKAB1	PIK3R1,PRKAB1
ko04912	GnRH signaling pathway	3/209	84/5617	0.610707	0.916142	MAP3K2,EGFR,ITPR2	MAP3K2,EGFR,ITPR2
ko00534	Glycosaminoglycan biosynthesis - heparan sulfate / heparin	1/209	25/5617	0.61327	0.916142	NDST1	NDST1
ko00410	beta-Alanine metabolism	1/209	26/5617	0.627724	0.916142	DPYD	DPYD
ko04370	VEGF signaling pathway	2/209	57/5617	0.632559	0.916142	PIK3R1,PPP3CA	PIK3R1,PPP3CA
ko04918	Thyroid hormone synthesis	2/209	57/5617	0.632559	0.916142	ALB,ITPR2	ALB,ITPR2
ko04668	TNF signaling pathway	3/209	87/5617	0.634584	0.916142	TAB2,PIK3R1,DAB2IP	TAB2,PIK3R1,DAB2IP
ko01040	Biosynthesis of unsaturated fatty acids	1/209	27/5617	0.641641	0.916142	ACOX1	ACOX1
ko04745	Phototransduction - fly	1/209	27/5617	0.641641	0.916142	DAGLB	DAGLB
ko04730	Long-term depression	2/209	58/5617	0.642044	0.916142	BRAF,ITPR2	BRAF,ITPR2
ko04976	Bile secretion	2/209	58/5617	0.642044	0.916142	AQP9,ABCB1	AQP9,ABCB1
ko04390	Hippo signaling pathway	5/209	147/5617	0.645155	0.916142	AMH,DLG1,ID1,YWHAB,GLI2	AMH,DLG1,ID1,YWHAB,GLI2
ko00512	Mucin type O-glycan biosynthesis	1/209	28/5617	0.655039	0.916142	GALNT6	GALNT6
ko00592	alpha-Linolenic acid metabolism	1/209	28/5617	0.655039	0.916142	ACOX1	ACOX1
ko00630	Glyoxylate and dicarboxylate metabolism	1/209	28/5617	0.655039	0.916142	PCCB	PCCB
ko00640	Propanoate metabolism	1/209	28/5617	0.655039	0.916142	PCCB	PCCB
ko00760	Nicotinate and nicotinamide metabolism	1/209	28/5617	0.655039	0.916142	NNT	NNT
ko04022	cGMP - PKG signaling pathway	5/209	149/5617	0.656992	0.916142	PIK3R1,MEF2D,MYL9,PPP3CA,ITPR2	PIK3R1,MEF2D,MYL9,PPP3CA,ITPR2
ko04066	HIF-1 signaling pathway	3/209	90/5617	0.657431	0.916142	CREBBP,PIK3R1,EGFR	CREBBP,PIK3R1,EGFR
ko04723	Retrograde endocannabinoid signaling	3/209	90/5617	0.657431	0.916142	LOC429098,DAGLB,ITPR2	LOC429098,DAGLB,ITPR2
ko04261	Adrenergic signaling in cardiomyocytes	4/209	120/5617	0.659188	0.916142	TPM1,MYL3,PIK3R1,TPM2	TPM1,MYL3,PIK3R1,TPM2
ko04650	Natural killer cell mediated cytotoxicity	4/209	122/5617	0.671967	0.919696	PIK3R1,BRAF,SHC1,PPP3CA	PIK3R1,BRAF,SHC1,PPP3CA
ko04666	Fc gamma R-mediated phagocytosis	3/209	92/5617	0.672086	0.919696	CFL2,PIK3R1,MARCKSL1	CFL2,PIK3R1,MARCKSL1
ko04210	Apoptosis	4/209	125/5617	0.690513	0.922593	PIK3R1,CTSK,DAB2IP,ITPR2	PIK3R1,CTSK,DAB2IP,ITPR2
ko04960	Aldosterone-regulated sodium reabsorption	1/209	31/5617	0.692316	0.922593	PIK3R1	PIK3R1
ko04978	Mineral absorption	1/209	31/5617	0.692316	0.922593	SLC26A6	SLC26A6
ko04115	p53 signaling pathway	2/209	64/5617	0.694947	0.922593	CHEK2,STEAP3	CHEK2,STEAP3
ko00983	Drug metabolism - other enzymes	1/209	33/5617	0.714911	0.934253	DPYD	DPYD
ko04750	Inflammatory mediator regulation of TRP channels	3/209	99/5617	0.71975	0.934253	PIK3R1,IL1RAP,ITPR2	PIK3R1,IL1RAP,ITPR2
ko00051	Fructose and mannose metabolism	1/209	34/5617	0.725581	0.934253	PFKP	PFKP
ko00071	Fatty acid degradation	1/209	34/5617	0.725581	0.934253	ACOX1	ACOX1
ko04973	Carbohydrate digestion and absorption	1/209	35/5617	0.735854	0.934253	PIK3R1	PIK3R1
ko04111	Cell cycle - yeast	2/209	70/5617	0.741252	0.934253	CHEK2,MAD1L1	CHEK2,MAD1L1
ko04925	Aldosterone synthesis and secretion	2/209	70/5617	0.741252	0.934253	DAGLB,ITPR2	DAGLB,ITPR2
ko00380	Tryptophan metabolism	1/209	36/5617	0.745744	0.934253	KMO	KMO
ko00500	Starch and sucrose metabolism	1/209	38/5617	0.764432	0.944365	AGL	AGL
ko00830	Retinol metabolism	1/209	38/5617	0.764432	0.944365	ALDH1A1	ALDH1A1
ko02010	ABC transporters	1/209	40/5617	0.781753	0.948561	ABCB1	ABCB1
ko04728	Dopaminergic synapse	3/209	110/5617	0.783585	0.948561	PPP3CA,ITPR2,ARNTL	PPP3CA,ITPR2,ARNTL
ko00513	Various types of N-glycan biosynthesis	1/209	42/5617	0.797806	0.948561	B4GALT1	B4GALT1
ko04141	Protein processing in endoplasmic reticulum	4/209	146/5617	0.799593	0.948561	LOC430766,DNAJB1,LMAN1L,MARCH6	LOC430766,DNAJB1,LMAN1L,MARCH6
ko00330	Arginine and proline metabolism	1/209	43/5617	0.805386	0.948561	ODC	ODC
ko00600	Sphingolipid metabolism	1/209	43/5617	0.805386	0.948561	GLB1L	GLB1L
ko04110	Cell cycle	3/209	116/5617	0.813063	0.948561	CREBBP,YWHAB,CHEK2	CREBBP,YWHAB,CHEK2
ko00280	Valine, leucine and isoleucine degradation	1/209	45/5617	0.819708	0.948561	PCCB	PCCB
ko00510	N-Glycan biosynthesis	1/209	46/5617	0.82647	0.948561	B4GALT1	B4GALT1
ko00520	Amino sugar and nucleotide sugar metabolism	1/209	46/5617	0.82647	0.948561	GNE	GNE
ko04640	Hematopoietic cell lineage	2/209	84/5617	0.826483	0.948561	CD36,ITGA3	CD36,ITGA3
ko01212	Fatty acid metabolism	1/209	48/5617	0.839247	0.951333	ACOX1	ACOX1
ko04972	Pancreatic secretion	2/209	88/5617	0.845734	0.951333	RAP1B,ITPR2	RAP1B,ITPR2
ko04923	Regulation of lipolysis in adipocyte	1/209	52/5617	0.86206	0.951333	PIK3R1	PIK3R1
ko04724	Glutamatergic synapse	2/209	94/5617	0.871003	0.951333	PPP3CA,ITPR2	PPP3CA,ITPR2
ko04672	Intestinal immune network for IgA production	1/209	54/5617	0.872227	0.951333	CXCL12	CXCL12
ko04310	Wnt signaling pathway	3/209	131/5617	0.872268	0.951333	CREBBP,PRICKLE2,PPP3CA	CREBBP,PRICKLE2,PPP3CA
ko00240	Pyrimidine metabolism	2/209	95/5617	0.874826	0.951333	CANT1,DPYD	CANT1,DPYD
ko04726	Serotonergic synapse	2/209	95/5617	0.874826	0.951333	BRAF,ITPR2	BRAF,ITPR2
ko04113	Meiosis - yeast	1/209	55/5617	0.877028	0.951333	MAD1L1	MAD1L1
ko04150	mTOR signaling pathway	3/209	139/5617	0.896552	0.966618	PIK3R1,BRAF,RPS6KA3	PIK3R1,BRAF,RPS6KA3
ko04971	Gastric acid secretion	1/209	61/5617	0.902285	0.966939	ITPR2	ITPR2
ko04622	RIG-I-like receptor signaling pathway	1/209	65/5617	0.916183	0.975953	TRAF6	TRAF6
ko03008	Ribosome biogenesis in eukaryotes	1/209	68/5617	0.925298	0.976184	POP5	POP5
ko04970	Salivary secretion	1/209	69/5617	0.928112	0.976184	ITPR2	ITPR2
ko04612	Antigen processing and presentation	1/209	72/5617	0.935935	0.976184	PSME1	PSME1
ko04727	GABAergic synapse	1/209	73/5617	0.93835	0.976184	GPHN	GPHN
ko04664	Fc epsilon RI signaling pathway	1/209	77/5617	0.947136	0.979596	PIK3R1	PIK3R1
ko00230	Purine metabolism	3/209	172/5617	0.958657	0.981565	CANT1,NUDT5,AK3	CANT1,NUDT5,AK3
ko04916	Melanogenesis	1/209	90/5617	0.967952	0.981565	CREBBP	CREBBP
ko04020	Calcium signaling pathway	3/209	186/5617	0.972524	0.981565	PPP3CA,EGFR,ITPR2	PPP3CA,EGFR,ITPR2
ko03013	RNA transport	2/209	145/5617	0.974285	0.981565	POP5,LOC121108729	POP5,LOC121108729
ko04071	Sphingolipid signaling pathway	1/209	100/5617	0.97821	0.981565	PIK3R1	PIK3R1
ko04145	Phagosome	2/209	162/5617	0.985385	0.981565	CD36,HGS	CD36,HGS
ko03010	Ribosome	1/209	116/5617	0.988264	0.981565	RPL17	RPL17
ko04120	Ubiquitin mediated proteolysis	1/209	130/5617	0.993181	0.981565	TRAF6	TRAF6
ko04080	Neuroactive ligand-receptor interaction	2/209	310/5617	0.999924	0.982769	LOC107051813,GHR	LOC107051813,GHR

## Sheet: 36 hpi
id	Description	Significant	Annotated	Pvalue	Qvalue	Signi_id	Signi_symbol
ko00330	Arginine and proline metabolism	14/600	43/5617	8.90234e-05	0.0130964	CARNS1,GATM,GAMT,ODC,PRODH,P4HA2,SAT1,SRM,NOS2,P4HA1,PRODH2,ALDH3A2,AZIN2,ALDH9A1	CARNS1,GATM,GAMT,ODC,PRODH,P4HA2,SAT1,SRM,NOS2,P4HA1,PRODH2,ALDH3A2,AZIN2,ALDH9A1
ko04064	NF-kappa B signaling pathway	23/600	95/5617	0.0001152	0.0130964	PRKCQ,TRIM25,IL8L2,IL8L1,MAP3K14,ERC1,LOC395551,TNFAIP3,PTGS2,VCAM1,LOC100857191,NFKB2,IL1B,CCL4,LOC416147,PCASP3,TRAF6,LRRC27,BIRC3,MYD88,CCL19,PLCG1,NFKBIA	PRKCQ,TRIM25,IL8L2,IL8L1,MAP3K14,ERC1,LOC395551,TNFAIP3,PTGS2,VCAM1,LOC100857191,NFKB2,IL1B,CCL4,LOC416147,PCASP3,TRAF6,LRRC27,BIRC3,MYD88,CCL19,PLCG1,NFKBIA
ko04668	TNF signaling pathway	21/600	87/5617	0.000236932	0.0179569	MLKL,CSF1,MAP3K5,CX3CL1,JUN,MAP3K14,TNFAIP3,PTGS2,EDN1,VCAM1,CREB3L3,FOS,IL1B,SOCS3,CEBPB,PIK3R2,IL6,MAP3K8,CASP7,BIRC3,NFKBIA	MLKL,CSF1,MAP3K5,CX3CL1,JUN,MAP3K14,TNFAIP3,PTGS2,EDN1,VCAM1,CREB3L3,FOS,IL1B,SOCS3,CEBPB,PIK3R2,IL6,MAP3K8,CASP7,BIRC3,NFKBIA
ko00980	Metabolism of xenobiotics by cytochrome P450	11/600	35/5617	0.000712374	0.0404928	EPHX1L,LOC396380,GSTT1,ADH6,UGT1A1,GSTA3,HSD11B1A,GSTA2,ADH1C,LOC100857280,CYP1B1	EPHX1L,LOC396380,GSTT1,ADH6,UGT1A1,GSTA3,HSD11B1A,GSTA2,ADH1C,LOC100857280,CYP1B1
ko00053	Ascorbate and aldarate metabolism	6/600	13/5617	0.00128616	0.0584866	UGT1A1,LOC770996,ALDH3A2,RGN,ALDH9A1,MIOX	UGT1A1,LOC770996,ALDH3A2,RGN,ALDH9A1,MIOX
ko04380	Osteoclast differentiation	22/600	107/5617	0.00175498	0.0665045	IFNAR1,STAT1,CSF1,JUN,MAP3K14,JUND,FOSL2,TYK2,TGFBR2,STAT2,NFKB2,FOS,IL1B,SOCS3,ACP5,SOCS1,CYLD,TRAF6,SQSTM1,PIK3R2,ITGB3,NFKBIA	IFNAR1,STAT1,CSF1,JUN,MAP3K14,JUND,FOSL2,TYK2,TGFBR2,STAT2,NFKB2,FOS,IL1B,SOCS3,ACP5,SOCS1,CYLD,TRAF6,SQSTM1,PIK3R2,ITGB3,NFKBIA
ko00982	Drug metabolism - cytochrome P450	10/600	34/5617	0.00217454	0.0706318	LOC396380,GSTT1,ADH6,UGT1A1,GSTA3,FMO4,GSTA2,FMO3,ADH1C,LOC100857280	LOC396380,GSTT1,ADH6,UGT1A1,GSTA3,FMO4,GSTA2,FMO3,ADH1C,LOC100857280
ko04620	Toll-like receptor signaling pathway	19/600	91/5617	0.00294055	0.0835734	IFNAR1,IRF7,STAT1,TLR3,IL8L2,JUN,IL8L1,LOC395551,SPP1,FOS,IL1B,CCL4,CD80,TRAF6,PIK3R2,IL6,MAP3K8,MYD88,NFKBIA	IFNAR1,IRF7,STAT1,TLR3,IL8L2,JUN,IL8L1,LOC395551,SPP1,FOS,IL1B,CCL4,CD80,TRAF6,PIK3R2,IL6,MAP3K8,MYD88,NFKBIA
ko04621	NOD-like receptor signaling pathway	11/600	42/5617	0.00365176	0.0922549	IL8L2,IL8L1,TNFAIP3,RIPK2,IL1B,CARD8,TRAF6,IL6,BIRC3,NFKBIA,NLRP3	IL8L2,IL8L1,TNFAIP3,RIPK2,IL1B,CARD8,TRAF6,IL6,BIRC3,NFKBIA,NLRP3
ko00051	Fructose and mannose metabolism	9/600	34/5617	0.00769961	0.175065	PFKP,PFKFB1,TKFC,PFKFB4,PMM1,PFKFB3,HK2,SORD,FUK	PFKP,PFKFB1,TKFC,PFKFB4,PMM1,PFKFB3,HK2,SORD,FUK
ko04610	Complement and coagulation cascades	14/600	68/5617	0.0113161	0.215872	F5,C5,SERPINF2,F7,CFI,F3,F13B,SERPIND1,F10,A2ML3,CFH,A2M,C1R,C1S	F5,C5,SERPINF2,F7,CFI,F3,F13B,SERPIND1,F10,A2ML3,CFH,A2M,C1R,C1S
ko00471	D-Glutamine and D-glutamate metabolism	2/600	2/5617	0.0113932	0.215872	GLS2,GLUD2	GLS2,GLUD2
ko04066	HIF-1 signaling pathway	17/600	90/5617	0.0132722	0.22085	FLT1,VEGFA,CDKN1A,ANGPT1,STAT3,ARNT,TEK,EDN1,NOS2,PFKFB3,HK2,PIK3R2,IL6,SLC2A1,PLCG1,RPS6KB2,IL6R	FLT1,VEGFA,CDKN1A,ANGPT1,STAT3,ARNT,TEK,EDN1,NOS2,PFKFB3,HK2,PIK3R2,IL6,SLC2A1,PLCG1,RPS6KB2,IL6R
ko04922	Glucagon signaling pathway	15/600	77/5617	0.0147632	0.22085	PDE3B,GCGR,PCK1,PFKFB1,SIK2,CREB3L3,PYGL,GYS2,LDHA,SIK1,PHKA2,PPP4R3B,SLC2A1,PHKG1,PRKACB	PDE3B,GCGR,PCK1,PFKFB1,SIK2,CREB3L3,PYGL,GYS2,LDHA,SIK1,PHKA2,PPP4R3B,SLC2A1,PHKG1,PRKACB
ko04920	Adipocytokine signaling pathway	13/600	64/5617	0.0160502	0.22085	CAMKK2,ACSL1,PCK1,PRKCQ,STAT3,IRS2,NFKBIE,CD36,SOCS3,RXRG,ACSBG2,SLC2A1,NFKBIA	CAMKK2,ACSL1,PCK1,PRKCQ,STAT3,IRS2,NFKBIE,CD36,SOCS3,RXRG,ACSBG2,SLC2A1,NFKBIA
ko00830	Retinol metabolism	9/600	38/5617	0.0162694	0.22085	RDH16,ALDH1A1,ADH6,UGT1A1,SDR16C5,RDH10,CYP3A5,ADH1C,LOC100857280	RDH16,ALDH1A1,ADH6,UGT1A1,SDR16C5,RDH10,CYP3A5,ADH1C,LOC100857280
ko00770	Pantothenate and CoA biosynthesis	5/600	15/5617	0.0165126	0.22085	VNN2,PPCS,PANK1,LOC107056139,DPYS	VNN2,PPCS,PANK1,LOC107056139,DPYS
ko04622	RIG-I-like receptor signaling pathway	13/600	65/5617	0.018174	0.229567	DDX3X,IRF7,TRIM25,IL8L2,IL8L1,TKFC,IFIH1,AZI2,DHX58,LOC416147,CYLD,TRAF6,NFKBIA	DDX3X,IRF7,TRIM25,IL8L2,IL8L1,TKFC,IFIH1,AZI2,DHX58,LOC416147,CYLD,TRAF6,NFKBIA
ko00010	Glycolysis / Gluconeogenesis	11/600	53/5617	0.0220937	0.260136	PCK1,PFKP,ADH6,AKR1A1,LDHA,ALDH3A2,HK2,ALDH9A1,GALM,ADH1C,LOC100857280	PCK1,PFKP,ADH6,AKR1A1,LDHA,ALDH3A2,HK2,ALDH9A1,GALM,ADH1C,LOC100857280
ko04630	Jak-STAT signaling pathway	23/600	140/5617	0.0228824	0.260136	IFNAR1,IL10RB,MYC,STAT1,MCL1,CDKN1A,IL13RA1,CISH,IL20RA,STAT3,CRLF2,IL10RA,TYK2,PIM1,STAT2,PTPN2,SOCS3,SOCS1,CSF3,IL15RA,PIK3R2,IL6,IL6R	IFNAR1,IL10RB,MYC,STAT1,MCL1,CDKN1A,IL13RA1,CISH,IL20RA,STAT3,CRLF2,IL10RA,TYK2,PIM1,STAT2,PTPN2,SOCS3,SOCS1,CSF3,IL15RA,PIK3R2,IL6,IL6R
ko00040	Pentose and glucuronate interconversions	6/600	22/5617	0.0242653	0.262722	UGT1A1,AKR1A1,UGP2,ALDH3A2,SORD,DCXR	UGT1A1,AKR1A1,UGP2,ALDH3A2,SORD,DCXR
ko04060	Cytokine-cytokine receptor interaction	30/600	197/5617	0.0276987	0.281201	IFNAR1,FLT1,IL10RB,VEGFA,IL8L2,IL13RA1,CSF1,CX3CL1,IL8L1,IL20RA,CRLF2,LOC395551,TNFSF15,VEGFC,IL10RA,TNFRSF9,INHBA,LOC100857191,LOC378902,TGFBR2,IL17RA,IL1B,TNFRSF10B,CCL4,CSF3,IL15RA,EDA2R,IL6,CCL19,IL6R	IFNAR1,FLT1,IL10RB,VEGFA,IL8L2,IL13RA1,CSF1,CX3CL1,IL8L1,IL20RA,CRLF2,LOC395551,TNFSF15,VEGFC,IL10RA,TNFRSF9,INHBA,LOC100857191,LOC378902,TGFBR2,IL17RA,IL1B,TNFRSF10B,CCL4,CSF3,IL15RA,EDA2R,IL6,CCL19,IL6R
ko04964	Proximal tubule bicarbonate reclamation	5/600	17/5617	0.0284456	0.281201	CA2,PCK1,GLS2,GLUD2,SLC25A10	CA2,PCK1,GLS2,GLUD2,SLC25A10
ko00633	Nitrotoluene degradation	2/600	3/5617	0.0317529	0.298962	NAT,PNAT10	NAT,PNAT10
ko04624	Toll and Imd signaling pathway	8/600	36/5617	0.032872	0.298962	JUN,REL,ANK2,ANK1,BIRC3,MYD88,NFKBIA,FBXW11	JUN,REL,ANK2,ANK1,BIRC3,MYD88,NFKBIA,FBXW11
ko00561	Glycerolipid metabolism	11/600	58/5617	0.0406065	0.355101	AGPAT3,TKFC,MGLL,AKR1A1,GPAM,DGAT2,ALDH3A2,ALDH9A1,LPIN1,AWAT1,GLA	AGPAT3,TKFC,MGLL,AKR1A1,GPAM,DGAT2,ALDH3A2,ALDH9A1,LPIN1,AWAT1,GLA
ko00350	Tyrosine metabolism	7/600	32/5617	0.048185	0.394094	HGD,ADH6,COMT,TAT,FAHD1,ADH1C,LOC100857280	HGD,ADH6,COMT,TAT,FAHD1,ADH1C,LOC100857280
ko03320	PPAR signaling pathway	11/600	60/5617	0.0503744	0.394094	ACSL1,PCK1,SLC27A2,APOA2,CYP8B1,CD36,PLIN2,RXRG,ACSBG2,CYP27A1,SLC27A4	ACSL1,PCK1,SLC27A2,APOA2,CYP8B1,CD36,PLIN2,RXRG,ACSBG2,CYP27A1,SLC27A4
ko00520	Amino sugar and nucleotide sugar metabolism	9/600	46/5617	0.0512236	0.394094	NANP,GALK1,LOC768786,PMM1,UGP2,GNPNAT1,HK2,FUK,GFPT2	NANP,GALK1,LOC768786,PMM1,UGP2,GNPNAT1,HK2,FUK,GFPT2
ko00410	beta-Alanine metabolism	6/600	26/5617	0.0519985	0.394094	CARNS1,SRM,ABAT,ALDH3A2,ALDH9A1,DPYS	CARNS1,SRM,ABAT,ALDH3A2,ALDH9A1,DPYS
ko00250	Alanine, aspartate and glutamate metabolism	7/600	33/5617	0.0557645	0.396222	AGXT,GLS2,GLUD2,ABAT,ASNS,CAD,GFPT2	AGXT,GLS2,GLUD2,ABAT,ASNS,CAD,GFPT2
ko00983	Drug metabolism - other enzymes	7/600	33/5617	0.0557645	0.396222	CES1L2,NAT,UGT1A1,LOC121109235,LOC769704,PNAT10,DPYS	CES1L2,NAT,UGT1A1,LOC121109235,LOC769704,PNAT10,DPYS
ko01220	Degradation of aromatic compounds	2/600	4/5617	0.0590394	0.406778	AKR1A1,RGN	AKR1A1,RGN
ko00071	Fatty acid degradation	7/600	34/5617	0.0640447	0.426325	ACSL1,ADH6,ACSBG2,ALDH3A2,ALDH9A1,ADH1C,LOC100857280	ACSL1,ADH6,ACSBG2,ALDH3A2,ALDH9A1,ADH1C,LOC100857280
ko00340	Histidine metabolism	5/600	21/5617	0.0656264	0.426325	CARNS1,HAL,FTCD,ALDH3A2,ALDH9A1	CARNS1,HAL,FTCD,ALDH3A2,ALDH9A1
ko00630	Glyoxylate and dicarboxylate metabolism	6/600	28/5617	0.0710253	0.448581	HAO1,AGXT,PGP,CAT,HAO2,GCSH	HAO1,AGXT,PGP,CAT,HAO2,GCSH
ko00052	Galactose metabolism	7/600	35/5617	0.0730312	0.448784	PFKP,SI,GALK1,UGP2,HK2,GALM,GLA	PFKP,SI,GALK1,UGP2,HK2,GALM,GLA
ko04966	Collecting duct acid secretion	5/600	23/5617	0.0910787	0.51641	CA2,SLC4A1,ATP6V1A,ATP4B,TCIRG1	CA2,SLC4A1,ATP6V1A,ATP4B,TCIRG1
ko00232	Caffeine metabolism	2/600	5/5617	0.0915452	0.51641	NAT,PNAT10	NAT,PNAT10
ko00400	Phenylalanine, tyrosine and tryptophan biosynthesis	2/600	5/5617	0.0915452	0.51641	PAH,TAT	PAH,TAT
ko00260	Glycine, serine and threonine metabolism	7/600	37/5617	0.0931212	0.51641	GATM,GAMT,AGXT,BHMT2,DMGDH,GCSH,GNMT	GATM,GAMT,AGXT,BHMT2,DMGDH,GCSH,GNMT
ko00220	Arginine biosynthesis	4/600	17/5617	0.0996975	0.519169	ACY1,GLS2,GLUD2,NOS2	ACY1,GLS2,GLUD2,NOS2
ko04013	MAPK signaling pathway - fly	13/600	83/5617	0.100682	0.519169	PROX1,ETS1,SPRY2,MAP3K5,JUN,SRC,ETV6,ETV7,CYLD,TRAF6,DUSP10,YWHAZ,LOC107051250	PROX1,ETS1,SPRY2,MAP3K5,JUN,SRC,ETV6,ETV7,CYLD,TRAF6,DUSP10,YWHAZ,LOC107051250
ko00500	Starch and sucrose metabolism	7/600	38/5617	0.104211	0.519169	GBE1,UGT1A1,SI,PYGL,UGP2,GYS2,HK2	GBE1,UGT1A1,SI,PYGL,UGP2,GYS2,HK2
ko00650	Butanoate metabolism	5/600	24/5617	0.105452	0.519169	HMGCS1,ABAT,ACSM5,L2HGDH,ACSM4	HMGCS1,ABAT,ACSM5,L2HGDH,ACSM4
ko00401	Novobiocin biosynthesis	1/600	1/5617	0.106819	0.519169	TAT	TAT
ko00310	Lysine degradation	8/600	46/5617	0.11152	0.519169	DOT1L,BBOX1,HYKK,KMT2E,TMLHE,SETD1A,ALDH3A2,ALDH9A1	DOT1L,BBOX1,HYKK,KMT2E,TMLHE,SETD1A,ALDH3A2,ALDH9A1
ko04062	Chemokine signaling pathway	19/600	133/5617	0.113812	0.519169	STAT1,IL8L2,CX3CL1,IL8L1,STAT3,LOC395551,SRC,LOC107051449,LOC100857191,STAT2,GNB4,ROCK1,VAV3,ROCK2,CCL4,PIK3R2,PRKACB,CCL19,NFKBIA	STAT1,IL8L2,CX3CL1,IL8L1,STAT3,LOC395551,SRC,LOC107051449,LOC100857191,STAT2,GNB4,ROCK1,VAV3,ROCK2,CCL4,PIK3R2,PRKACB,CCL19,NFKBIA
ko04210	Apoptosis	18/600	125/5617	0.114783	0.519169	GADD45G,PMAIP1,MCL1,MAP3K5,JUN,MAP3K14,LOC378902,CTSS,FOS,TNFRSF10B,APAF1,BAK1,LRRC27,PIK3R2,CASP7,BIRC3,NFKBIA,GADD45B	GADD45G,PMAIP1,MCL1,MAP3K5,JUN,MAP3K14,LOC378902,CTSS,FOS,TNFRSF10B,APAF1,BAK1,LRRC27,PIK3R2,CASP7,BIRC3,NFKBIA,GADD45B
ko04012	ErbB signaling pathway	12/600	77/5617	0.11491	0.519169	MYC,ABL2,PAK4,CDKN1A,JUN,AREG,SRC,EREG,PIK3R2,ERBB3,PLCG1,RPS6KB2	MYC,ABL2,PAK4,CDKN1A,JUN,AREG,SRC,EREG,PIK3R2,ERBB3,PLCG1,RPS6KB2
ko04919	Thyroid hormone signaling pathway	15/600	101/5617	0.116453	0.519169	PLCD1,NCOR1,MYC,STAT1,TBC1D4,DIO3,SRC,SLC16A10,RXRG,SLC16A2,PIK3R2,SLC2A1,ITGB3,PRKACB,PLCG1	PLCD1,NCOR1,MYC,STAT1,TBC1D4,DIO3,SRC,SLC16A10,RXRG,SLC16A2,PIK3R2,SLC2A1,ITGB3,PRKACB,PLCG1
ko04910	Insulin signaling pathway	17/600	119/5617	0.12945	0.566016	PDE3B,PCK1,PRKAR1A,PTPRF,IRS2,PPP1R3B,PPP1R3C,SOCS3,PYGL,GYS2,SOCS1,HK2,PHKA2,PIK3R2,PHKG1,PRKACB,RPS6KB2	PDE3B,PCK1,PRKAR1A,PTPRF,IRS2,PPP1R3B,PPP1R3C,SOCS3,PYGL,GYS2,SOCS1,HK2,PHKA2,PIK3R2,PHKG1,PRKACB,RPS6KB2
ko04612	Antigen processing and presentation	11/600	72/5617	0.141102	0.605325	RFX5,NFYC,TAP2,BF2,TAP1,BF1,CTSS,HSPA2,DMB2,B2M,TAPBP	RFX5,NFYC,TAP2,BF2,TAP1,BF1,CTSS,HSPA2,DMB2,B2M,TAPBP
ko00603	Glycosphingolipid biosynthesis - globo series	3/600	13/5617	0.154676	0.641435	ST3GAL1,ST3GAL2,GLA	ST3GAL1,ST3GAL2,GLA
ko00480	Glutathione metabolism	7/600	42/5617	0.155162	0.641435	GGT5,ODC,LOC396380,GSTT1,GSTA3,SRM,GSTA2	GGT5,ODC,LOC396380,GSTT1,GSTA3,SRM,GSTA2
ko04214	Apoptosis - fly	8/600	50/5617	0.158991	0.642132	MAP3K5,JUN,LATS2,APAF1,TRAF6,DUSP10,CASP7,MFN2	MAP3K5,JUN,LATS2,APAF1,TRAF6,DUSP10,CASP7,MFN2
ko04976	Bile secretion	9/600	58/5617	0.160979	0.642132	CA2,EPHX1L,SCARB1,ABCB11,SCTR,SLC2A1,PRKACB,ABCC2,SLCO1B3	CA2,EPHX1L,SCARB1,ABCB11,SCTR,SLC2A1,PRKACB,ABCC2,SLCO1B3
ko00930	Caprolactam degradation	2/600	7/5617	0.166768	0.644079	AKR1A1,RGN	AKR1A1,RGN
ko00564	Glycerophospholipid metabolism	14/600	99/5617	0.167133	0.644079	BCHE,AGPAT3,PTDSS2,PNPLA7,PTDSS1,PLA2G3,CHKA,GPAM,GPD1L2,PISD,PLA2G6,GPD2,LPIN1,GPD1	BCHE,AGPAT3,PTDSS2,PNPLA7,PTDSS1,PLA2G3,CHKA,GPAM,GPD1L2,PISD,PLA2G6,GPD2,LPIN1,GPD1
ko00380	Tryptophan metabolism	6/600	36/5617	0.180405	0.68364	KMO,CAT,IDO2,ALDH3A2,ALDH9A1,CYP1B1	KMO,CAT,IDO2,ALDH3A2,ALDH9A1,CYP1B1
ko04923	Regulation of lipolysis in adipocyte	8/600	52/5617	0.18578	0.686341	PDE3B,MGLL,PTGS2,IRS2,PRKACA,LOC107055115,PIK3R2,PRKACB	PDE3B,MGLL,PTGS2,IRS2,PRKACA,LOC107055115,PIK3R2,PRKACB
ko00361	Chlorocyclohexane and chlorobenzene degradation	1/600	2/5617	0.202244	0.686341	CMBL	CMBL
ko00364	Fluorobenzoate degradation	1/600	2/5617	0.202244	0.686341	CMBL	CMBL
ko00623	Toluene degradation	1/600	2/5617	0.202244	0.686341	CMBL	CMBL
ko00903	Limonene and pinene degradation	1/600	2/5617	0.202244	0.686341	ALDH3A2	ALDH3A2
ko04112	Cell cycle - Caulobacter	1/600	2/5617	0.202244	0.686341	LONP2	LONP2
ko04146	Peroxisome	11/600	78/5617	0.206575	0.686341	ACSL1,ABCD3,SLC27A2,HAO1,AGXT,CAT,NOS2,PEX6,AMACR,HAO2,DECR2	ACSL1,ABCD3,SLC27A2,HAO1,AGXT,CAT,NOS2,PEX6,AMACR,HAO2,DECR2
ko04350	TGF-beta signaling pathway	11/600	78/5617	0.206575	0.686341	MYC,THBS1,TFDP3,CHRD,INHBA,NOG2,TGFBR2,ROCK1,FST,SMAD1,RPS6KB2	MYC,THBS1,TFDP3,CHRD,INHBA,NOG2,TGFBR2,ROCK1,FST,SMAD1,RPS6KB2
ko00120	Primary bile acid biosynthesis	3/600	15/5617	0.21073	0.686341	CYP8B1,AMACR,CYP27A1	CYP8B1,AMACR,CYP27A1
ko04215	Apoptosis - multiple species	5/600	30/5617	0.211304	0.686341	PMAIP1,APAF1,BAK1,CASP7,BIRC3	PMAIP1,APAF1,BAK1,CASP7,BIRC3
ko04975	Fat digestion and absorption	6/600	38/5617	0.214753	0.687718	SCARB1,PLA2G3,CD36,DGAT2,MTTPL,AWAT1	SCARB1,PLA2G3,CD36,DGAT2,MTTPL,AWAT1
ko00680	Methane metabolism	4/600	23/5617	0.225989	0.703874	AGXT,ESD,PFKP,TKFC	AGXT,ESD,PFKP,TKFC
ko04977	Vitamin digestion and absorption	4/600	23/5617	0.225989	0.703874	SCARB1,CUBN,SLC5A6,SLC19A1	SCARB1,CUBN,SLC5A6,SLC19A1
ko04978	Mineral absorption	5/600	31/5617	0.231538	0.71141	MT3,SLC6A19,SLC26A6,MT4,SLC30A1	MT3,SLC6A19,SLC26A6,MT4,SLC30A1
ko04115	p53 signaling pathway	9/600	64/5617	0.240165	0.718668	GADD45G,PMAIP1,CDKN1A,PPM1D,THBS1,SHISA5,APAF1,LRRC27,GADD45B	GADD45G,PMAIP1,CDKN1A,PPM1D,THBS1,SHISA5,APAF1,LRRC27,GADD45B
ko00533	Glycosaminoglycan biosynthesis - keratan sulfate	3/600	16/5617	0.240222	0.718668	ST3GAL1,B3GNT7,ST3GAL2	ST3GAL1,B3GNT7,ST3GAL2
ko04270	Vascular smooth muscle contraction	16/600	124/5617	0.247127	0.724123	PRKCQ,ARHGEF11,GUCY1A3,MYLK,PLA2G3,ADM,EDN1,ACTA2,ROCK1,KCNMB1,LOC107055115,ROCK2,AGT,RAMP2,PLA2G6,PRKACB	PRKCQ,ARHGEF11,GUCY1A3,MYLK,PLA2G3,ADM,EDN1,ACTA2,ROCK1,KCNMB1,LOC107055115,ROCK2,AGT,RAMP2,PLA2G6,PRKACB
ko04510	Focal adhesion	23/600	185/5617	0.248414	0.724123	FLT1,TLN2,VEGFA,COL4A6,PAK4,COL6A1,MYLK,JUN,SPP1,VEGFC,THBS1,RELN,SRC,MYLPF,ROCK1,FLNB,VAV3,ITGB4,ROCK2,PIK3R2,ITGB3,BIRC3,PGF	FLT1,TLN2,VEGFA,COL4A6,PAK4,COL6A1,MYLK,JUN,SPP1,VEGFC,THBS1,RELN,SRC,MYLPF,ROCK1,FLNB,VAV3,ITGB4,ROCK2,PIK3R2,ITGB3,BIRC3,PGF
ko01200	Carbon metabolism	13/600	99/5617	0.255616	0.735684	HAO1,AGXT,ESD,PFKP,PGP,TKFC,GLUD2,CAT,RPIA,H6PD,HK2,HAO2,RGN	HAO1,AGXT,ESD,PFKP,PGP,TKFC,GLUD2,CAT,RPIA,H6PD,HK2,HAO2,RGN
ko04152	AMPK signaling pathway	14/600	108/5617	0.260375	0.740013	CAMKK2,PCK1,PPP2R5D,PFKP,PFKFB1,IRS2,CREB3L3,PFKFB4,CD36,GYS2,PFKFB3,HNF4A,PIK3R2,RPS6KB2	CAMKK2,PCK1,PPP2R5D,PFKP,PFKFB1,IRS2,CREB3L3,PFKFB4,CD36,GYS2,PFKFB3,HNF4A,PIK3R2,RPS6KB2
ko00604	Glycosphingolipid biosynthesis - ganglio series	3/600	17/5617	0.270334	0.749578	ST3GAL1,LOC121108938,ST3GAL2	ST3GAL1,LOC121108938,ST3GAL2
ko00910	Nitrogen metabolism	3/600	17/5617	0.270334	0.749578	CA2,CA5A,GLUD2	CA2,CA5A,GLUD2
ko00030	Pentose phosphate pathway	4/600	25/5617	0.274712	0.750271	PFKP,RPIA,H6PD,RGN	PFKP,RPIA,H6PD,RGN
ko04512	ECM-receptor interaction	11/600	84/5617	0.282547	0.750271	CD44,COL4A6,COL6A1,SPP1,THBS1,RELN,SDC4,CD36,ITGB4,SDC1,ITGB3	CD44,COL4A6,COL6A1,SPP1,THBS1,RELN,SDC4,CD36,ITGB4,SDC1,ITGB3
ko04212	Longevity regulating pathway - worm	9/600	67/5617	0.284113	0.750271	HCFC2,MT3,TCERG1,CAT,CCDC53,YWHAZ,MT4,PPP4R3B,RPS6KB2	HCFC2,MT3,TCERG1,CAT,CCDC53,YWHAZ,MT4,PPP4R3B,RPS6KB2
ko00643	Styrene degradation	1/600	3/5617	0.287489	0.750271	HGD	HGD
ko00130	Ubiquinone and other terpenoid-quinone biosynthesis	2/600	10/5617	0.290383	0.750271	VKORC1,TAT	VKORC1,TAT
ko00430	Taurine and hypotaurine metabolism	2/600	10/5617	0.290383	0.750271	GGT5,ADO	GGT5,ADO
ko04917	Prolactin signaling pathway	9/600	69/5617	0.314549	0.795001	STAT1,IRF1,CISH,STAT3,SRC,FOS,SOCS3,SOCS1,PIK3R2	STAT1,IRF1,CISH,STAT3,SRC,FOS,SOCS3,SOCS1,PIK3R2
ko04623	Cytosolic DNA-sensing pathway	7/600	52/5617	0.317863	0.795001	IRF7,ADAR,LOC395551,IL1B,CCL4,IL6,NFKBIA	IRF7,ADAR,LOC395551,IL1B,CCL4,IL6,NFKBIA
ko03440	Homologous recombination	4/600	27/5617	0.324941	0.795001	XRCC3,NBN,RAD54L,RAD51	XRCC3,NBN,RAD54L,RAD51
ko04660	T cell receptor signaling pathway	13/600	105/5617	0.328965	0.795001	PRKCQ,PAK4,JUN,MAP3K14,NFKBIE,FOS,VAV3,DLG1,PCASP3,PIK3R2,MAP3K8,PLCG1,NFKBIA	PRKCQ,PAK4,JUN,MAP3K14,NFKBIE,FOS,VAV3,DLG1,PCASP3,PIK3R2,MAP3K8,PLCG1,NFKBIA
ko00790	Folate biosynthesis	2/600	11/5617	0.331703	0.795001	FPGS,SPR	FPGS,SPR
ko04010	MAPK signaling pathway	25/600	214/5617	0.346919	0.795001	MYC,GADD45G,DUSP16,MAP3K5,JUN,MAP3K14,DUSP8,JUND,MAP3K2,LOC107051449,TAOK3,TGFBR2,NFKB2,FLNB,FOS,IL1B,HSPA2,FGFR2,TRAF6,DUSP10,MAP3K8,PRKACB,DUSP5,NR4A1,GADD45B	MYC,GADD45G,DUSP16,MAP3K5,JUN,MAP3K14,DUSP8,JUND,MAP3K2,LOC107051449,TAOK3,TGFBR2,NFKB2,FLNB,FOS,IL1B,HSPA2,FGFR2,TRAF6,DUSP10,MAP3K8,PRKACB,DUSP5,NR4A1,GADD45B
ko00760	Nicotinate and nicotinamide metabolism	4/600	28/5617	0.350308	0.795001	NAMPTP1,ASPDH,NT5C1B,QPRT	NAMPTP1,ASPDH,NT5C1B,QPRT
ko04213	Longevity regulating pathway - multiple species	7/600	54/5617	0.353913	0.795001	IRS2,CAT,HSPA2,PIK3R2,PRKACB,RPS6KB2,EIF4EBP2	IRS2,CAT,HSPA2,PIK3R2,PRKACB,RPS6KB2,EIF4EBP2
ko04672	Intestinal immune network for IgA production	7/600	54/5617	0.353913	0.795001	MADCAM1,MAP3K14,DMB2,CD80,IL15RA,ICOSLG,IL6	MADCAM1,MAP3K14,DMB2,CD80,IL15RA,ICOSLG,IL6
ko00140	Steroid hormone biosynthesis	5/600	37/5617	0.360984	0.795001	UGT1A1,HSD11B1A,COMT,CYP3A5,CYP1B1	UGT1A1,HSD11B1A,COMT,CYP3A5,CYP1B1
ko00900	Terpenoid backbone biosynthesis	3/600	20/5617	0.362061	0.795001	HMGCS1,IDI2,FNTA	HMGCS1,IDI2,FNTA
ko04974	Protein digestion and absorption	10/600	81/5617	0.363638	0.795001	PRCP,COL4A6,COL6A1,SLC38A2,SLC6A19,SLC3A1,SLC16A10,CELA3B,ELN,LOC101747382	PRCP,COL4A6,COL6A1,SLC38A2,SLC6A19,SLC3A1,SLC16A10,CELA3B,ELN,LOC101747382
ko00625	Chloroalkane and chloroalkene degradation	1/600	4/5617	0.36364	0.795001	ALDH3A2	ALDH3A2
ko00740	Riboflavin metabolism	1/600	4/5617	0.36364	0.795001	FLAD1	FLAD1
ko00960	Tropane, piperidine and pyridine alkaloid biosynthesis	1/600	4/5617	0.36364	0.795001	TAT	TAT
ko00965	Betalain biosynthesis	1/600	4/5617	0.36364	0.795001	COMT	COMT
ko04320	Dorso-ventral axis formation	3/600	21/5617	0.39243	0.843672	ETS1,ETV6,ETV7	ETS1,ETV6,ETV7
ko00270	Cysteine and methionine metabolism	5/600	39/5617	0.405263	0.843672	BHMT2,MAT2L2,SRM,LDHA,TAT	BHMT2,MAT2L2,SRM,LDHA,TAT
ko04330	Notch signaling pathway	6/600	48/5617	0.407492	0.843672	DLL4,NCOR2,DTX3L,HES1,LFNG,HES4	DLL4,NCOR2,DTX3L,HES1,LFNG,HES4
ko04924	Renin secretion	7/600	57/5617	0.408577	0.843672	PDE3B,GUCY1A3,PRKACA,LOC107055115,AGT,PTGER2,PRKACB	PDE3B,GUCY1A3,PRKACA,LOC107055115,AGT,PTGER2,PRKACB
ko04391	Hippo signaling pathway -fly	8/600	66/5617	0.408961	0.843672	MYC,LATS2,LPP,TSHZ2,DLG1,NF2,YWHAZ,SMAD1	MYC,LATS2,LPP,TSHZ2,DLG1,NF2,YWHAZ,SMAD1
ko00061	Fatty acid biosynthesis	2/600	13/5617	0.411876	0.843672	ACSL1,ACSBG2	ACSL1,ACSBG2
ko00360	Phenylalanine metabolism	2/600	13/5617	0.411876	0.843672	PAH,TAT	PAH,TAT
ko03430	Mismatch repair	3/600	22/5617	0.422415	0.857534	MLH1,MSH6,RFC2	MLH1,MSH6,RFC2
ko02010	ABC transporters	5/600	40/5617	0.427284	0.859741	ABCD3,TAP2,TAP1,ABCB11,ABCC2	ABCD3,TAP2,TAP1,ABCB11,ABCC2
ko00524	Neomycin, kanamycin and gentamicin biosynthesis	1/600	5/5617	0.431663	0.860935	HK2	HK2
ko04514	Cell adhesion molecules (CAMs)	16/600	141/5617	0.438391	0.866751	CDH4,MADCAM1,PTPRF,BF2,BF1,SDC4,VCAM1,CLDN2,CDH15,DMB2,CD274,CD80,CLDN15,SDC1,ICOSLG,NEGR1	CDH4,MADCAM1,PTPRF,BF2,BF1,SDC4,VCAM1,CLDN2,CDH15,DMB2,CD274,CD80,CLDN15,SDC1,ICOSLG,NEGR1
ko04970	Salivary secretion	8/600	69/5617	0.459594	0.900837	GUCY1A3,PRKACA,CATH2,LOC426820,LOC121106432,CATH1,PRKACB,CATH3	GUCY1A3,PRKACA,CATH2,LOC426820,LOC121106432,CATH1,PRKACB,CATH3
ko04151	PI3K-Akt signaling pathway	34/600	313/5617	0.486282	0.935666	IFNAR1,FLT1,PCK1,PPP2R5D,VEGFA,MYC,COL4A6,MCL1,CDKN1A,COL6A1,CSF1,ANGPT1,SPP1,VEGFC,THBS1,RELN,TEK,CREB3L3,GNB4,DDIT4,EPHA2,ITGB4,GYS2,FGFR2,CSF3,YWHAZ,PIK3R2,IL6,ITGB3,NR4A1,RPS6KB2,IL6R,LPAR6,PGF	IFNAR1,FLT1,PCK1,PPP2R5D,VEGFA,MYC,COL4A6,MCL1,CDKN1A,COL6A1,CSF1,ANGPT1,SPP1,VEGFC,THBS1,RELN,TEK,CREB3L3,GNB4,DDIT4,EPHA2,ITGB4,GYS2,FGFR2,CSF3,YWHAZ,PIK3R2,IL6,ITGB3,NR4A1,RPS6KB2,IL6R,LPAR6,PGF
ko04915	Estrogen signaling pathway	9/600	80/5617	0.487802	0.935666	JUN,KCNJ5,FKBP5,SRC,CREB3L3,FOS,HSPA2,PIK3R2,PRKACB	JUN,KCNJ5,FKBP5,SRC,CREB3L3,FOS,HSPA2,PIK3R2,PRKACB
ko00460	Cyanoamino acid metabolism	1/600	6/5617	0.492426	0.935666	GGT5	GGT5
ko00620	Pyruvate metabolism	4/600	34/5617	0.499424	0.935666	PCK1,LDHA,ALDH3A2,ALDH9A1	PCK1,LDHA,ALDH3A2,ALDH9A1
ko04961	Endocrine and other factor-regulated calcium reabsorption	4/600	34/5617	0.499424	0.935666	PTH2R,CALB1,DNM1,PRKACB	PTH2R,CALB1,DNM1,PRKACB
ko00670	One carbon pool by folate	2/600	16/5617	0.52226	0.935666	MTHFD2,FTCD	MTHFD2,FTCD
ko04973	Carbohydrate digestion and absorption	4/600	35/5617	0.522981	0.935666	SLC37A4,SI,HK2,PIK3R2	SLC37A4,SI,HK2,PIK3R2
ko03015	mRNA surveillance pathway	8/600	73/5617	0.525618	0.935666	PPP2R5D,SMG6,UPF2,MSI2,NCBP2,WDR33,SMG1,CSTF2	PPP2R5D,SMG6,UPF2,MSI2,NCBP2,WDR33,SMG1,CSTF2
ko04120	Ubiquitin mediated proteolysis	14/600	130/5617	0.529883	0.935666	UBE2L6,UBE2J1,RHOBTB1,TRIM32,UBE3C,PMLL,UBA2,SOCS3,PPIL2,SOCS1,TRAF6,PML,BIRC3,FBXW11	UBE2L6,UBE2J1,RHOBTB1,TRIM32,UBE3C,PMLL,UBA2,SOCS3,PPIL2,SOCS1,TRAF6,PML,BIRC3,FBXW11
ko00280	Valine, leucine and isoleucine degradation	5/600	45/5617	0.533846	0.935666	HMGCS1,ABAT,HSD17B10,ALDH3A2,ALDH9A1	HMGCS1,ABAT,HSD17B10,ALDH3A2,ALDH9A1
ko04360	Axon guidance	17/600	159/5617	0.537426	0.935666	EFNB1,PAK4,LIMK1,PLXNB3,SRC,ROCK1,EPHA2,ROBO1,SRGAP1,PLXNA2,ROCK2,UNC5B,SEMA7A,PIK3R2,EPHB1,PLXNA4,PLCG1	EFNB1,PAK4,LIMK1,PLXNB3,SRC,ROCK1,EPHA2,ROBO1,SRGAP1,PLXNA2,ROCK2,UNC5B,SEMA7A,PIK3R2,EPHB1,PLXNA4,PLCG1
ko00750	Vitamin B6 metabolism	1/600	7/5617	0.546702	0.935666	PNPO	PNPO
ko04145	Phagosome	17/600	162/5617	0.570092	0.935666	MARCO,RAB7B,TAP2,SCARB1,BF2,THBS1,TAP1,BF1,MRC1,CTSS,ATP6V1A,CD36,RILP,DMB2,TCIRG1,ITGB3,C1R	MARCO,RAB7B,TAP2,SCARB1,BF2,THBS1,TAP1,BF1,MRC1,CTSS,ATP6V1A,CD36,RILP,DMB2,TCIRG1,ITGB3,C1R
ko04921	Oxytocin signaling pathway	15/600	143/5617	0.571153	0.935666	CAMKK2,GUCY1A3,CDKN1A,MYLK,JUN,PTGS2,KCNJ5,SRC,RGS2,ROCK1,FOS,LOC107055115,ROCK2,PIK3R2,PRKACB	CAMKK2,GUCY1A3,CDKN1A,MYLK,JUN,PTGS2,KCNJ5,SRC,RGS2,ROCK1,FOS,LOC107055115,ROCK2,PIK3R2,PRKACB
ko04918	Thyroid hormone synthesis	6/600	57/5617	0.579088	0.935666	ALB,CREB3L3,HSPA5,IYD,PRKACB,TTR	ALB,CREB3L3,HSPA5,IYD,PRKACB,TTR
ko04614	Renin-angiotensin system	2/600	18/5617	0.587728	0.935666	PRCP,AGT	PRCP,AGT
ko04011	MAPK signaling pathway - yeast	3/600	28/5617	0.587917	0.935666	CAT,GPD1L2,GPD1	CAT,GPD1L2,GPD1
ko00920	Sulfur metabolism	1/600	8/5617	0.595183	0.935666	BPNT1	BPNT1
ko00562	Inositol phosphate metabolism	7/600	68/5617	0.600139	0.935666	PLCD1,IPPK,SYNJ2,PIP4K2B,INPP5A,PLCG1,MIOX	PLCD1,IPPK,SYNJ2,PIP4K2B,INPP5A,PLCG1,MIOX
ko04014	Ras signaling pathway	21/600	204/5617	0.607195	0.935666	FLT1,VEGFA,ETS1,ABL2,PAK4,CSF1,RGL4,ANGPT1,REL,VEGFC,PLA2G3,TEK,RASA4B,GNB4,EPHA2,FGFR2,PLA2G6,PIK3R2,PRKACB,PLCG1,PGF	FLT1,VEGFA,ETS1,ABL2,PAK4,CSF1,RGL4,ANGPT1,REL,VEGFC,PLA2G3,TEK,RASA4B,GNB4,EPHA2,FGFR2,PLA2G6,PIK3R2,PRKACB,PLCG1,PGF
ko03460	Fanconi anemia pathway	5/600	49/5617	0.612146	0.935666	CENPX,MLH1,HES1,HES4,RAD51	CENPX,MLH1,HES1,HES4,RAD51
ko03410	Base excision repair	3/600	29/5617	0.612405	0.935666	UNG,POLE,MUTYH	UNG,POLE,MUTYH
ko04925	Aldosterone synthesis and secretion	7/600	70/5617	0.631529	0.935666	NR4A2,SCARB1,CREB3L3,LOC107055115,KCNK3,PRKACB,NR4A1	NR4A2,SCARB1,CREB3L3,LOC107055115,KCNK3,PRKACB,NR4A1
ko04022	cGMP - PKG signaling pathway	15/600	149/5617	0.637319	0.935666	PDE3B,GUCY1A3,MYLK,IRS2,PRKACA,CREB3L3,RGS2,ROCK1,KCNMB1,LOC107055115,ROCK2,KCNJ8,VDAC1,PIK3R2,PDE5A	PDE3B,GUCY1A3,MYLK,IRS2,PRKACA,CREB3L3,RGS2,ROCK1,KCNMB1,LOC107055115,ROCK2,KCNJ8,VDAC1,PIK3R2,PDE5A
ko02024	Quorum sensing	1/600	9/5617	0.638487	0.935666	ACSL1	ACSL1
ko01230	Biosynthesis of amino acids	6/600	61/5617	0.646925	0.935666	ACY1,PFKP,MAT2L2,RPIA,PAH,TAT	ACY1,PFKP,MAT2L2,RPIA,PAH,TAT
ko04530	Tight junction	11/600	112/5617	0.662833	0.935666	SHROOM3,PRKCQ,TJP2,SRC,MYLPF,CLDN2,MYO7L2,AMOTL2,MYH9,CLDN15,SHROOM1	SHROOM3,PRKCQ,TJP2,SRC,MYLPF,CLDN2,MYO7L2,AMOTL2,MYH9,CLDN15,SHROOM1
ko04015	Rap1 signaling pathway	19/600	192/5617	0.675329	0.935666	FLT1,TLN2,VEGFA,CSF1,RGL4,ANGPT1,VEGFC,SIPA1L2,THBS1,TEK,SRC,LOC101749913,EPHA2,FARP2,FGFR2,PIK3R2,ITGB3,PLCG1,PGF	FLT1,TLN2,VEGFA,CSF1,RGL4,ANGPT1,VEGFC,SIPA1L2,THBS1,TEK,SRC,LOC101749913,EPHA2,FARP2,FGFR2,PIK3R2,ITGB3,PLCG1,PGF
ko00072	Synthesis and degradation of ketone bodies	1/600	10/5617	0.677165	0.935666	HMGCS1	HMGCS1
ko00521	Streptomycin biosynthesis	1/600	10/5617	0.677165	0.935666	HK2	HK2
ko04640	Hematopoietic cell lineage	8/600	84/5617	0.687847	0.935666	CD44,CSF1,CD36,IL1B,CSF3,IL6,ITGB3,IL6R	CD44,CSF1,CD36,IL1B,CSF3,IL6,ITGB3,IL6R
ko04340	Hedgehog signaling pathway	4/600	43/5617	0.688889	0.935666	DHH,LOC107051449,PRKACB,FBXW11	DHH,LOC107051449,PRKACB,FBXW11
ko00590	Arachidonic acid metabolism	5/600	54/5617	0.69836	0.935666	GGT5,PTGS2,PLA2G3,CYP2U1,PLA2G6	GGT5,PTGS2,PLA2G3,CYP2U1,PLA2G6
ko00240	Pyrimidine metabolism	9/600	95/5617	0.698889	0.935666	DHODH,POLE,NME4,LOC121109235,NT5C1B,PNPT1,CAD,DPYS,CMPK2	DHODH,POLE,NME4,LOC121109235,NT5C1B,PNPT1,CAD,DPYS,CMPK2
ko00514	Other types of O-glycan biosynthesis	3/600	33/5617	0.700286	0.935666	LOC121108938,LFNG,ST6GAL1	LOC121108938,LFNG,ST6GAL1
ko00591	Linoleic acid metabolism	3/600	33/5617	0.700286	0.935666	PLA2G3,PLA2G6,CYP3A5	PLA2G3,PLA2G6,CYP3A5
ko04141	Protein processing in endoplasmic reticulum	14/600	146/5617	0.70725	0.935666	DERL3,MAP3K5,UBE2J1,TXNDC5,ERO1A,FBXO44,HSPA5,RRBP1,HSPA2,DNAJB1,HSPH1,EIF2AK2,BAK1,UBQLN1	DERL3,MAP3K5,UBE2J1,TXNDC5,ERO1A,FBXO44,HSPA5,RRBP1,HSPA2,DNAJB1,HSPH1,EIF2AK2,BAK1,UBQLN1
ko00950	Isoquinoline alkaloid biosynthesis	1/600	11/5617	0.711712	0.935666	TAT	TAT
ko04710	Circadian rhythm	3/600	34/5617	0.719724	0.935666	BHLHE40,RORBL,FBXW11	BHLHE40,RORBL,FBXW11
ko04662	B cell receptor signaling pathway	7/600	78/5617	0.742004	0.935666	JUN,NFKBIE,FOS,VAV3,PCASP3,PIK3R2,NFKBIA	JUN,NFKBIE,FOS,VAV3,PCASP3,PIK3R2,NFKBIA
ko04370	VEGF signaling pathway	5/600	57/5617	0.743295	0.935666	VEGFA,PTGS2,SRC,PIK3R2,PLCG1	VEGFA,PTGS2,SRC,PIK3R2,PLCG1
ko04750	Inflammatory mediator regulation of TRP channels	9/600	99/5617	0.744787	0.935666	PRKCQ,SRC,IL1B,TRPV2,PTGER2,PLA2G6,PIK3R2,PRKACB,PLCG1	PRKCQ,SRC,IL1B,TRPV2,PTGER2,PLA2G6,PIK3R2,PRKACB,PLCG1
ko04520	Adherens junction	6/600	68/5617	0.748375	0.935666	PTPRF,WASF2,SRC,TGFBR2,SNAI1,FARP2	PTPRF,WASF2,SRC,TGFBR2,SNAI1,FARP2
ko04670	Leukocyte transendothelial migration	10/600	110/5617	0.752044	0.935666	VCAM1,LOC101749913,MYLPF,ROCK1,CLDN2,VAV3,ROCK2,CLDN15,PIK3R2,PLCG1	VCAM1,LOC101749913,MYLPF,ROCK1,CLDN2,VAV3,ROCK2,CLDN15,PIK3R2,PLCG1
ko04723	Retrograde endocannabinoid signaling	8/600	90/5617	0.7599	0.935666	GRIA3,MGLL,PTGS2,KCNJ5,GNB4,LOC429098,VDHAP,PRKACB	GRIA3,MGLL,PTGS2,KCNJ5,GNB4,LOC429098,VDHAP,PRKACB
ko00534	Glycosaminoglycan biosynthesis - heparan sulfate / heparin	2/600	25/5617	0.763829	0.935666	NDST2,EXTL1	NDST2,EXTL1
ko00563	Glycosylphosphatidylinositol(GPI)-anchor biosynthesis	2/600	25/5617	0.763829	0.935666	PIGY,PIGA	PIGY,PIGA
ko00860	Porphyrin and chlorophyll metabolism	2/600	25/5617	0.763829	0.935666	CP,UGT1A1	CP,UGT1A1
ko04810	Regulation of actin cytoskeleton	17/600	183/5617	0.766699	0.935666	PAK4,MYLK,LIMK1,WASF2,SRC,PIP4K2B,MYLPF,ROCK1,CYFIP1,VAV3,ITGB4,ROCK2,SPATA13,FGFR2,PIK3R2,ITGB3,DIAPH3	PAK4,MYLK,LIMK1,WASF2,SRC,PIP4K2B,MYLPF,ROCK1,CYFIP1,VAV3,ITGB4,ROCK2,SPATA13,FGFR2,PIK3R2,ITGB3,DIAPH3
ko04913	Ovarian Steroidogenesis	4/600	48/5617	0.769492	0.935666	PTGS2,SCARB1,PRKACB,CYP1B1	PTGS2,SCARB1,PRKACB,CYP1B1
ko01210	2-Oxocarboxylic acid metabolism	1/600	13/5617	0.770124	0.935666	ACY1	ACY1
ko04070	Phosphatidylinositol signaling system	8/600	91/5617	0.770673	0.935666	PLCD1,IPPK,SYNJ2,PIP4K2B,IP6K2,INPP5A,PIK3R2,PLCG1	PLCD1,IPPK,SYNJ2,PIP4K2B,IP6K2,INPP5A,PIK3R2,PLCG1
ko04713	Circadian entrainment	8/600	91/5617	0.770673	0.935666	GUCY1A3,RASD1,GRIA3,KCNJ5,PRKACA,GNB4,FOS,PRKACB	GUCY1A3,RASD1,GRIA3,KCNJ5,PRKACA,GNB4,FOS,PRKACB
ko04068	FoxO signaling pathway	11/600	123/5617	0.777631	0.935666	PCK1,GADD45G,CDKN1A,STAT3,IRS2,CAT,TGFBR2,PLK3,PIK3R2,IL6,GADD45B	PCK1,GADD45G,CDKN1A,STAT3,IRS2,CAT,TGFBR2,PLK3,PIK3R2,IL6,GADD45B
ko04341	Hedgehog signaling pathway - Fly	2/600	26/5617	0.78281	0.935666	PRKACB,FBXW11	PRKACB,FBXW11
ko04392	Hippo signaling pathway - multiple species	2/600	26/5617	0.78281	0.935666	LATS2,NF2	LATS2,NF2
ko04611	Platelet activation	11/600	124/5617	0.786532	0.935666	TLN2,GUCY1A3,MYLK,PRKACA,SRC,ROCK1,FCER1G,ROCK2,PIK3R2,ITGB3,PRKACB	TLN2,GUCY1A3,MYLK,PRKACA,SRC,ROCK1,FCER1G,ROCK2,PIK3R2,ITGB3,PRKACB
ko04211	Longevity regulating pathway - mammal	7/600	82/5617	0.787634	0.935666	CAMKK2,IRS2,CREB3L3,CAT,PIK3R2,PRKACB,RPS6KB2	CAMKK2,IRS2,CREB3L3,CAT,PIK3R2,PRKACB,RPS6KB2
ko04142	Lysosome	10/600	114/5617	0.790388	0.935666	CLN5,AP1S3,AP3B2,CTNS,LIPA,CTSS,ACP5,TCIRG1,GLA,SCARB2	CLN5,AP1S3,AP3B2,CTNS,LIPA,CTSS,ACP5,TCIRG1,GLA,SCARB2
ko04971	Gastric acid secretion	5/600	61/5617	0.795264	0.935666	CA2,MYLK,HRH2,ATP4B,PRKACB	CA2,MYLK,HRH2,ATP4B,PRKACB
ko04727	GABAergic synapse	6/600	73/5617	0.806753	0.935666	SLC38A2,GLS2,SRC,GNB4,ABAT,PRKACB	SLC38A2,GLS2,SRC,GNB4,ABAT,PRKACB
ko00512	Mucin type O-glycan biosynthesis	2/600	28/5617	0.816785	0.935666	ST3GAL1,ST3GAL2	ST3GAL1,ST3GAL2
ko00592	alpha-Linolenic acid metabolism	2/600	28/5617	0.816785	0.935666	PLA2G3,PLA2G6	PLA2G3,PLA2G6
ko00640	Propanoate metabolism	2/600	28/5617	0.816785	0.935666	ABAT,LDHA	ABAT,LDHA
ko00230	Purine metabolism	15/600	172/5617	0.834071	0.935666	PDE3B,GUCY1A3,NUDT5,POLE,NME4,PAICS,PDE4B,GUK1,LOC107055115,NT5C1B,LOC101751749,PNPT1,PDE6D,AK3,PDE5A	PDE3B,GUCY1A3,NUDT5,POLE,NME4,PAICS,PDE4B,GUK1,LOC107055115,NT5C1B,LOC101751749,PNPT1,PDE6D,AK3,PDE5A
ko00100	Steroid biosynthesis	1/600	16/5617	0.836347	0.935666	LIPA	LIPA
ko03420	Nucleotide excision repair	3/600	42/5617	0.841502	0.935666	POLE,RFC2,ERCC6	POLE,RFC2,ERCC6
ko04722	Neurotrophin signaling pathway	9/600	110/5617	0.845334	0.935666	ARHGDIB,MAP3K5,JUN,NFKBIE,RIPK2,TRAF6,PIK3R2,PLCG1,NFKBIA	ARHGDIB,MAP3K5,JUN,NFKBIE,RIPK2,TRAF6,PIK3R2,PLCG1,NFKBIA
ko00600	Sphingolipid metabolism	3/600	43/5617	0.852948	0.935666	UGCG,NEU2,GLA	UGCG,NEU2,GLA
ko00970	Aminoacyl-tRNA biosynthesis	3/600	44/5617	0.863667	0.935666	PARS2,AARS2,YARS2	PARS2,AARS2,YARS2
ko00511	Other glycan degradation	1/600	18/5617	0.869534	0.935666	NEU2	NEU2
ko00710	Carbon fixation in photosynthetic organisms	1/600	18/5617	0.869534	0.935666	RPIA	RPIA
ko04721	Synaptic vesicle cycle	4/600	58/5617	0.880879	0.935666	STX1A,DNM1,ATP6V1A,TCIRG1	STX1A,DNM1,ATP6V1A,TCIRG1
ko04730	Long-term depression	4/600	58/5617	0.880879	0.935666	GUCY1A3,GRIA3,PRKACA,CRHR1	GUCY1A3,GRIA3,PRKACA,CRHR1
ko03030	DNA replication	2/600	33/5617	0.881796	0.935666	POLE,RFC2	POLE,RFC2
ko00565	Ether lipid metabolism	3/600	46/5617	0.883061	0.935666	PAFAH1B1,PLA2G3,PLA2G6	PAFAH1B1,PLA2G3,PLA2G6
ko04962	Vasopressin-regulated water reabsorption	3/600	46/5617	0.883061	0.935666	ARHGDIB,CREB3L3,PRKACB	ARHGDIB,CREB3L3,PRKACB
ko00531	Glycosaminoglycan degradation	1/600	20/5617	0.896	0.935666	HYAL3	HYAL3
ko00532	Glycosaminoglycan biosynthesis - chondroitin sulfate / dermatan sulfate	1/600	20/5617	0.896	0.935666	CHST3	CHST3
ko00601	Glycosphingolipid biosynthesis - lacto and neolacto series	1/600	20/5617	0.896	0.935666	ST3GAL6	ST3GAL6
ko04911	Insulin secretion	5/600	73/5617	0.902813	0.935666	STX1A,CREB3L3,KCNMB1,SLC2A1,PRKACB	STX1A,CREB3L3,KCNMB1,SLC2A1,PRKACB
ko04728	Dopaminergic synapse	8/600	110/5617	0.91369	0.935666	PPP2R5D,GRIA3,KCNJ5,CREB3L3,GNB4,FOS,COMT,PRKACB	PPP2R5D,GRIA3,KCNJ5,CREB3L3,GNB4,FOS,COMT,PRKACB
ko04650	Natural killer cell mediated cytotoxicity	9/600	122/5617	0.916442	0.935666	IFNAR1,BF2,BF1,LOC378902,VAV3,TNFRSF10B,FCER1G,PIK3R2,PLCG1	IFNAR1,BF2,BF1,LOC378902,VAV3,TNFRSF10B,FCER1G,PIK3R2,PLCG1
ko04390	Hippo signaling pathway	11/600	147/5617	0.926358	0.935666	MYC,AREG,NOV,LATS2,TGFBR2,DLG1,NF2,YWHAZ,SMAD1,FZD9,FBXW11	MYC,AREG,NOV,LATS2,TGFBR2,DLG1,NF2,YWHAZ,SMAD1,FZD9,FBXW11
ko03060	Protein export	1/600	24/5617	0.933932	0.935666	HSPA5	HSPA5
ko04666	Fc gamma R-mediated phagocytosis	6/600	92/5617	0.938327	0.935666	LIMK1,WASF2,VAV3,PIK3R2,PLCG1,RPS6KB2	LIMK1,WASF2,VAV3,PIK3R2,PLCG1,RPS6KB2
ko04113	Meiosis - yeast	3/600	55/5617	0.943126	0.935666	PPP2R5D,MAD1L1,PRKACB	PPP2R5D,MAD1L1,PRKACB
ko04024	cAMP signaling pathway	15/600	197/5617	0.943399	0.935666	PDE3B,GRIA3,JUN,CREB3L3,PDE4B,ROCK1,FOS,LOC107055115,VAV3,ROCK2,SOX9,PTGER2,PIK3R2,PRKACB,NFKBIA	PDE3B,GRIA3,JUN,CREB3L3,PDE4B,ROCK1,FOS,LOC107055115,VAV3,ROCK2,SOX9,PTGER2,PIK3R2,PRKACB,NFKBIA
ko03018	RNA degradation	4/600	69/5617	0.946484	0.935666	EXOSC6,BTG2,PFKP,PNPT1	EXOSC6,BTG2,PFKP,PNPT1
ko00062	Fatty acid elongation	1/600	26/5617	0.947348	0.935666	ACOT6	ACOT6
ko00513	Various types of N-glycan biosynthesis	2/600	42/5617	0.94821	0.935666	ALG1,B4GALNT4	ALG1,B4GALNT4
ko04261	Adrenergic signaling in cardiomyocytes	8/600	120/5617	0.951895	0.935666	PPP2R5D,CREB3L3,TPM2,CREM,MYO7L2,TPM4,PIK3R2,PRKACB	PPP2R5D,CREB3L3,TPM2,CREM,MYO7L2,TPM4,PIK3R2,PRKACB
ko00020	Citrate cycle (TCA cycle)	1/600	27/5617	0.952998	0.935666	PCK1	PCK1
ko01040	Biosynthesis of unsaturated fatty acids	1/600	27/5617	0.952998	0.935666	ACOT6	ACOT6
ko04540	Gap junction	5/600	84/5617	0.954348	0.935666	GUCY1A3,PRKACA,SRC,MAP3K2,PRKACB	GUCY1A3,PRKACA,SRC,MAP3K2,PRKACB
ko04260	Cardiac muscle contraction	3/600	58/5617	0.955699	0.935666	TPM2,MYO7L2,TPM4	TPM2,MYO7L2,TPM4
ko03013	RNA transport	10/600	145/5617	0.955723	0.935666	UPF2,NCBP2,POP5,EIF2B4,CYFIP1,RANGAP1,RAE1,XPO5,EIF4G1,EIF4EBP2	UPF2,NCBP2,POP5,EIF2B4,CYFIP1,RANGAP1,RAE1,XPO5,EIF4G1,EIF4EBP2
ko04130	SNARE interactions in vesicular transport	1/600	28/5617	0.958043	0.935666	STX1A	STX1A
ko04725	Cholinergic synapse	6/600	98/5617	0.958622	0.935666	BCHE,CREB3L3,GNB4,FOS,PIK3R2,PRKACB	BCHE,CREB3L3,GNB4,FOS,PIK3R2,PRKACB
ko04071	Sphingolipid signaling pathway	6/600	100/5617	0.963904	0.935666	PPP2R5D,MAP3K5,ROCK1,FCER1G,ROCK2,PIK3R2	PPP2R5D,MAP3K5,ROCK1,FCER1G,ROCK2,PIK3R2
ko00510	N-Glycan biosynthesis	2/600	46/5617	0.964526	0.935666	ST6GAL1,ALG1	ST6GAL1,ALG1
ko04972	Pancreatic secretion	5/600	88/5617	0.96581	0.935666	CA2,PLA2G3,TPCN2,CELA3B,SCTR	CA2,PLA2G3,TPCN2,CELA3B,SCTR
ko04960	Aldosterone-regulated sodium reabsorption	1/600	31/5617	0.970159	0.935666	PIK3R2	PIK3R2
ko01212	Fatty acid metabolism	2/600	48/5617	0.970705	0.935666	ACSL1,ACSBG2	ACSL1,ACSBG2
ko04664	Fc epsilon RI signaling pathway	4/600	77/5617	0.971221	0.935666	VAV3,FCER1G,PIK3R2,PLCG1	VAV3,FCER1G,PIK3R2,PLCG1
ko04550	Signaling pathways regulating pluripotency of stem cells	8/600	129/5617	0.972556	0.935666	MYC,STAT3,INHBA,ONECUT1,FGFR2,PIK3R2,SMAD1,FZD9	MYC,STAT3,INHBA,ONECUT1,FGFR2,PIK3R2,SMAD1,FZD9
ko04114	Oocyte meiosis	5/600	94/5617	0.978119	0.935666	PPP2R5D,MAD1L1,YWHAZ,PRKACB,FBXW11	PPP2R5D,MAD1L1,YWHAZ,PRKACB,FBXW11
ko04724	Glutamatergic synapse	5/600	94/5617	0.978119	0.935666	GRIA3,SLC38A2,GLS2,GNB4,PRKACB	GRIA3,SLC38A2,GLS2,GNB4,PRKACB
ko04144	Endocytosis	18/600	252/5617	0.979942	0.935666	FLT1,SPG20,BF2,PDCD6IP,BF1,SRC,LOC107051449,DNM1,TGFBR2,PMLL,HSPA2,CCDC53,SH3KBP1,FGFR2,TRAF6,PML,VPS37C,ERBB3	FLT1,SPG20,BF2,PDCD6IP,BF1,SRC,LOC107051449,DNM1,TGFBR2,PMLL,HSPA2,CCDC53,SH3KBP1,FGFR2,TRAF6,PML,VPS37C,ERBB3
ko03008	Ribosome biogenesis in eukaryotes	3/600	68/5617	0.981269	0.935666	IMP3,SPATA5,POP5	IMP3,SPATA5,POP5
ko04072	Phospholipase D signaling pathway	9/600	149/5617	0.983199	0.935666	AGPAT3,IL8L2,RGL4,IL8L1,DNM1,FCER1G,PIK3R2,PLCG1,LPAR6	AGPAT3,IL8L2,RGL4,IL8L1,DNM1,FCER1G,PIK3R2,PLCG1,LPAR6
ko04912	GnRH signaling pathway	4/600	84/5617	0.983639	0.935666	JUN,SRC,MAP3K2,PRKACB	JUN,SRC,MAP3K2,PRKACB
ko04914	Progesterone-mediated oocyte maturation	3/600	72/5617	0.986864	0.935666	PDE3B,PIK3R2,PRKACB	PDE3B,PIK3R2,PRKACB
ko04110	Cell cycle	6/600	116/5617	0.988553	0.935666	MYC,GADD45G,CDKN1A,TFDP3,YWHAZ,GADD45B	MYC,GADD45G,CDKN1A,TFDP3,YWHAZ,GADD45B
ko04916	Melanogenesis	4/600	90/5617	0.990058	0.935666	EDN1,CREB3L3,FZD9,PRKACB	EDN1,CREB3L3,FZD9,PRKACB
ko04020	Calcium signaling pathway	11/600	186/5617	0.992279	0.935666	PLCD1,MYLK,NOS2,HRH2,P2RX7,VDAC1,PHKA2,PHKG1,PRKACB,ERBB3,PLCG1	PLCD1,MYLK,NOS2,HRH2,P2RX7,VDAC1,PHKA2,PHKG1,PRKACB,ERBB3,PLCG1
ko04726	Serotonergic synapse	4/600	95/5617	0.993494	0.935666	PTGS2,KCNJ5,GNB4,PRKACB	PTGS2,KCNJ5,GNB4,PRKACB
ko03040	Spliceosome	5/600	110/5617	0.993757	0.935666	RBM25,TCERG1,NCBP2,HSPA2,RP9	RBM25,TCERG1,NCBP2,HSPA2,RP9
ko04150	mTOR signaling pathway	7/600	139/5617	0.994381	0.935666	DDIT4,ATP6V1A,NPRL2,PIK3R2,FZD9,CLIP1,RPS6KB2	DDIT4,ATP6V1A,NPRL2,PIK3R2,FZD9,CLIP1,RPS6KB2
ko04742	Taste transduction	1/600	49/5617	0.996153	0.935666	PRKACB	PRKACB
ko04310	Wnt signaling pathway	6/600	131/5617	0.99639	0.935666	MYC,JUN,ROCK2,FZD9,PRKACB,FBXW11	MYC,JUN,ROCK2,FZD9,PRKACB,FBXW11
ko04111	Cell cycle - yeast	2/600	70/5617	0.996685	0.935666	LOC427439,MAD1L1	LOC427439,MAD1L1
ko04720	Long-term potentiation	1/600	56/5617	0.998269	0.935666	PRKACB	PRKACB
ko00190	Oxidative phosphorylation	4/600	119/5617	0.999226	0.935666	ATP6V1A,ATP4B,TCIRG1,NDUFA6	ATP6V1A,ATP4B,TCIRG1,NDUFA6
ko03010	Ribosome	3/600	116/5617	0.999797	0.935666	MRPL36,MRPS6,MRPL10	MRPL36,MRPS6,MRPL10
ko04080	Neuroactive ligand-receptor interaction	13/600	310/5617	0.999993	0.935666	GCGR,GRIA3,PTH2R,APLNR,MC5R,TAAR1,HRH2,P2RX7,SCTR,PTGER2,CRHR1,VIPR1,LPAR6	GCGR,GRIA3,PTH2R,APLNR,MC5R,TAAR1,HRH2,P2RX7,SCTR,PTGER2,CRHR1,VIPR1,LPAR6
ko04740	Olfactory transduction	4/600	169/5617	0.999994	0.935666	PRKACA,LOC107051449,RGS2,PRKACB	PRKACA,LOC107051449,RGS2,PRKACB
